# Supplementary material for: Molecular Keys to the Janthinobacterium and Duganella spp. Interaction with the Plant Pathogen Fusarium graminearum
Source: Front Microbiol. 2016 Oct 26;7:1668. doi: 10.3389/fmicb.2016.01668 (PMC5080296; doi:10.3389/fmicb.2016.01668)
Supplement: Supplementary file 2 [file Table2.XLSX]

## Sheet: Tabelle1
#species	proteins	alg.-conn.	CF402	OV458	DUPY	ATCC25935	MP5059B	HH100	HH101	HH102	HH103	HH104	HH105	HH106	HH107	HH01	W1R3	JALI	MTR	NFR18	PAMC25724	RIT308	334	551a	CG23_2	CG3	KBS0711	Marseille	OK676	RA13	DSM15887
29	29	1	Ga0066743_5547	Ga0066744_1187	DUPY_42200	F460DRAFT_05373	JAB1_01290	JAB2_26740	JAB3_63420	JAB4_33630	JAB5_16290	JAB6_52650	JAB7_61750	JAB8_28900	JAB9_40130	Jab_1c10600	GJA_4443	JALI_46460	NC77_19920	Ga0058997_5479	Janthi_00880	BW37_01136	Ga0059270_1026	Ga0059271_05194	BN2497_9231	JANGC3DRAFT_4882	VM94_01958	mma_1093	Ga0066750_112255	FG13DRAFT_4782	H597DRAFT_05645
29	29	1	Ga0066743_5548	Ga0066744_1188	DUPY_42190	F460DRAFT_05374	JAB1_01300	JAB2_26730	JAB3_63410	JAB4_33620	JAB5_16280	JAB6_52660	JAB7_61740	JAB8_28890	JAB9_40140	Jab_1c10590	GJA_4444	JALI_46450	NC77_19915	Ga0058997_5478	Janthi_00879	BW37_01137	Ga0059270_1027	Ga0059271_05193	BN2497_9229	JANGC3DRAFT_4883	VM94_01959	mma_1094	Ga0066750_112254	FG13DRAFT_4781	H597DRAFT_05644
29	29	1	Ga0066743_5554	Ga0066744_11814	DUPY_42130	F460DRAFT_05380	JAB1_01350	JAB2_26680	JAB3_63350	JAB4_33570	JAB5_16230	JAB6_52710	JAB7_61680	JAB8_28840	JAB9_40190	Jab_1c10530	GJA_4445	JALI_46400	NC77_19890	Ga0058997_5473	Janthi_00874	BW37_01142	Ga0059270_10212	Ga0059271_05188	BN2497_9217	JANGC3DRAFT_4889	VM94_01964	mma_1100	Ga0066750_112249	FG13DRAFT_4776	H597DRAFT_05638
29	29	1	Ga0066743_5555	Ga0066744_11815	DUPY_42120	F460DRAFT_05381	JAB1_01370	JAB2_26660	JAB3_63340	JAB4_33550	JAB5_16210	JAB6_52730	JAB7_61670	JAB8_28820	JAB9_40210	Jab_1c10520	GJA_4447	JALI_46380	NC77_19880	Ga0058997_5471	Janthi_00872	BW37_01144	Ga0059270_10214	Ga0059271_05186	BN2497_9215	JANGC3DRAFT_4890	VM94_01966	mma_1101	Ga0066750_112247	FG13DRAFT_4774	H597DRAFT_05637
29	29	1	Ga0066743_5493	Ga0066744_112173	DUPY_14690	F460DRAFT_02278	JAB1_55570	JAB2_33100	JAB3_31080	JAB4_27810	JAB5_28590	JAB6_35210	JAB7_20390	JAB8_31040	JAB9_27900	Jab_1c19530	GJA_3961	JALI_01770	NC77_10130	Ga0058997_3013	Janthi_01302	BW37_02099	Ga0059270_102179	Ga0059271_03043	BN2497_11297	JANGC3DRAFT_2497	VM94_01136	mma_2520	Ga0066750_108246	FG13DRAFT_5337	H597DRAFT_00045
29	29	1	Ga0066743_5496	Ga0066744_112175	DUPY_14710	F460DRAFT_02280	JAB1_55600	JAB2_33130	JAB3_31100	JAB4_27840	JAB5_28620	JAB6_35180	JAB7_20370	JAB8_31070	JAB9_27930	Jab_1c19550	GJA_3954	JALI_01800	NC77_10150	Ga0058997_3017	Janthi_01305	BW37_02096	Ga0059270_102176	Ga0059271_03046	BN2497_11301	JANGC3DRAFT_2494	VM94_01133	mma_2517	Ga0066750_108249	FG13DRAFT_5341	H597DRAFT_00042
29	29	1	Ga0066743_5497	Ga0066744_112176	DUPY_14720	F460DRAFT_02281	JAB1_55610	JAB2_33140	JAB3_31110	JAB4_27850	JAB5_28630	JAB6_35170	JAB7_20360	JAB8_31080	JAB9_27940	Jab_1c19560	GJA_3952	JALI_01810	NC77_10155	Ga0058997_3018	Janthi_01306	BW37_02095	Ga0059270_102175	Ga0059271_03047	BN2497_11305	JANGC3DRAFT_2493	VM94_01132	mma_3499	Ga0066750_108250	FG13DRAFT_5342	H597DRAFT_00041
29	29	1	Ga0066743_5500	Ga0066744_112183	DUPY_14750	F460DRAFT_02284	JAB1_55630	JAB2_33160	JAB3_31160	JAB4_27870	JAB5_28650	JAB6_35150	JAB7_20310	JAB8_31090	JAB9_27950	Jab_1c19610	GJA_3950	JALI_01830	NC77_10165	Ga0058997_3021	Janthi_01309	BW37_02094	Ga0059270_102173	Ga0059271_03049	BN2497_11325	JANGC3DRAFT_2491	VM94_01131	mma_2515	Ga0066750_108253	FG13DRAFT_5344	H597DRAFT_00035
29	29	1	Ga0066743_5501	Ga0066744_112184	DUPY_14760	F460DRAFT_02285	JAB1_55640	JAB2_33170	JAB3_31170	JAB4_27880	JAB5_28660	JAB6_35140	JAB7_20300	JAB8_31100	JAB9_27960	Jab_1c19620	GJA_3949	JALI_01840	NC77_10170	Ga0058997_3022	Janthi_01310	BW37_02093	Ga0059270_102172	Ga0059271_03050	BN2497_11327	JANGC3DRAFT_2490	VM94_01130	mma_2514	Ga0066750_108254	FG13DRAFT_5345	H597DRAFT_00034
29	29	1	Ga0066743_5511	Ga0066744_112191	DUPY_00760	F460DRAFT_02292	JAB1_29380	JAB2_07330	JAB3_31250	JAB4_46170	JAB5_25840	JAB6_46170	JAB7_20220	JAB8_24110	JAB9_50250	Jab_1c19700	GJA_2035	JALI_35390	NC77_15600	Ga0058997_1260	Janthi_02879	BW37_02265	Ga0059270_10122	Ga0059271_00022	BN2497_11345	JANGC3DRAFT_0782	VM94_02984	mma_3487	Ga0066750_107223	FG13DRAFT_1588	H597DRAFT_00025
29	29	1	Ga0066743_5519	Ga0066744_112199	DUPY_00830	F460DRAFT_02299	JAB1_55720	JAB2_33210	JAB3_31330	JAB4_27920	JAB5_17390	JAB6_35060	JAB7_20140	JAB8_31140	JAB9_28000	Jab_1c19780	GJA_3946	JALI_01920	NC77_10210	Ga0058997_3030	Janthi_01317	BW37_02085	Ga0059270_102167	Ga0059271_03055	BN2497_11355	JANGC3DRAFT_2484	VM94_01122	mma_2444	Ga0066750_108262	FG13DRAFT_5353	H597DRAFT_00020
29	29	1	Ga0066743_5524	Ga0066744_112204	DUPY_00890	F460DRAFT_02305	JAB1_55790	JAB2_33280	JAB3_31390	JAB4_27990	JAB5_17320	JAB6_34990	JAB7_20080	JAB8_31210	JAB9_28070	Jab_1c19840	GJA_3935	JALI_06200	NC77_10245	Ga0058997_3037	Janthi_01325	BW37_02078	Ga0059270_102160	Ga0059271_03062	BN2497_11369	JANGC3DRAFT_2477	VM94_01115	mma_2459	Ga0066750_108269	FG13DRAFT_5360	H597DRAFT_00015
29	29	1	Ga0066743_5525	Ga0066744_112205	DUPY_00900	F460DRAFT_02306	JAB1_55800	JAB2_33290	JAB3_31400	JAB4_28000	JAB5_17310	JAB6_34980	JAB7_20070	JAB8_31220	JAB9_28080	Jab_1c19850	GJA_3934	JALI_06210	NC77_10250	Ga0058997_3038	Janthi_01326	BW37_02077	Ga0059270_102159	Ga0059271_03063	BN2497_11371	JANGC3DRAFT_2476	VM94_01114	mma_2458	Ga0066750_108270	FG13DRAFT_5361	H597DRAFT_00014
29	29	1	Ga0066743_5532	Ga0066744_112212	DUPY_00960	F460DRAFT_02312	JAB1_55860	JAB2_33350	JAB3_31480	JAB4_28060	JAB5_17250	JAB6_34920	JAB7_19990	JAB8_31280	JAB9_28140	Jab_1c19910	GJA_3929	JALI_06270	NC77_10280	Ga0058997_3044	Janthi_01331	BW37_02071	Ga0059270_102153	Ga0059271_03069	BN2497_11397	JANGC3DRAFT_2470	VM94_01108	mma_2454	Ga0066750_108276	FG13DRAFT_5367	H597DRAFT_00009
29	29	1	Ga0066743_5533	Ga0066744_112213	DUPY_00970	F460DRAFT_02313	JAB1_55870	JAB2_33360	JAB3_31490	JAB4_28070	JAB5_17240	JAB6_34910	JAB7_19980	JAB8_31290	JAB9_28150	Jab_1c19920	GJA_3928	JALI_06280	NC77_10285	Ga0058997_3045	Janthi_01332	BW37_02070	Ga0059270_102152	Ga0059271_03070	BN2497_11399	JANGC3DRAFT_2469	VM94_01107	mma_2453	Ga0066750_108277	FG13DRAFT_5368	H597DRAFT_00008
29	29	1	Ga0066743_5534	Ga0066744_112214	DUPY_00980	F460DRAFT_02314	JAB1_55880	JAB2_33370	JAB3_31500	JAB4_28080	JAB5_17230	JAB6_34900	JAB7_19970	JAB8_31300	JAB9_28160	Jab_1c19930	GJA_3927	JALI_06290	NC77_10290	Ga0058997_3046	Janthi_01333	BW37_02069	Ga0059270_102151	Ga0059271_03071	BN2497_11401	JANGC3DRAFT_2468	VM94_01106	mma_2452	Ga0066750_108278	FG13DRAFT_5369	H597DRAFT_00007
29	29	1	Ga0066743_5535	Ga0066744_112215	DUPY_00990	F460DRAFT_02315	JAB1_55900	JAB2_33390	JAB3_31510	JAB4_28100	JAB5_17210	JAB6_34880	JAB7_19960	JAB8_31320	JAB9_28180	Jab_1c19940	GJA_3925	JALI_06310	NC77_10300	Ga0058997_3048	Janthi_01335	BW37_02067	Ga0059270_102149	Ga0059271_03073	BN2497_11403	JANGC3DRAFT_2466	VM94_01104	mma_2450	Ga0066750_108280	FG13DRAFT_5371	H597DRAFT_00006
29	29	1	Ga0066743_5536	Ga0066744_112216	DUPY_01000	F460DRAFT_02316	JAB1_55910	JAB2_33400	JAB3_31520	JAB4_28110	JAB5_17200	JAB6_34870	JAB7_19950	JAB8_31330	JAB9_28190	Jab_1c19950	GJA_3924	JALI_06320	NC77_10305	Ga0058997_3049	Janthi_01336	BW37_02066	Ga0059270_102148	Ga0059271_03074	BN2497_11405	JANGC3DRAFT_2465	VM94_01103	mma_2449	Ga0066750_108281	FG13DRAFT_5372	H597DRAFT_00005
29	29	1	Ga0066743_5397	Ga0066744_11666	DUPY_12670	F460DRAFT_03934	JAB1_07800	JAB2_14740	JAB3_53450	JAB4_54430	JAB5_43560	JAB6_10510	JAB7_33780	JAB8_48090	JAB9_00420	Jab_1c07140	GJA_4952	JALI_53320	NC77_13220	Ga0058997_0478	Janthi_00599	BW37_03078	Ga0059270_1174	Ga0059271_05484	BN2497_8323	JANGC3DRAFT_3533	VM94_00581	mma_3416	Ga0066750_1193	FG13DRAFT_4227	H597DRAFT_05537
29	29	0.931	Ga0066743_5450	Ga0066744_11619	DUPY_12250	F460DRAFT_03975	JAB1_07590	JAB2_14950	JAB3_52720	JAB4_54220	JAB5_43350	JAB6_10710	JAB7_32940	JAB8_48300	JAB9_00640	Jab_1c06440	GJA_4976	JALI_53530	NC77_13115	Ga0058997_0458	Janthi_00583	BW37_03058	Ga0059270_11721	Ga0059271_05467	BN2497_8253	JANGC3DRAFT_3546	VM94_00561	mma_1954	Ga0066750_11922	FG13DRAFT_4205	H597DRAFT_05508
29	29	1	Ga0066743_5463	Ga0066744_11610	DUPY_12180	F460DRAFT_03981	JAB1_07480	JAB2_15080	JAB3_52640	JAB4_54090	JAB5_43220	JAB6_10850	JAB7_32850	JAB8_48430	JAB9_51690	Jab_1c06360	GJA_4997	JALI_53640	NC77_13055	Ga0058997_0443	Janthi_00573	BW37_03043	Ga0059270_11734	Ga0059271_05454	BN2497_8195	JANGC3DRAFT_3561	VM94_00548	mma_3419	Ga0066750_11934	FG13DRAFT_4189	H597DRAFT_05570
29	29	1	Ga0066743_5464	Ga0066744_1169	DUPY_12170	F460DRAFT_03982	JAB1_07470	JAB2_15090	JAB3_52630	JAB4_54080	JAB5_43210	JAB6_10860	JAB7_32840	JAB8_48440	JAB9_51680	Jab_1c06350	GJA_4998	JALI_53650	NC77_13050	Ga0058997_0442	Janthi_00571	BW37_03042	Ga0059270_11735	Ga0059271_05453	BN2497_8193	JANGC3DRAFT_3562	VM94_00547	mma_3420	Ga0066750_11935	FG13DRAFT_4188	H597DRAFT_05571
29	29	1	Ga0066743_5465	Ga0066744_1168	DUPY_12160	F460DRAFT_03983	JAB1_07460	JAB2_15100	JAB3_52620	JAB4_54070	JAB5_43200	JAB6_10870	JAB7_32830	JAB8_48450	JAB9_51670	Jab_1c06340	GJA_4999	JALI_53660	NC77_13045	Ga0058997_0441	Janthi_00570	BW37_03041	Ga0059270_11736	Ga0059271_05452	BN2497_8191	JANGC3DRAFT_3563	VM94_00546	mma_3421	Ga0066750_11936	FG13DRAFT_4187	H597DRAFT_05572
29	29	1	Ga0066743_5467	Ga0066744_1166	DUPY_12140	F460DRAFT_03985	JAB1_07440	JAB2_15120	JAB3_52610	JAB4_54050	JAB5_43180	JAB6_10890	JAB7_32820	JAB8_48470	JAB9_51650	Jab_1c06330	GJA_5001	JALI_53680	NC77_13035	Ga0058997_0439	Janthi_00568	BW37_03039	Ga0059270_11737	Ga0059271_05451	BN2497_8187	JANGC3DRAFT_3565	VM94_00544	mma_3423	Ga0066750_11938	FG13DRAFT_4185	H597DRAFT_05574
29	29	1	Ga0066743_5468	Ga0066744_1165	DUPY_12130	F460DRAFT_03986	JAB1_07430	JAB2_15130	JAB3_52600	JAB4_54040	JAB5_43170	JAB6_10900	JAB7_32810	JAB8_48480	JAB9_51640	Jab_1c06320	GJA_5002	JALI_53690	NC77_13030	Ga0058997_0438	Janthi_00567	BW37_03038	Ga0059270_11738	Ga0059271_05450	BN2497_8185	JANGC3DRAFT_3566	VM94_00543	mma_3424	Ga0066750_11939	FG13DRAFT_4184	H597DRAFT_05575
29	29	1	Ga0066743_5469	Ga0066744_1164	DUPY_12120	F460DRAFT_03987	JAB1_07420	JAB2_15140	JAB3_52590	JAB4_54030	JAB5_43160	JAB6_10910	JAB7_32800	JAB8_48490	JAB9_51630	Jab_1c06310	GJA_5003	JALI_53700	NC77_13025	Ga0058997_0437	Janthi_00566	BW37_03037	Ga0059270_11739	Ga0059271_05449	BN2497_8183	JANGC3DRAFT_3567	VM94_00542	mma_3425	Ga0066750_11940	FG13DRAFT_4183	H597DRAFT_05576
29	29	1	Ga0066743_5369	Ga0066744_11425	DUPY_47430	F460DRAFT_04945	JAB1_24540	JAB2_28960	JAB3_51020	JAB4_45370	JAB5_55070	JAB6_13570	JAB7_50680	JAB8_50500	JAB9_02950	Jab_2c34440	GJA_220	JALI_44960	NC77_08055	Ga0058997_0301	Janthi_04412	BW37_03609	Ga0059270_11027	Ga0059271_04381	BN2497_6703	JANGC3DRAFT_4139	VM94_01912	mma_0003	Ga0066750_113150	FG13DRAFT_3533	H597DRAFT_05604
29	29	1	Ga0066743_5370	Ga0066744_11424	DUPY_47420	F460DRAFT_04944	JAB1_24530	JAB2_28950	JAB3_51030	JAB4_45360	JAB5_55060	JAB6_13580	JAB7_50670	JAB8_50510	JAB9_02960	Jab_2c34430	GJA_221	JALI_44970	NC77_08060	Ga0058997_0302	Janthi_04411	BW37_03608	Ga0059270_11026	Ga0059271_04380	BN2497_6701	JANGC3DRAFT_4140	VM94_01913	mma_0002	Ga0066750_113151	FG13DRAFT_3532	H597DRAFT_05603
29	29	1	Ga0066743_5371	Ga0066744_11423	DUPY_47410	F460DRAFT_04943	JAB1_24520	JAB2_28940	JAB3_51040	JAB4_45350	JAB5_55050	JAB6_13590	JAB7_50660	JAB8_50520	JAB9_02970	Jab_2c34420	GJA_223	JALI_44980	NC77_08065	Ga0058997_0303	Janthi_04410	BW37_03607	Ga0059270_11025	Ga0059271_04379	BN2497_6699	JANGC3DRAFT_4141	VM94_01914	mma_0001	Ga0066750_113152	FG13DRAFT_3531	H597DRAFT_05602
29	29	1	Ga0066743_5375	Ga0066744_11420	DUPY_47370	F460DRAFT_04940	JAB1_24490	JAB2_28910	JAB3_51070	JAB4_45320	JAB5_55020	JAB6_13620	JAB7_50630	JAB8_50550	JAB9_03000	Jab_2c34390	GJA_226	JALI_45010	NC77_08080	Ga0058997_0307	Janthi_04407	BW37_03604	Ga0059270_11022	Ga0059271_04376	BN2497_6693	JANGC3DRAFT_4145	VM94_01917	mma_3694	Ga0066750_113155	FG13DRAFT_3528	H597DRAFT_05599
29	29	1	Ga0066743_5376	Ga0066744_11419	DUPY_47360	F460DRAFT_04939	JAB1_24480	JAB2_28900	JAB3_51080	JAB4_45310	JAB5_55010	JAB6_13630	JAB7_50620	JAB8_50560	JAB9_03010	Jab_2c34380	GJA_227	JALI_45020	NC77_08085	Ga0058997_0308	Janthi_04406	BW37_03603	Ga0059270_11021	Ga0059271_04375	BN2497_6691	JANGC3DRAFT_4146	VM94_01918	mma_3693	Ga0066750_113156	FG13DRAFT_3527	H597DRAFT_05598
29	29	1	Ga0066743_5385	Ga0066744_11410	DUPY_47290	F460DRAFT_04932	JAB1_24360	JAB2_28780	JAB3_51370	JAB4_45190	JAB5_54890	JAB6_13710	JAB7_50340	JAB8_50680	JAB9_03130	Jab_2c34100	GJA_245	JALI_45140	NC77_08145	Ga0058997_0316	Janthi_04400	BW37_03595	Ga0059270_11010	Ga0059271_04364	BN2497_6653	JANGC3DRAFT_4152	VM94_01929	mma_3248	Ga0066750_113167	FG13DRAFT_3518	H597DRAFT_05589
29	29	1	Ga0066743_5386	Ga0066744_1149	DUPY_47280	F460DRAFT_04931	JAB1_24350	JAB2_28770	JAB3_51380	JAB4_45180	JAB5_54880	JAB6_13720	JAB7_50330	JAB8_50690	JAB9_03140	Jab_2c34090	GJA_246	JALI_45150	NC77_08150	Ga0058997_0317	Janthi_04399	BW37_03594	Ga0059270_1109	Ga0059271_04363	BN2497_6651	JANGC3DRAFT_4153	VM94_01930	mma_3247	Ga0066750_113168	FG13DRAFT_3517	H597DRAFT_05588
29	29	1	Ga0066743_5388	Ga0066744_1147	DUPY_47260	F460DRAFT_04929	JAB1_24330	JAB2_28750	JAB3_51400	JAB4_45160	JAB5_54860	JAB6_13740	JAB7_50310	JAB8_50710	JAB9_03160	Jab_2c34070	GJA_248	JALI_45170	NC77_08160	Ga0058997_0319	Janthi_04397	BW37_03592	Ga0059270_1107	Ga0059271_04361	BN2497_6647	JANGC3DRAFT_4155	VM94_01932	mma_3245	Ga0066750_113170	FG13DRAFT_3515	H597DRAFT_05586
29	29	1	Ga0066743_5389	Ga0066744_1146	DUPY_47250	F460DRAFT_04928	JAB1_24320	JAB2_28740	JAB3_51410	JAB4_45150	JAB5_54850	JAB6_13750	JAB7_50300	JAB8_50720	JAB9_03170	Jab_2c34060	GJA_249	JALI_45180	NC77_08165	Ga0058997_0320	Janthi_04396	BW37_03591	Ga0059270_1106	Ga0059271_04360	BN2497_6645	JANGC3DRAFT_4156	VM94_01933	mma_3244	Ga0066750_113171	FG13DRAFT_3514	H597DRAFT_05585
29	29	1	Ga0066743_5390	Ga0066744_1145	DUPY_47240	F460DRAFT_04927	JAB1_24310	JAB2_28730	JAB3_51420	JAB4_45140	JAB5_54840	JAB6_13760	JAB7_50290	JAB8_50730	JAB9_03180	Jab_2c34050	GJA_250	JALI_05830	NC77_08170	Ga0058997_0321	Janthi_04395	BW37_03590	Ga0059270_1105	Ga0059271_04359	BN2497_6643	JANGC3DRAFT_4157	VM94_01934	mma_3243	Ga0066750_113172	FG13DRAFT_3513	H597DRAFT_05584
29	29	1	Ga0066743_5391	Ga0066744_1144	DUPY_47230	F460DRAFT_04926	JAB1_24300	JAB2_28720	JAB3_51430	JAB4_45130	JAB5_54830	JAB6_13770	JAB7_50280	JAB8_50740	JAB9_03190	Jab_2c34040	GJA_251	JALI_05840	NC77_08175	Ga0058997_0322	Janthi_04394	BW37_03589	Ga0059270_1104	Ga0059271_04358	BN2497_6641	JANGC3DRAFT_4158	VM94_01935	mma_3242	Ga0066750_113173	FG13DRAFT_3512	H597DRAFT_05583
29	29	1	Ga0066743_5392	Ga0066744_1143	DUPY_47220	F460DRAFT_04925	JAB1_24290	JAB2_28710	JAB3_51440	JAB4_45120	JAB5_54820	JAB6_13780	JAB7_50270	JAB8_50750	JAB9_03200	Jab_2c34030	GJA_252	JALI_05850	NC77_08180	Ga0058997_0323	Janthi_04393	BW37_03588	Ga0059270_1103	Ga0059271_04357	BN2497_6639	JANGC3DRAFT_4159	VM94_01936	mma_3241	Ga0066750_113174	FG13DRAFT_3511	H597DRAFT_05582
29	29	0.931	Ga0066743_4882	Ga0066744_108208	DUPY_02390	F460DRAFT_04342	JAB1_23260	JAB2_37210	JAB3_43190	JAB4_35790	JAB5_13230	JAB6_44220	JAB7_48710	JAB8_21250	JAB9_43090	Jab_1c05160	GJA_5098	JALI_43540	NC77_14385	Ga0058997_4610	Janthi_00455	BW37_02942	Ga0059270_10684	Ga0059271_03162	BN2497_7961	JANGC3DRAFT_3658	VM94_00431	mma_3314	Ga0066750_105259	FG13DRAFT_4065	H597DRAFT_00834
29	29	0.793	Ga0066743_4939	Ga0066744_108155	DUPY_46190	F460DRAFT_04387	JAB1_22690	JAB2_36520	JAB3_14710	JAB4_35100	JAB5_12540	JAB6_43580	JAB7_35720	JAB8_20620	JAB9_43690	Jab_1c04240	GJA_5148	JALI_42980	NC77_14675	Ga0058997_4668	Janthi_00223	BW37_02883	Ga0059270_106146	Ga0059271_03224	BN2497_7757	JANGC3DRAFT_3708	VM94_00373	mma_3571	Ga0066750_105199	FG13DRAFT_4004	H597DRAFT_00936
29	29	0.723	Ga0066743_4952	Ga0066744_108142	DUPY_46260	F460DRAFT_04394	JAB1_22630	JAB2_36460	JAB3_14520	JAB4_35040	JAB5_12480	JAB6_43510	JAB7_35530	JAB8_20560	JAB9_43750	Jab_1c04060	GJA_5156	JALI_42920	NC77_14705	Ga0058997_4675	Janthi_00228	BW37_02876	Ga0059270_106152	Ga0059271_03230	BN2497_14303	JANGC3DRAFT_3717	VM94_00368	mma_2309	Ga0066750_105193	FG13DRAFT_3999	H597DRAFT_00945
29	29	1	Ga0066743_4960	Ga0066744_108138	DUPY_46310	F460DRAFT_04397	JAB1_22600	JAB2_36430	JAB3_14480	JAB4_35010	JAB5_12450	JAB6_43480	JAB7_35490	JAB8_20530	JAB9_43780	Jab_1c04030	GJA_5162	JALI_42890	NC77_14720	Ga0058997_4678	Janthi_00232	BW37_02873	Ga0059270_106155	Ga0059271_03233	BN2497_7741	JANGC3DRAFT_3720	VM94_00365	mma_3576	Ga0066750_105190	FG13DRAFT_3996	H597DRAFT_00948
29	29	1	Ga0066743_4962	Ga0066744_108136	DUPY_46330	F460DRAFT_04399	JAB1_22580	JAB2_36410	JAB3_14460	JAB4_34990	JAB5_12430	JAB6_43460	JAB7_35470	JAB8_20510	JAB9_43800	Jab_1c04010	GJA_5163	JALI_42870	NC77_14730	Ga0058997_4680	Janthi_00234	BW37_02871	Ga0059270_106157	Ga0059271_03235	BN2497_7737	JANGC3DRAFT_3722	VM94_00363	mma_3579	Ga0066750_105188	FG13DRAFT_3994	H597DRAFT_00950
29	29	1	Ga0066743_4963	Ga0066744_108135	DUPY_46340	F460DRAFT_04400	JAB1_22540	JAB2_36370	JAB3_14450	JAB4_34950	JAB5_12390	JAB6_43420	JAB7_35460	JAB8_20470	JAB9_43840	Jab_1c04000	GJA_5166	JALI_42830	NC77_14750	Ga0058997_4684	Janthi_00237	BW37_02867	Ga0059270_106161	Ga0059271_03239	BN2497_7729	JANGC3DRAFT_3723	VM94_00359	mma_0556	Ga0066750_105184	FG13DRAFT_3990	H597DRAFT_00954
29	29	1	Ga0066743_4964	Ga0066744_108134	DUPY_46350	F460DRAFT_04401	JAB1_22530	JAB2_36360	JAB3_14440	JAB4_34940	JAB5_12380	JAB6_43410	JAB7_35450	JAB8_20460	JAB9_43850	Jab_1c03990	GJA_5167	JALI_42820	NC77_14755	Ga0058997_4685	Janthi_00238	BW37_02866	Ga0059270_106162	Ga0059271_03240	BN2497_7727	JANGC3DRAFT_3724	VM94_00358	mma_0555	Ga0066750_105183	FG13DRAFT_3989	H597DRAFT_00955
29	29	1	Ga0066743_4966	Ga0066744_108133	DUPY_46360	F460DRAFT_04402	JAB1_22510	JAB2_36340	JAB3_14430	JAB4_34920	JAB5_12360	JAB6_43390	JAB7_35440	JAB8_20440	JAB9_43870	Jab_1c03980	GJA_5169	JALI_42800	NC77_14765	Ga0058997_4687	Janthi_00240	BW37_02864	Ga0059270_106164	Ga0059271_03242	BN2497_7723	JANGC3DRAFT_3726	VM94_00356	mma_1321	Ga0066750_105181	FG13DRAFT_3987	H597DRAFT_00957
29	29	1	Ga0066743_4968	Ga0066744_108132	DUPY_46380	F460DRAFT_04403	JAB1_22490	JAB2_36320	JAB3_14410	JAB4_34900	JAB5_12340	JAB6_43370	JAB7_35420	JAB8_20420	JAB9_43890	Jab_1c03960	GJA_5173	JALI_42780	NC77_14775	Ga0058997_4689	Janthi_00242	BW37_02862	Ga0059270_106166	Ga0059271_03244	BN2497_7717	JANGC3DRAFT_3728	VM94_00354	mma_1175	Ga0066750_105179	FG13DRAFT_3984	H597DRAFT_00961
29	29	1	Ga0066743_4969	Ga0066744_108131	DUPY_46390	F460DRAFT_04404	JAB1_22480	JAB2_36310	JAB3_14400	JAB4_34890	JAB5_12330	JAB6_43360	JAB7_35410	JAB8_20410	JAB9_43900	Jab_1c03950	GJA_5174	JALI_42770	NC77_14780	Ga0058997_4690	Janthi_00243	BW37_02861	Ga0059270_106167	Ga0059271_03245	BN2497_7715	JANGC3DRAFT_3729	VM94_00353	mma_1174	Ga0066750_105178	FG13DRAFT_3983	H597DRAFT_00962
29	29	1	Ga0066743_4970	Ga0066744_108130	DUPY_46400	F460DRAFT_04405	JAB1_22470	JAB2_36300	JAB3_14390	JAB4_34880	JAB5_12320	JAB6_43350	JAB7_35400	JAB8_20400	JAB9_43910	Jab_1c03940	GJA_5175	JALI_42760	NC77_14785	Ga0058997_4691	Janthi_00244	BW37_02860	Ga0059270_106168	Ga0059271_03246	BN2497_7713	JANGC3DRAFT_3730	VM94_00352	mma_1173	Ga0066750_105177	FG13DRAFT_3982	H597DRAFT_00963
29	29	1	Ga0066743_4973	Ga0066744_108127	DUPY_46430	F460DRAFT_04408	JAB1_22440	JAB2_36270	JAB3_14360	JAB4_34850	JAB5_12290	JAB6_43320	JAB7_35370	JAB8_20370	JAB9_43940	Jab_1c03910	GJA_5178	JALI_42730	NC77_14800	Ga0058997_4696	Janthi_00247	BW37_02857	Ga0059270_106171	Ga0059271_03249	BN2497_7703	JANGC3DRAFT_3733	VM94_00349	mma_0214	Ga0066750_105174	FG13DRAFT_3977	H597DRAFT_00966
29	29	1	Ga0066743_4974	Ga0066744_108126	DUPY_46440	F460DRAFT_04409	JAB1_22430	JAB2_36260	JAB3_14350	JAB4_34840	JAB5_12280	JAB6_43310	JAB7_35360	JAB8_20360	JAB9_43950	Jab_1c03900	GJA_5179	JALI_42720	NC77_14805	Ga0058997_4697	Janthi_00248	BW37_02856	Ga0059270_106172	Ga0059271_03250	BN2497_7701	JANGC3DRAFT_3734	VM94_00348	mma_0213	Ga0066750_105173	FG13DRAFT_3976	H597DRAFT_00967
29	29	1	Ga0066743_4975	Ga0066744_108125	DUPY_09540	F460DRAFT_04410	JAB1_22420	JAB2_36250	JAB3_14340	JAB4_34830	JAB5_12270	JAB6_43300	JAB7_35350	JAB8_20350	JAB9_43960	Jab_1c03890	GJA_5180	JALI_42710	NC77_14810	Ga0058997_4698	Janthi_00249	BW37_02855	Ga0059270_106173	Ga0059271_03251	BN2497_7699	JANGC3DRAFT_3735	VM94_00347	mma_0212	Ga0066750_105172	FG13DRAFT_3975	H597DRAFT_00968
29	29	1	Ga0066743_4976	Ga0066744_108124	DUPY_09530	F460DRAFT_04411	JAB1_22410	JAB2_36240	JAB3_14330	JAB4_34820	JAB5_12260	JAB6_43290	JAB7_35340	JAB8_20340	JAB9_43970	Jab_1c03880	GJA_5181	JALI_42700	NC77_14815	Ga0058997_4699	Janthi_00250	BW37_02854	Ga0059270_106174	Ga0059271_03252	BN2497_7697	JANGC3DRAFT_3736	VM94_00346	mma_0211	Ga0066750_105171	FG13DRAFT_3974	H597DRAFT_00969
29	29	1	Ga0066743_4988	Ga0066744_108114	DUPY_43990	F460DRAFT_04422	JAB1_22360	JAB2_36190	JAB3_14240	JAB4_34770	JAB5_12210	JAB6_43240	JAB7_35160	JAB8_20290	JAB9_44020	Jab_1c03690	GJA_5185	JALI_42650	NC77_14840	Ga0058997_4705	Janthi_00255	BW37_02848	Ga0059270_106179	Ga0059271_03257	BN2497_10637	JANGC3DRAFT_3739	VM94_00341	mma_2925	Ga0066750_105166	FG13DRAFT_3969	H597DRAFT_00976
29	29	1	Ga0066743_4989	Ga0066744_108113	DUPY_44000	F460DRAFT_04423	JAB1_22340	JAB2_36160	JAB3_14230	JAB4_34740	JAB5_12180	JAB6_43210	JAB7_35150	JAB8_20260	JAB9_44050	Jab_1c03680	GJA_5186	JALI_42640	NC77_14850	Ga0058997_4708	Janthi_00256	BW37_02844	Ga0059270_106182	Ga0059271_03260	BN2497_7689	JANGC3DRAFT_3742	VM94_00338	mma_3603	Ga0066750_105163	FG13DRAFT_3966	H597DRAFT_00978
29	29	1	Ga0066743_4996	Ga0066744_108106	DUPY_41230	F460DRAFT_04431	JAB1_22310	JAB2_36130	JAB3_14150	JAB4_34710	JAB5_12150	JAB6_43180	JAB7_35070	JAB8_20230	JAB9_44080	Jab_1c03600	GJA_5205	JALI_42610	NC77_14865	Ga0058997_4711	Janthi_00259	BW37_02841	Ga0059270_106185	Ga0059271_03263	BN2497_7681	JANGC3DRAFT_3744	VM94_00335	mma_3533	Ga0066750_105160	FG13DRAFT_3963	H597DRAFT_00980
29	29	1	Ga0066743_4997	Ga0066744_108105	DUPY_41240	F460DRAFT_04432	JAB1_22300	JAB2_36120	JAB3_14140	JAB4_34700	JAB5_12140	JAB6_43170	JAB7_35060	JAB8_20220	JAB9_44090	Jab_1c03590	GJA_5206	JALI_42600	NC77_14870	Ga0058997_4712	Janthi_00260	BW37_02840	Ga0059270_106186	Ga0059271_03264	BN2497_7679	JANGC3DRAFT_3745	VM94_00334	mma_3532	Ga0066750_105159	FG13DRAFT_3962	H597DRAFT_00981
29	29	1	Ga0066743_4998	Ga0066744_108104	DUPY_41250	F460DRAFT_04433	JAB1_22290	JAB2_36110	JAB3_14130	JAB4_34690	JAB5_12130	JAB6_43160	JAB7_35050	JAB8_20210	JAB9_44100	Jab_1c03580	GJA_5207	JALI_42590	NC77_14875	Ga0058997_4713	Janthi_00261	BW37_02839	Ga0059270_106187	Ga0059271_03265	BN2497_7677	JANGC3DRAFT_3747	VM94_00333	mma_3534	Ga0066750_105158	FG13DRAFT_3961	H597DRAFT_00984
29	29	1	Ga0066743_5004	Ga0066744_10897	DUPY_41310	F460DRAFT_04439	JAB1_22240	JAB2_36060	JAB3_14080	JAB4_34640	JAB5_12080	JAB6_43110	JAB7_35000	JAB8_20160	JAB9_44150	Jab_1c03530	GJA_5215	JALI_42540	NC77_14900	Ga0058997_4718	Janthi_00264	BW37_02834	Ga0059270_106192	Ga0059271_03270	BN2497_7663	JANGC3DRAFT_3752	VM94_00328	mma_2075	Ga0066750_105153	FG13DRAFT_3956	H597DRAFT_00990
29	29	1	Ga0066743_5005	Ga0066744_10896	DUPY_41320	F460DRAFT_04440	JAB1_22230	JAB2_36050	JAB3_14070	JAB4_34630	JAB5_12070	JAB6_43100	JAB7_34990	JAB8_20150	JAB9_44160	Jab_1c03520	GJA_5216	JALI_42530	NC77_14905	Ga0058997_4719	Janthi_00265	BW37_02833	Ga0059270_106193	Ga0059271_03271	BN2497_7661	JANGC3DRAFT_3753	VM94_00327	mma_1562	Ga0066750_105152	FG13DRAFT_3955	H597DRAFT_00991
29	29	1	Ga0066743_5007	Ga0066744_10894	DUPY_41340	F460DRAFT_04442	JAB1_22210	JAB2_36030	JAB3_14050	JAB4_34610	JAB5_12050	JAB6_43080	JAB7_34970	JAB8_20130	JAB9_44180	Jab_1c03500	GJA_5218	JALI_42510	NC77_14915	Ga0058997_4721	Janthi_00267	BW37_02831	Ga0059270_106195	Ga0059271_03273	BN2497_7657	JANGC3DRAFT_3755	VM94_00325	mma_2448	Ga0066750_105150	FG13DRAFT_3953	H597DRAFT_00993
29	29	0.239	Ga0066743_5023	Ga0066744_10877	DUPY_41400	F460DRAFT_04448	JAB1_22060	JAB2_35890	JAB3_13880	JAB4_34470	JAB5_11910	JAB6_42930	JAB7_34800	JAB8_19990	JAB9_44320	Jab_1c03340	GJA_5229	JALI_42360	NC77_14990	Ga0058997_4736	Janthi_00282	BW37_02816	Ga0059270_106208	Ga0059271_03286	BN2497_7615	JANGC3DRAFT_3777	VM94_00311	mma_0133	Ga0066750_105136	FG13DRAFT_3938	H597DRAFT_01016
29	29	1	Ga0066743_5027	Ga0066744_10873	DUPY_41430	F460DRAFT_04451	JAB1_22000	JAB2_35830	JAB3_13810	JAB4_34410	JAB5_11850	JAB6_42870	JAB7_34730	JAB8_19930	JAB9_44380	Jab_1c03270	GJA_5236	JALI_42300	NC77_15020	Ga0058997_4742	Janthi_00288	BW37_02811	Ga0059270_106213	Ga0059271_03291	BN2497_7593	JANGC3DRAFT_3786	VM94_00305	mma_3235	Ga0066750_105130	FG13DRAFT_3932	H597DRAFT_01019
29	29	1	Ga0066743_5030	Ga0066744_10870	DUPY_41460	F460DRAFT_04454	JAB1_21960	JAB2_35800	JAB3_13780	JAB4_34380	JAB5_11820	JAB6_27450	JAB7_34700	JAB8_12350	JAB9_44410	Jab_1c03240	GJA_5239	JALI_42270	NC77_15035	Ga0058997_4745	Janthi_00291	BW37_02808	Ga0059270_106216	Ga0059271_03294	BN2497_7589	JANGC3DRAFT_3789	VM94_00302	mma_3232	Ga0066750_105127	FG13DRAFT_3929	H597DRAFT_01022
29	29	1	Ga0066743_5031	Ga0066744_10869	DUPY_41470	F460DRAFT_04455	JAB1_21950	JAB2_35790	JAB3_13770	JAB4_34370	JAB5_11810	JAB6_27440	JAB7_34690	JAB8_12360	JAB9_44420	Jab_1c03230	GJA_5240	JALI_42260	NC77_15040	Ga0058997_4746	Janthi_00292	BW37_02807	Ga0059270_106217	Ga0059271_03295	BN2497_7587	JANGC3DRAFT_3790	VM94_00301	mma_3231	Ga0066750_105126	FG13DRAFT_3928	H597DRAFT_01023
29	29	1	Ga0066743_5036	Ga0066744_10861	DUPY_35160	F460DRAFT_04461	JAB1_21920	JAB2_35760	JAB3_13670	JAB4_34340	JAB5_11780	JAB6_27410	JAB7_34570	JAB8_12390	JAB9_44450	Jab_1c03150	GJA_5243	JALI_42230	NC77_15055	Ga0058997_4749	Janthi_00294	BW37_02804	Ga0059270_106220	Ga0059271_03298	BN2497_7579	JANGC3DRAFT_3796	VM94_00298	mma_3174	Ga0066750_105123	FG13DRAFT_3925	H597DRAFT_01028
29	29	1	Ga0066743_5038	Ga0066744_10858	DUPY_35140	F460DRAFT_04463	JAB1_21890	JAB2_35730	JAB3_13640	JAB4_34310	JAB5_11750	JAB6_27380	JAB7_34540	JAB8_12420	JAB9_44480	Jab_1c03120	GJA_5248	JALI_42200	NC77_15070	Ga0058997_4752	Janthi_00297	BW37_02801	Ga0059270_106223	Ga0059271_03301	BN2497_7575	JANGC3DRAFT_3798	VM94_00295	mma_3624	Ga0066750_105120	FG13DRAFT_3922	H597DRAFT_05517
29	29	1	Ga0066743_5051	Ga0066744_10843	DUPY_34970	F460DRAFT_04475	JAB1_21620	JAB2_35450	JAB3_13490	JAB4_34030	JAB5_11470	JAB6_27120	JAB7_34380	JAB8_12700	JAB9_37200	Jab_1c02950	GJA_5254	JALI_37730	NC77_15195	Ga0058997_4778	Janthi_00313	BW37_02775	Ga0059270_106248	Ga0059271_03326	BN2497_7559	JANGC3DRAFT_3838	VM94_00269	mma_3626	Ga0066750_10594	FG13DRAFT_3895	H597DRAFT_01046
29	29	1	Ga0066743_5052	Ga0066744_10842	DUPY_34960	F460DRAFT_04476	JAB1_21610	JAB2_35440	JAB3_13480	JAB4_34020	JAB5_11460	JAB6_27110	JAB7_34370	JAB8_12710	JAB9_37190	Jab_1c02940	GJA_5255	JALI_37740	NC77_15200	Ga0058997_4779	Janthi_00314	BW37_02774	Ga0059270_106249	Ga0059271_03327	BN2497_7557	JANGC3DRAFT_3839	VM94_00268	mma_3627	Ga0066750_10593	FG13DRAFT_3894	H597DRAFT_01047
29	29	1	Ga0066743_5053	Ga0066744_10841	DUPY_34950	F460DRAFT_04477	JAB1_21600	JAB2_35430	JAB3_13470	JAB4_34010	JAB5_11450	JAB6_27100	JAB7_34360	JAB8_12720	JAB9_37180	Jab_1c02930	GJA_5256	JALI_37750	NC77_15205	Ga0058997_4780	Janthi_00315	BW37_02773	Ga0059270_106250	Ga0059271_03328	BN2497_7555	JANGC3DRAFT_3840	VM94_00267	mma_3628	Ga0066750_10592	FG13DRAFT_3893	H597DRAFT_01048
29	29	1	Ga0066743_5054	Ga0066744_10840	DUPY_34940	F460DRAFT_04478	JAB1_21590	JAB2_35420	JAB3_13460	JAB4_34000	JAB5_11440	JAB6_27090	JAB7_34350	JAB8_12730	JAB9_37170	Jab_1c02920	GJA_5257	JALI_37760	NC77_15210	Ga0058997_4781	Janthi_00316	BW37_02772	Ga0059270_106251	Ga0059271_03329	BN2497_7553	JANGC3DRAFT_3841	VM94_00266	mma_3629	Ga0066750_10591	FG13DRAFT_3892	H597DRAFT_01049
29	29	1	Ga0066743_5055	Ga0066744_10839	DUPY_34930	F460DRAFT_04479	JAB1_21580	JAB2_35410	JAB3_13450	JAB4_33990	JAB5_11430	JAB6_27080	JAB7_34340	JAB8_12740	JAB9_37160	Jab_1c02910	GJA_5258	JALI_37770	NC77_15215	Ga0058997_4782	Janthi_00317	BW37_02771	Ga0059270_106252	Ga0059271_03330	BN2497_7551	JANGC3DRAFT_3842	VM94_00265	mma_3630	Ga0066750_10590	FG13DRAFT_3891	H597DRAFT_01050
29	29	1	Ga0066743_5056	Ga0066744_10838	DUPY_34920	F460DRAFT_04480	JAB1_21570	JAB2_35400	JAB3_13440	JAB4_33980	JAB5_11420	JAB6_27070	JAB7_34330	JAB8_12750	JAB9_37150	Jab_1c02900	GJA_5259	JALI_37780	NC77_15220	Ga0058997_4783	Janthi_00318	BW37_02770	Ga0059270_106253	Ga0059271_03331	BN2497_7549	JANGC3DRAFT_3843	VM94_00264	mma_3631	Ga0066750_10589	FG13DRAFT_3890	H597DRAFT_01051
29	29	1	Ga0066743_5057	Ga0066744_10837	DUPY_34910	F460DRAFT_04481	JAB1_21560	JAB2_35390	JAB3_13430	JAB4_33970	JAB5_11410	JAB6_27060	JAB7_34320	JAB8_12760	JAB9_37140	Jab_1c02890	GJA_5260	JALI_37790	NC77_15225	Ga0058997_4784	Janthi_00319	BW37_02769	Ga0059270_106254	Ga0059271_03332	BN2497_7547	JANGC3DRAFT_3844	VM94_00263	mma_3632	Ga0066750_10588	FG13DRAFT_3889	H597DRAFT_01052
29	29	1	Ga0066743_5058	Ga0066744_10836	DUPY_34900	F460DRAFT_04482	JAB1_21550	JAB2_35380	JAB3_13420	JAB4_33960	JAB5_11400	JAB6_27050	JAB7_34310	JAB8_12770	JAB9_37130	Jab_1c02880	GJA_5261	JALI_37800	NC77_15230	Ga0058997_4785	Janthi_00320	BW37_02768	Ga0059270_106255	Ga0059271_03333	BN2497_7545	JANGC3DRAFT_3845	VM94_00262	mma_3633	Ga0066750_10587	FG13DRAFT_3888	H597DRAFT_01053
29	29	1	Ga0066743_5061	Ga0066744_10835	DUPY_34880	F460DRAFT_04484	JAB1_21530	JAB2_35360	JAB3_13400	JAB4_33940	JAB5_11380	JAB6_27030	JAB7_34290	JAB8_12780	JAB9_37120	Jab_1c02860	GJA_5263	JALI_37820	NC77_15240	Ga0058997_4787	Janthi_00322	BW37_02766	Ga0059270_106256	Ga0059271_03334	BN2497_7541	JANGC3DRAFT_3847	VM94_00260	mma_3635	Ga0066750_10585	FG13DRAFT_3886	H597DRAFT_01055
29	29	1	Ga0066743_5063	Ga0066744_10833	DUPY_34860	F460DRAFT_04486	JAB1_21510	JAB2_35340	JAB3_13380	JAB4_33920	JAB5_11360	JAB6_27010	JAB7_34270	JAB8_12800	JAB9_37100	Jab_1c02840	GJA_5266	JALI_37840	NC77_15250	Ga0058997_4789	Janthi_00324	BW37_02764	Ga0059270_106258	Ga0059271_03336	BN2497_7537	JANGC3DRAFT_3849	VM94_00258	mma_3638	Ga0066750_10583	FG13DRAFT_3884	H597DRAFT_01057
29	29	1	Ga0066743_5064	Ga0066744_10832	DUPY_34850	F460DRAFT_04487	JAB1_21500	JAB2_35330	JAB3_13370	JAB4_33910	JAB5_11350	JAB6_27000	JAB7_34260	JAB8_12810	JAB9_37090	Jab_1c02830	GJA_5267	JALI_37850	NC77_15255	Ga0058997_4790	Janthi_00325	BW37_02763	Ga0059270_106259	Ga0059271_03337	BN2497_7535	JANGC3DRAFT_3850	VM94_00257	mma_3639	Ga0066750_10582	FG13DRAFT_3883	H597DRAFT_01058
29	29	1	Ga0066743_5065	Ga0066744_10831	DUPY_34840	F460DRAFT_04488	JAB1_32560	JAB2_49010	JAB3_13360	JAB4_52140	JAB5_51720	JAB6_21610	JAB7_34250	JAB8_46620	JAB9_10870	Jab_1c02820	GJA_2197	JALI_09700	NC77_17205	Ga0058997_1456	Janthi_02743	BW37_04102	Ga0059270_108112	Ga0059271_04005	BN2497_7533	JANGC3DRAFT_1411	VM94_01624	mma_3640	Ga0066750_101542	FG13DRAFT_1350	H597DRAFT_01059
29	29	0.655	Ga0066743_5068	Ga0066744_10828	DUPY_34820	F460DRAFT_04490	JAB1_21440	JAB2_35270	JAB3_13330	JAB4_33850	JAB5_11290	JAB6_26940	JAB7_34220	JAB8_12870	JAB9_37030	Jab_1c02780	GJA_5270	JALI_37910	NC77_15285	Ga0058997_4796	Janthi_00329	BW37_02757	Ga0059270_106265	Ga0059271_03343	BN2497_7519	JANGC3DRAFT_3855	VM94_00251	mma_0780	Ga0066750_10576	FG13DRAFT_3877	H597DRAFT_01061
29	29	0.897	Ga0066743_5071	Ga0066744_10825	DUPY_34790	F460DRAFT_04493	JAB1_21410	JAB2_35240	JAB3_13300	JAB4_33820	JAB5_11260	JAB6_26910	JAB7_34190	JAB8_12900	JAB9_37000	Jab_1c02750	GJA_5273	JALI_37940	NC77_15300	Ga0058997_4799	Janthi_00332	BW37_02754	Ga0059270_106268	Ga0059271_03346	BN2497_7513	JANGC3DRAFT_3858	VM94_00248	mma_1553	Ga0066750_10573	FG13DRAFT_3874	H597DRAFT_01064
29	29	0.897	Ga0066743_5072	Ga0066744_10824	DUPY_34780	F460DRAFT_04494	JAB1_21400	JAB2_35230	JAB3_13290	JAB4_33810	JAB5_11250	JAB6_26900	JAB7_34180	JAB8_12910	JAB9_36990	Jab_1c02740	GJA_5274	JALI_37950	NC77_15305	Ga0058997_4800	Janthi_00333	BW37_02753	Ga0059270_106269	Ga0059271_03347	BN2497_7511	JANGC3DRAFT_3859	VM94_00247	mma_1552	Ga0066750_10572	FG13DRAFT_3873	H597DRAFT_01065
29	29	1	Ga0066743_5077	Ga0066744_10817	DUPY_34750	F460DRAFT_04498	JAB1_21370	JAB2_35200	JAB3_13240	JAB4_33780	JAB5_11220	JAB6_26870	JAB7_22580	JAB8_12940	JAB9_36960	Jab_1c02670	GJA_5279	JALI_37980	NC77_15320	Ga0058997_4803	Janthi_00336	BW37_02750	Ga0059270_106272	Ga0059271_03350	BN2497_7499	JANGC3DRAFT_3863	VM94_00244	mma_1319	Ga0066750_10569	FG13DRAFT_3870	H597DRAFT_01070
29	29	1	Ga0066743_5083	Ga0066744_10811	DUPY_34700	F460DRAFT_04503	JAB1_21310	JAB2_35140	JAB3_13180	JAB4_33720	JAB5_11160	JAB6_26810	JAB7_22640	JAB8_13000	JAB9_36900	Jab_1c02610	GJA_5286	JALI_38040	NC77_15350	Ga0058997_4809	Janthi_00342	BW37_02744	Ga0059270_106278	Ga0059271_03356	BN2497_7485	JANGC3DRAFT_3868	VM94_00238	mma_3134	Ga0066750_10563	FG13DRAFT_3864	H597DRAFT_01074
29	29	1	Ga0066743_5084	Ga0066744_10810	DUPY_34690	F460DRAFT_04504	JAB1_21300	JAB2_35130	JAB3_13170	JAB4_33710	JAB5_11150	JAB6_26800	JAB7_22650	JAB8_13010	JAB9_36890	Jab_1c02600	GJA_5287	JALI_38050	NC77_15355	Ga0058997_4810	Janthi_00343	BW37_02743	Ga0059270_106279	Ga0059271_03357	BN2497_7483	JANGC3DRAFT_3869	VM94_00237	mma_3135	Ga0066750_10562	FG13DRAFT_3863	H597DRAFT_01075
29	29	1	Ga0066743_5085	Ga0066744_1089	DUPY_34680	F460DRAFT_04505	JAB1_21290	JAB2_35120	JAB3_13160	JAB4_33700	JAB5_11140	JAB6_26790	JAB7_22660	JAB8_13020	JAB9_36880	Jab_1c02590	GJA_5288	JALI_38060	NC77_15360	Ga0058997_4811	Janthi_00344	BW37_02742	Ga0059270_106280	Ga0059271_03358	BN2497_7481	JANGC3DRAFT_3870	VM94_00236	mma_3136	Ga0066750_10561	FG13DRAFT_3862	H597DRAFT_01076
29	29	1	Ga0066743_5086	Ga0066744_1088	DUPY_34670	F460DRAFT_04506	JAB1_21280	JAB2_35110	JAB3_13150	JAB4_33690	JAB5_11130	JAB6_26780	JAB7_22670	JAB8_13030	JAB9_36870	Jab_1c02580	GJA_5289	JALI_38070	NC77_15365	Ga0058997_4812	Janthi_00345	BW37_02741	Ga0059270_106281	Ga0059271_03359	BN2497_7479	JANGC3DRAFT_3871	VM94_00235	mma_3440	Ga0066750_10560	FG13DRAFT_3861	H597DRAFT_01077
29	29	1	Ga0066743_5087	Ga0066744_1087	DUPY_34660	F460DRAFT_04507	JAB1_21270	JAB2_35100	JAB3_13140	JAB4_33680	JAB5_11120	JAB6_26770	JAB7_22680	JAB8_13040	JAB9_36860	Jab_1c02570	GJA_5290	JALI_38080	NC77_15370	Ga0058997_4813	Janthi_00346	BW37_02740	Ga0059270_106282	Ga0059271_03360	BN2497_7477	JANGC3DRAFT_3872	VM94_00234	mma_3441	Ga0066750_10559	FG13DRAFT_3860	H597DRAFT_01078
29	29	1	Ga0066743_5089	Ga0066744_1083	DUPY_34630	F460DRAFT_04510	JAB1_57860	JAB2_42270	JAB3_13120	JAB4_58710	JAB5_00230	JAB6_26750	JAB7_22700	JAB8_13060	JAB9_36840	Jab_1c02550	GJA_5293	JALI_38100	NC77_11080	Ga0058997_4815	Janthi_00350	BW37_02738	Ga0059270_106284	Ga0059271_03362	BN2497_7469	JANGC3DRAFT_3874	VM94_00232	mma_3443	Ga0066750_10557	FG13DRAFT_3858	H597DRAFT_01081
29	29	1	Ga0066743_5126	Ga0066744_111189	DUPY_19470	F460DRAFT_04631	JAB1_04230	JAB2_51880	JAB3_12400	JAB4_44310	JAB5_42290	JAB6_25930	JAB7_23660	JAB8_13760	JAB9_36190	Jab_1c01870	GJA_5453	JALI_38760	NC77_11445	Ga0058997_4900	Janthi_00395	BW37_02656	Ga0059270_106352	Ga0059271_03430	BN2497_7255	JANGC3DRAFT_3925	VM94_00148	mma_3251	Ga0066750_11842	FG13DRAFT_3758	H597DRAFT_01142
29	29	1	Ga0066743_5127	Ga0066744_111188	DUPY_19460	F460DRAFT_04630	JAB1_04220	JAB2_51870	JAB3_12390	JAB4_44300	JAB5_42280	JAB6_25920	JAB7_23670	JAB8_13770	JAB9_36180	Jab_1c01860	GJA_5454	JALI_38770	NC77_11450	Ga0058997_4901	Janthi_00396	BW37_02655	Ga0059270_106353	Ga0059271_03431	BN2497_7253	JANGC3DRAFT_3926	VM94_00147	mma_3252	Ga0066750_11841	FG13DRAFT_3757	H597DRAFT_01143
29	29	1	Ga0066743_5142	Ga0066744_111173	DUPY_19420	F460DRAFT_04626	JAB1_04140	JAB2_51730	JAB3_12050	JAB4_44160	JAB5_42140	JAB6_25820	JAB7_23800	JAB8_13910	JAB9_36040	Jab_1c01750	GJA_5470	JALI_38850	NC77_11490	Ga0058997_4911	Janthi_00402	BW37_02645	Ga0059270_106361	Ga0059271_03439	BN2497_7211	JANGC3DRAFT_3935	VM94_00137	mma_0210	Ga0066750_11831	FG13DRAFT_3747	H597DRAFT_01151
29	29	1	Ga0066743_5143	Ga0066744_111172	DUPY_19410	F460DRAFT_04625	JAB1_04130	JAB2_51720	JAB3_12040	JAB4_44150	JAB5_42130	JAB6_25810	JAB7_23810	JAB8_13920	JAB9_36030	Jab_1c01740	GJA_5471	JALI_38860	NC77_11495	Ga0058997_4912	Janthi_00403	BW37_02644	Ga0059270_106362	Ga0059271_03440	BN2497_7209	JANGC3DRAFT_3936	VM94_00136	mma_0206	Ga0066750_11830	FG13DRAFT_3746	H597DRAFT_01152
29	29	1	Ga0066743_5145	Ga0066744_111170	DUPY_19390	F460DRAFT_04623	JAB1_04110	JAB2_51700	JAB3_12020	JAB4_44130	JAB5_42110	JAB6_25790	JAB7_23830	JAB8_13940	JAB9_36010	Jab_1c01720	GJA_5473	JALI_38880	NC77_11505	Ga0058997_4914	Janthi_00405	BW37_02642	Ga0059270_106364	Ga0059271_03442	BN2497_7203	JANGC3DRAFT_3938	VM94_00134	mma_0204	Ga0066750_11828	FG13DRAFT_3744	H597DRAFT_01154
29	29	1	Ga0066743_5147	Ga0066744_111168	DUPY_01360	F460DRAFT_04621	JAB1_04090	JAB2_51680	JAB3_12000	JAB4_44110	JAB5_42090	JAB6_25770	JAB7_23850	JAB8_13960	JAB9_35990	Jab_1c01700	GJA_5475	JALI_38900	NC77_11515	Ga0058997_4916	Janthi_00407	BW37_02640	Ga0059270_106366	Ga0059271_03444	BN2497_7199	JANGC3DRAFT_3940	VM94_00132	mma_0202	Ga0066750_11826	FG13DRAFT_3742	H597DRAFT_01156
29	29	1	Ga0066743_5152	Ga0066744_111163	DUPY_02210	F460DRAFT_04616	JAB1_04060	JAB2_51630	JAB3_11910	JAB4_44060	JAB5_42040	JAB6_25740	JAB7_23940	JAB8_14010	JAB9_35960	Jab_1c01610	GJA_6	JALI_38930	NC77_11530	Ga0058997_4921	Janthi_00410	BW37_02637	Ga0059270_106371	Ga0059271_03449	BN2497_7189	JANGC3DRAFT_3947	VM94_00129	mma_0124	Ga0066750_11823	FG13DRAFT_3737	H597DRAFT_01160
29	29	1	Ga0066743_5155	Ga0066744_111160	DUPY_02180	F460DRAFT_04613	JAB1_04030	JAB2_51600	JAB3_11880	JAB4_44030	JAB5_42010	JAB6_25710	JAB7_23970	JAB8_14040	JAB9_35930	Jab_1c01580	GJA_9	JALI_38960	NC77_11545	Ga0058997_4924	Janthi_00413	BW37_02634	Ga0059270_106374	Ga0059271_03452	BN2497_7183	JANGC3DRAFT_3950	VM94_00126	mma_0123	Ga0066750_11820	FG13DRAFT_3734	H597DRAFT_01163
29	29	1	Ga0066743_5156	Ga0066744_111159	DUPY_02170	F460DRAFT_04612	JAB1_04020	JAB2_51590	JAB3_11870	JAB4_44020	JAB5_42000	JAB6_25700	JAB7_23980	JAB8_14050	JAB9_35920	Jab_1c01570	GJA_10	JALI_38970	NC77_11550	Ga0058997_4925	Janthi_00414	BW37_02633	Ga0059270_106375	Ga0059271_03453	BN2497_7181	JANGC3DRAFT_3951	VM94_00125	mma_0122	Ga0066750_11819	FG13DRAFT_3733	H597DRAFT_01164
29	29	1	Ga0066743_5157	Ga0066744_111158	DUPY_52690	F460DRAFT_04611	JAB1_04010	JAB2_51580	JAB3_11860	JAB4_44010	JAB5_41990	JAB6_25690	JAB7_23990	JAB8_14060	JAB9_35910	Jab_1c01560	GJA_11	JALI_38980	NC77_11555	Ga0058997_4926	Janthi_00415	BW37_02632	Ga0059270_106376	Ga0059271_03454	BN2497_7179	JANGC3DRAFT_3952	VM94_00124	mma_0121	Ga0066750_11818	FG13DRAFT_3732	H597DRAFT_01165
29	29	1	Ga0066743_5158	Ga0066744_111157	DUPY_52680	F460DRAFT_04610	JAB1_04000	JAB2_51570	JAB3_11850	JAB4_44000	JAB5_41980	JAB6_25680	JAB7_24000	JAB8_14070	JAB9_35900	Jab_1c01550	GJA_12	JALI_38990	NC77_11560	Ga0058997_4927	Janthi_00416	BW37_02631	Ga0059270_106377	Ga0059271_03455	BN2497_7177	JANGC3DRAFT_3953	VM94_00123	mma_0120	Ga0066750_11817	FG13DRAFT_3731	H597DRAFT_01166
29	29	1	Ga0066743_5161	Ga0066744_111154	DUPY_37220	F460DRAFT_04607	JAB1_03970	JAB2_51540	JAB3_11810	JAB4_43970	JAB5_41950	JAB6_25650	JAB7_24040	JAB8_14100	JAB9_35870	Jab_1c01510	GJA_15	JALI_39020	NC77_11575	Ga0058997_4930	Janthi_00420	BW37_02628	Ga0059270_106380	Ga0059271_03458	BN2497_7171	JANGC3DRAFT_3956	VM94_00120	mma_0119	Ga0066750_11814	FG13DRAFT_3728	H597DRAFT_01169
29	29	1	Ga0066743_5187	Ga0066744_111129	DUPY_37020	F460DRAFT_04588	JAB1_26120	JAB2_19260	JAB3_11490	JAB4_48670	JAB5_32910	JAB6_33980	JAB7_24320	JAB8_29600	JAB9_48900	Jab_1c01140	GJA_51	JALI_58560	NC77_07300	Ga0058997_0227	Janthi_04525	BW37_03379	Ga0059270_110162	Ga0059271_04516	BN2497_7071	JANGC3DRAFT_3984	VM94_01773	mma_3264	Ga0066750_11317	FG13DRAFT_3685	H597DRAFT_01199
29	29	1	Ga0066743_5188	Ga0066744_111128	DUPY_37010	F460DRAFT_04585	JAB1_26100	JAB2_19280	JAB3_11480	JAB4_48690	JAB5_32930	JAB6_34000	JAB7_24350	JAB8_29580	JAB9_48880	Jab_1c01110	GJA_52	JALI_58540	NC77_07290	Ga0058997_0225	Janthi_04524	BW37_03381	Ga0059270_110161	Ga0059271_04515	BN2497_7067	JANGC3DRAFT_3985	VM94_01775	mma_3263	Ga0066750_11319	FG13DRAFT_3683	H597DRAFT_01201
29	29	1	Ga0066743_5192	Ga0066744_111124	DUPY_36970	F460DRAFT_04581	JAB1_25940	JAB2_34620	JAB3_11440	JAB4_48850	JAB5_18810	JAB6_34160	JAB7_24390	JAB8_29420	JAB9_48720	Jab_1c01070	GJA_56	JALI_37060	NC77_07210	Ga0058997_0209	Janthi_04520	BW37_03397	Ga0059270_110145	Ga0059271_04499	BN2497_7053	JANGC3DRAFT_3989	VM94_01791	mma_3302	Ga0066750_11335	FG13DRAFT_3667	H597DRAFT_01205
29	29	1	Ga0066743_5193	Ga0066744_111123	DUPY_36960	F460DRAFT_04580	JAB1_25930	JAB2_34610	JAB3_11430	JAB4_48860	JAB5_18800	JAB6_34170	JAB7_24400	JAB8_29410	JAB9_48710	Jab_1c01060	GJA_57	JALI_37070	NC77_07205	Ga0058997_0208	Janthi_04519	BW37_03398	Ga0059270_110144	Ga0059271_04498	BN2497_7051	JANGC3DRAFT_3990	VM94_01792	mma_3301	Ga0066750_11336	FG13DRAFT_3666	H597DRAFT_01209
29	29	1	Ga0066743_5194	Ga0066744_111122	DUPY_36950	F460DRAFT_04579	JAB1_25920	JAB2_34600	JAB3_11420	JAB4_48870	JAB5_18790	JAB6_34180	JAB7_24410	JAB8_29400	JAB9_48700	Jab_1c01050	GJA_58	JALI_37080	NC77_07200	Ga0058997_0207	Janthi_04518	BW37_03399	Ga0059270_110143	Ga0059271_04497	BN2497_7049	JANGC3DRAFT_3991	VM94_01793	mma_3300	Ga0066750_11337	FG13DRAFT_3665	H597DRAFT_01210
29	29	1	Ga0066743_5195	Ga0066744_111121	DUPY_36930	F460DRAFT_04578	JAB1_25910	JAB2_34590	JAB3_11410	JAB4_48880	JAB5_18780	JAB6_34190	JAB7_24420	JAB8_29390	JAB9_48690	Jab_1c01040	GJA_59	JALI_37090	NC77_07195	Ga0058997_0206	Janthi_04517	BW37_03400	Ga0059270_110142	Ga0059271_04496	BN2497_7047	JANGC3DRAFT_4008	VM94_01794	mma_3299	Ga0066750_11338	FG13DRAFT_3664	H597DRAFT_01216
29	29	1	Ga0066743_5196	Ga0066744_111120	DUPY_36920	F460DRAFT_04577	JAB1_25900	JAB2_34580	JAB3_11400	JAB4_48890	JAB5_18770	JAB6_34200	JAB7_24430	JAB8_29380	JAB9_48680	Jab_1c01030	GJA_60	JALI_37100	NC77_07190	Ga0058997_0205	Janthi_04516	BW37_03401	Ga0059270_110141	Ga0059271_04495	BN2497_7045	JANGC3DRAFT_4009	VM94_01795	mma_3298	Ga0066750_11339	FG13DRAFT_3663	H597DRAFT_01217
29	29	1	Ga0066743_5197	Ga0066744_111119	DUPY_36910	F460DRAFT_04576	JAB1_25890	JAB2_34570	JAB3_11390	JAB4_48900	JAB5_18760	JAB6_34210	JAB7_24440	JAB8_29370	JAB9_48670	Jab_1c01020	GJA_61	JALI_37110	NC77_07185	Ga0058997_0204	Janthi_04515	BW37_03402	Ga0059270_110140	Ga0059271_04494	BN2497_7043	JANGC3DRAFT_4010	VM94_01796	mma_3297	Ga0066750_11340	FG13DRAFT_3662	H597DRAFT_01218
29	29	1	Ga0066743_5199	Ga0066744_111117	DUPY_36890	F460DRAFT_04574	JAB1_25870	JAB2_34550	JAB3_11370	JAB4_48920	JAB5_18740	JAB6_34230	JAB7_24460	JAB8_29350	JAB9_48650	Jab_1c01000	GJA_63	JALI_37130	NC77_07175	Ga0058997_0202	Janthi_04513	BW37_03404	Ga0059270_110138	Ga0059271_04492	BN2497_7039	JANGC3DRAFT_4012	VM94_01798	mma_3295	Ga0066750_11342	FG13DRAFT_3660	H597DRAFT_01220
29	29	0.31	Ga0066743_5200	Ga0066744_111116	DUPY_36880	F460DRAFT_04573	JAB1_25860	JAB2_34540	JAB3_11360	JAB4_48930	JAB5_18730	JAB6_34240	JAB7_24470	JAB8_29340	JAB9_48640	Jab_1c00990	GJA_64	JALI_37140	NC77_07170	Ga0058997_0201	Janthi_04512	BW37_03405	Ga0059270_110137	Ga0059271_04491	BN2497_7037	JANGC3DRAFT_4013	VM94_01799	mma_3294	Ga0066750_11343	FG13DRAFT_3659	H597DRAFT_01221
29	29	1	Ga0066743_5203	Ga0066744_111113	DUPY_36850	F460DRAFT_04570	JAB1_25830	JAB2_34510	JAB3_11330	JAB4_48960	JAB5_18700	JAB6_34270	JAB7_24500	JAB8_29310	JAB9_48610	Jab_1c00960	GJA_67	JALI_37170	NC77_07155	Ga0058997_0198	Janthi_04509	BW37_03408	Ga0059270_110134	Ga0059271_04488	BN2497_7031	JANGC3DRAFT_4016	VM94_01802	mma_3291	Ga0066750_11346	FG13DRAFT_3656	H597DRAFT_01224
29	29	1	Ga0066743_5204	Ga0066744_111112	DUPY_36840	F460DRAFT_04569	JAB1_25820	JAB2_34500	JAB3_11320	JAB4_48970	JAB5_18690	JAB6_34280	JAB7_24510	JAB8_29300	JAB9_48600	Jab_1c00950	GJA_68	JALI_37180	NC77_07150	Ga0058997_0197	Janthi_04508	BW37_03409	Ga0059270_110133	Ga0059271_04487	BN2497_7029	JANGC3DRAFT_4017	VM94_01803	mma_3290	Ga0066750_11347	FG13DRAFT_3655	H597DRAFT_01225
29	29	1	Ga0066743_5205	Ga0066744_111111	DUPY_36830	F460DRAFT_04568	JAB1_25810	JAB2_34490	JAB3_11310	JAB4_48980	JAB5_18680	JAB6_34290	JAB7_24520	JAB8_29290	JAB9_48590	Jab_1c00940	GJA_69	JALI_37190	NC77_07145	Ga0058997_0196	Janthi_04507	BW37_03410	Ga0059270_110132	Ga0059271_04486	BN2497_7027	JANGC3DRAFT_4018	VM94_01804	mma_3289	Ga0066750_11348	FG13DRAFT_3654	H597DRAFT_01226
29	29	1	Ga0066743_5206	Ga0066744_111110	DUPY_36820	F460DRAFT_04567	JAB1_25800	JAB2_34480	JAB3_11300	JAB4_48990	JAB5_18670	JAB6_34300	JAB7_24530	JAB8_29280	JAB9_48580	Jab_1c00930	GJA_70	JALI_37200	NC77_07140	Ga0058997_0195	Janthi_04506	BW37_03411	Ga0059270_110131	Ga0059271_04485	BN2497_7025	JANGC3DRAFT_4019	VM94_01805	mma_3288	Ga0066750_11349	FG13DRAFT_3653	H597DRAFT_01227
29	29	1	Ga0066743_5207	Ga0066744_111109	DUPY_36810	F460DRAFT_04566	JAB1_25790	JAB2_34470	JAB3_11290	JAB4_49000	JAB5_18660	JAB6_34310	JAB7_24540	JAB8_29270	JAB9_48570	Jab_1c00920	GJA_71	JALI_37210	NC77_07135	Ga0058997_0194	Janthi_04505	BW37_03412	Ga0059270_110130	Ga0059271_04484	BN2497_7023	JANGC3DRAFT_4020	VM94_01806	mma_3287	Ga0066750_11350	FG13DRAFT_3652	H597DRAFT_01228
29	29	1	Ga0066743_5209	Ga0066744_111107	DUPY_36790	F460DRAFT_04564	JAB1_25770	JAB2_34450	JAB3_11270	JAB4_49020	JAB5_18640	JAB6_34330	JAB7_24560	JAB8_29250	JAB9_48550	Jab_1c00900	GJA_73	JALI_37230	NC77_07125	Ga0058997_0192	Janthi_04503	BW37_03414	Ga0059270_110128	Ga0059271_04482	BN2497_7019	JANGC3DRAFT_4022	VM94_01808	mma_3286	Ga0066750_11352	FG13DRAFT_3650	H597DRAFT_01230
29	29	1	Ga0066743_5211	Ga0066744_111105	DUPY_36770	F460DRAFT_04562	JAB1_25750	JAB2_34430	JAB3_11250	JAB4_49040	JAB5_18620	JAB6_34350	JAB7_24580	JAB8_29230	JAB9_48530	Jab_1c00880	GJA_75	JALI_37250	NC77_07115	Ga0058997_0190	Janthi_04501	BW37_03416	Ga0059270_110126	Ga0059271_04480	BN2497_7015	JANGC3DRAFT_4024	VM94_01810	mma_3284	Ga0066750_11354	FG13DRAFT_3648	H597DRAFT_01232
29	29	1	Ga0066743_5213	Ga0066744_111103	DUPY_36750	F460DRAFT_04560	JAB1_25730	JAB2_34410	JAB3_11230	JAB4_49060	JAB5_18600	JAB6_34370	JAB7_24600	JAB8_29210	JAB9_48510	Jab_1c00860	GJA_77	JALI_37270	NC77_07105	Ga0058997_0188	Janthi_04499	BW37_03418	Ga0059270_110124	Ga0059271_04478	BN2497_7011	JANGC3DRAFT_4026	VM94_01812	mma_3282	Ga0066750_11356	FG13DRAFT_3646	H597DRAFT_01234
29	29	1	Ga0066743_5214	Ga0066744_111102	DUPY_36740	F460DRAFT_04559	JAB1_25720	JAB2_34400	JAB3_11220	JAB4_49070	JAB5_18590	JAB6_34380	JAB7_24610	JAB8_29200	JAB9_48500	Jab_1c00850	GJA_78	JALI_37280	NC77_07100	Ga0058997_0187	Janthi_04498	BW37_03419	Ga0059270_110123	Ga0059271_04477	BN2497_7009	JANGC3DRAFT_4027	VM94_01813	mma_3281	Ga0066750_11357	FG13DRAFT_3645	H597DRAFT_01235
29	29	1	Ga0066743_5215	Ga0066744_111101	DUPY_36730	F460DRAFT_04558	JAB1_25710	JAB2_34390	JAB3_11210	JAB4_49080	JAB5_18580	JAB6_34390	JAB7_24620	JAB8_29190	JAB9_48490	Jab_1c00840	GJA_79	JALI_37290	NC77_07095	Ga0058997_0186	Janthi_04497	BW37_03420	Ga0059270_110122	Ga0059271_04476	BN2497_7007	JANGC3DRAFT_4028	VM94_01814	mma_3280	Ga0066750_11358	FG13DRAFT_3644	H597DRAFT_01236
29	29	0.1	Ga0066743_5216	Ga0066744_111100	DUPY_36720	F460DRAFT_04557	JAB1_25700	JAB2_34380	JAB3_11200	JAB4_49090	JAB5_18570	JAB6_34400	JAB7_24630	JAB8_29180	JAB9_48480	Jab_1c00830	GJA_80	JALI_37300	NC77_07090	Ga0058997_0185	Janthi_04496	BW37_03421	Ga0059270_110121	Ga0059271_04475	BN2497_7005	JANGC3DRAFT_4029	VM94_01815	mma_3279	Ga0066750_11359	FG13DRAFT_3643	H597DRAFT_01237
29	29	1	Ga0066743_5217	Ga0066744_11199	DUPY_36710	F460DRAFT_04556	JAB1_25690	JAB2_34370	JAB3_11190	JAB4_49100	JAB5_18560	JAB6_34410	JAB7_24640	JAB8_29170	JAB9_48470	Jab_1c00820	GJA_81	JALI_37310	NC77_07085	Ga0058997_0184	Janthi_04495	BW37_03422	Ga0059270_110120	Ga0059271_04474	BN2497_7003	JANGC3DRAFT_4030	VM94_01816	mma_3278	Ga0066750_11360	FG13DRAFT_3642	H597DRAFT_01238
29	29	1	Ga0066743_5218	Ga0066744_11198	DUPY_36700	F460DRAFT_04555	JAB1_25680	JAB2_34360	JAB3_11180	JAB4_49110	JAB5_18550	JAB6_34420	JAB7_24650	JAB8_29160	JAB9_48460	Jab_1c00810	GJA_82	JALI_37320	NC77_07080	Ga0058997_0183	Janthi_04494	BW37_03423	Ga0059270_110119	Ga0059271_04473	BN2497_7001	JANGC3DRAFT_4031	VM94_01817	mma_3277	Ga0066750_11361	FG13DRAFT_3641	H597DRAFT_01239
29	29	1	Ga0066743_5223	Ga0066744_11193	DUPY_36640	F460DRAFT_04551	JAB1_25620	JAB2_34290	JAB3_11120	JAB4_49180	JAB5_18480	JAB6_34480	JAB7_24700	JAB8_29100	JAB9_25600	Jab_1c00760	GJA_88	JALI_37380	NC77_07050	Ga0058997_0177	Janthi_04488	BW37_03429	Ga0059270_110113	Ga0059271_04467	BN2497_6975	JANGC3DRAFT_4037	VM94_01823	mma_3607	Ga0066750_11367	FG13DRAFT_3635	H597DRAFT_01244
29	29	1	Ga0066743_5224	Ga0066744_11192	DUPY_36630	F460DRAFT_04550	JAB1_25610	JAB2_34280	JAB3_11110	JAB4_49190	JAB5_18470	JAB6_34490	JAB7_24710	JAB8_29090	JAB9_25610	Jab_1c00750	GJA_90	JALI_37390	NC77_07045	Ga0058997_0176	Janthi_04487	BW37_03430	Ga0059270_110112	Ga0059271_04466	BN2497_6971	JANGC3DRAFT_4038	VM94_01824	mma_3606	Ga0066750_11368	FG13DRAFT_3634	H597DRAFT_01246
29	29	1	Ga0066743_5226	Ga0066744_11190	DUPY_36610	F460DRAFT_04548	JAB1_25590	JAB2_34260	JAB3_11090	JAB4_49210	JAB5_18450	JAB6_34510	JAB7_24730	JAB8_29070	JAB9_25630	Jab_1c00730	GJA_92	JALI_37410	NC77_07035	Ga0058997_0174	Janthi_04485	BW37_03432	Ga0059270_110110	Ga0059271_04464	BN2497_6967	JANGC3DRAFT_4040	VM94_01826	mma_3575	Ga0066750_11370	FG13DRAFT_3632	H597DRAFT_01248
29	29	1	Ga0066743_5228	Ga0066744_11188	DUPY_36600	F460DRAFT_04547	JAB1_25570	JAB2_34240	JAB3_11070	JAB4_49230	JAB5_18430	JAB6_34530	JAB7_24750	JAB8_29050	JAB9_25650	Jab_1c00710	GJA_93	JALI_37430	NC77_07025	Ga0058997_0172	Janthi_04483	BW37_03434	Ga0059270_110108	Ga0059271_04462	BN2497_6965	JANGC3DRAFT_4042	VM94_01828	mma_3595	Ga0066750_11372	FG13DRAFT_3630	H597DRAFT_01249
29	29	1	Ga0066743_5229	Ga0066744_11187	DUPY_36590	F460DRAFT_04546	JAB1_25560	JAB2_34230	JAB3_11040	JAB4_49240	JAB5_18420	JAB6_34540	JAB7_24780	JAB8_29040	JAB9_25660	Jab_1c00680	GJA_95	JALI_37440	NC77_07020	Ga0058997_0171	Janthi_04482	BW37_03435	Ga0059270_110107	Ga0059271_04461	BN2497_6957	JANGC3DRAFT_4043	VM94_01829	mma_3592	Ga0066750_11373	FG13DRAFT_3629	H597DRAFT_01250
29	29	0.241	Ga0066743_5231	Ga0066744_11186	DUPY_36580	F460DRAFT_04545	JAB1_25540	JAB2_34200	JAB3_11020	JAB4_49270	JAB5_18390	JAB6_34570	JAB7_24800	JAB8_29010	JAB9_25690	Jab_1c00660	GJA_96	JALI_37470	NC77_07005	Ga0058997_0168	Janthi_04479	BW37_03438	Ga0059270_110105	Ga0059271_04459	BN2497_6943	JANGC3DRAFT_4045	VM94_01832	mma_3591	Ga0066750_11375	FG13DRAFT_3626	H597DRAFT_01253
29	29	1	Ga0066743_5244	Ga0066744_11173	DUPY_36440	F460DRAFT_05008	JAB1_25340	JAB2_44580	JAB3_10790	JAB4_46000	JAB5_17020	JAB6_34770	JAB7_25060	JAB8_11620	JAB9_29530	Jab_1c00360	GJA_112	JALI_37660	NC77_06905	Ga0058997_0148	Janthi_04465	BW37_03457	Ga0059270_11090	Ga0059271_04444	BN2497_4487	JANGC3DRAFT_4064	VM94_01851	mma_0039	Ga0066750_11394	FG13DRAFT_3606	H597DRAFT_01262
29	29	1	Ga0066743_5245	Ga0066744_11172	DUPY_36430	F460DRAFT_05007	JAB1_25330	JAB2_44590	JAB3_10780	JAB4_45990	JAB5_17010	JAB6_34780	JAB7_25070	JAB8_11630	JAB9_29520	Jab_1c00350	GJA_113	JALI_37670	NC77_06900	Ga0058997_0147	Janthi_04464	BW37_03458	Ga0059270_11089	Ga0059271_04443	BN2497_4485	JANGC3DRAFT_4065	VM94_01852	mma_0038	Ga0066750_11395	FG13DRAFT_3605	H597DRAFT_01263
29	29	1	Ga0066743_5253	Ga0066744_11161	DUPY_50170	F460DRAFT_04999	JAB1_25240	JAB2_29490	JAB3_10660	JAB4_45900	JAB5_55600	JAB6_24030	JAB7_25190	JAB8_49930	JAB9_29370	Jab_1c00200	GJA_121	JALI_06430	NC77_07780	Ga0058997_0249	Janthi_04456	BW37_03665	Ga0059270_11080	Ga0059271_04434	BN2497_6881	JANGC3DRAFT_4075	VM94_01861	mma_3585	Ga0066750_113104	FG13DRAFT_3596	H597DRAFT_01277
29	29	1	Ga0066743_5255	Ga0066744_11159	DUPY_50180	F460DRAFT_04998	JAB1_25230	JAB2_29480	JAB3_10650	JAB4_45890	JAB5_55590	JAB6_24020	JAB7_25200	JAB8_49940	JAB9_29360	Jab_1c00190	GJA_123	JALI_06420	NC77_07785	Ga0058997_0250	Janthi_04455	BW37_03664	Ga0059270_11079	Ga0059271_04433	BN2497_6879	JANGC3DRAFT_4076	VM94_01862	mma_1176	Ga0066750_113105	FG13DRAFT_3595	H597DRAFT_01280
29	29	1	Ga0066743_5257	Ga0066744_11157	DUPY_50190	F460DRAFT_04997	JAB1_25210	JAB2_29460	JAB3_10620	JAB4_45870	JAB5_55570	JAB6_24000	JAB7_61430	JAB8_49970	JAB9_29330	Jab_1c00160	GJA_126	JALI_06400	NC77_07795	Ga0058997_0252	Janthi_04453	BW37_03662	Ga0059270_11076	Ga0059271_04430	BN2497_6877	JANGC3DRAFT_4077	VM94_01865	mma_3688	Ga0066750_113107	FG13DRAFT_3593	H597DRAFT_01281
29	29	1	Ga0066743_5258	Ga0066744_11156	DUPY_50200	F460DRAFT_04996	JAB1_25200	JAB2_29450	JAB3_10610	JAB4_45860	JAB5_55560	JAB6_23990	JAB7_61440	JAB8_49980	JAB9_29320	Jab_1c00150	GJA_127	JALI_06390	NC77_07800	Ga0058997_0253	Janthi_04452	BW37_03661	Ga0059270_11075	Ga0059271_04429	BN2497_6875	JANGC3DRAFT_4078	VM94_01866	mma_3686	Ga0066750_113108	FG13DRAFT_3592	H597DRAFT_01282
29	29	1	Ga0066743_5259	Ga0066744_11155	DUPY_50210	F460DRAFT_04995	JAB1_25190	JAB2_29440	JAB3_10600	JAB4_45850	JAB5_55550	JAB6_23980	JAB7_61450	JAB8_49990	JAB9_29310	Jab_1c00140	GJA_128	JALI_06380	NC77_07805	Ga0058997_0254	Janthi_04451	BW37_03660	Ga0059270_11074	Ga0059271_04428	BN2497_6873	JANGC3DRAFT_4079	VM94_01867	mma_3685	Ga0066750_113109	FG13DRAFT_3591	H597DRAFT_01283
29	29	1	Ga0066743_5266	Ga0066744_11147	DUPY_50240	F460DRAFT_04991	JAB1_25160	JAB2_29410	JAB3_10540	JAB4_45820	JAB5_55520	JAB6_23960	JAB7_61520	JAB8_50020	JAB9_29280	Jab_1c00080	GJA_132	JALI_44440	NC77_07820	Ga0058997_0256	Janthi_04449	BW37_03658	Ga0059270_11071	Ga0059271_04425	BN2497_6857	JANGC3DRAFT_4084	VM94_01869	mma_3341	Ga0066750_113111	FG13DRAFT_3589	H597DRAFT_01301
29	29	0.69	Ga0066743_5267	Ga0066744_11130	DUPY_50250	F460DRAFT_04990	JAB1_25150	JAB2_29400	JAB3_10530	JAB4_45810	JAB5_55510	JAB6_23950	JAB7_61530	JAB8_50030	JAB9_29270	Jab_1c00070	GJA_133	JALI_44450	NC77_07825	Ga0058997_0257	Janthi_04448	BW37_03657	Ga0059270_11070	Ga0059271_04424	BN2497_6851	JANGC3DRAFT_4085	VM94_01870	mma_3339	Ga0066750_113112	FG13DRAFT_3588	H597DRAFT_01319
29	29	1	Ga0066743_4444	Ga0066744_1101	DUPY_25290	F460DRAFT_04312	JAB1_55970	JAB2_52640	JAB3_47860	JAB4_56820	JAB5_45530	JAB6_52410	JAB7_48220	JAB8_56220	JAB9_35740	Jab_1c10260	GJA_4686	JALI_08520	NC77_21270	Ga0058997_5640	Janthi_00166	BW37_03362	Ga0059270_1151	Ga0059271_05389	BN2497_9149	JANGC3DRAFT_3317	VM94_00764	mma_0240	Ga0066750_11783	FG13DRAFT_4508	H597DRAFT_02887
29	29	1	Ga0066743_4447	Ga0066744_1104	DUPY_25270	F460DRAFT_04310	JAB1_56000	JAB2_11840	JAB3_47830	JAB4_56790	JAB5_45560	JAB6_52380	JAB7_48190	JAB8_56190	JAB9_35710	Jab_1c10230	GJA_4689	JALI_08490	NC77_21285	Ga0058997_5637	Janthi_00164	BW37_03359	Ga0059270_1154	Ga0059271_05386	BN2497_9147	JANGC3DRAFT_3319	VM94_00761	mma_0239	Ga0066750_11780	FG13DRAFT_4505	H597DRAFT_02890
29	29	1	Ga0066743_4448	Ga0066744_1105	DUPY_25250	F460DRAFT_04308	JAB1_56010	JAB2_11830	JAB3_47810	JAB4_56780	JAB5_45570	JAB6_52370	JAB7_48170	JAB8_56180	JAB9_35700	Jab_1c10220	GJA_4692	JALI_08470	NC77_21290	Ga0058997_5635	Janthi_00162	BW37_03358	Ga0059270_1155	Ga0059271_05385	BN2497_9143	JANGC3DRAFT_3320	VM94_00759	mma_0238	Ga0066750_11779	FG13DRAFT_4503	H597DRAFT_02892
29	29	1	Ga0066743_4449	Ga0066744_1106	DUPY_25240	F460DRAFT_04307	JAB1_56020	JAB2_11820	JAB3_47800	JAB4_56770	JAB5_45580	JAB6_52360	JAB7_48160	JAB8_56170	JAB9_35690	Jab_1c10210	GJA_4693	JALI_08460	NC77_21295	Ga0058997_5634	Janthi_00161	BW37_03357	Ga0059270_1156	Ga0059271_05384	BN2497_9141	JANGC3DRAFT_3321	VM94_00758	mma_0237	Ga0066750_11778	FG13DRAFT_4502	H597DRAFT_02893
29	29	1	Ga0066743_4450	Ga0066744_1107	DUPY_25230	F460DRAFT_04306	JAB1_56030	JAB2_11810	JAB3_47790	JAB4_56760	JAB5_45590	JAB6_52350	JAB7_48150	JAB8_56160	JAB9_35680	Jab_1c10200	GJA_4694	JALI_08450	NC77_21300	Ga0058997_5633	Janthi_00160	BW37_03356	Ga0059270_1157	Ga0059271_05383	BN2497_9131	JANGC3DRAFT_3322	VM94_00757	mma_0236	Ga0066750_11777	FG13DRAFT_4501	H597DRAFT_02894
29	29	1	Ga0066743_4451	Ga0066744_1108	DUPY_25220	F460DRAFT_04305	JAB1_56040	JAB2_11800	JAB3_47780	JAB4_56750	JAB5_45600	JAB6_52340	JAB7_48140	JAB8_56150	JAB9_35670	Jab_1c10190	GJA_4695	JALI_08440	NC77_21305	Ga0058997_5632	Janthi_00159	BW37_03355	Ga0059270_1158	Ga0059271_05382	BN2497_9129	JANGC3DRAFT_3323	VM94_00756	mma_0235	Ga0066750_11776	FG13DRAFT_4500	H597DRAFT_02895
29	29	1	Ga0066743_4453	Ga0066744_11010	DUPY_25200	F460DRAFT_04303	JAB1_56060	JAB2_11780	JAB3_47760	JAB4_56730	JAB5_45620	JAB6_52320	JAB7_48120	JAB8_56130	JAB9_35650	Jab_1c10170	GJA_4697	JALI_08420	NC77_21315	Ga0058997_5630	Janthi_00158	BW37_03353	Ga0059270_11510	Ga0059271_05380	BN2497_9125	JANGC3DRAFT_3325	VM94_00754	mma_0233	Ga0066750_11774	FG13DRAFT_4498	H597DRAFT_02897
29	29	1	Ga0066743_4455	Ga0066744_11012	DUPY_25190	F460DRAFT_04302	JAB1_56070	JAB2_11770	JAB3_47740	JAB4_56720	JAB5_45630	JAB6_52310	JAB7_48100	JAB8_56120	JAB9_35640	Jab_1c10150	GJA_4698	JALI_08410	NC77_21320	Ga0058997_5629	Janthi_00157	BW37_03352	Ga0059270_11511	Ga0059271_05379	BN2497_9121	JANGC3DRAFT_3327	VM94_00753	mma_0232	Ga0066750_11773	FG13DRAFT_4497	H597DRAFT_02899
29	29	1	Ga0066743_4457	Ga0066744_11014	DUPY_25150	F460DRAFT_04298	JAB1_56100	JAB2_11740	JAB3_47720	JAB4_56690	JAB5_45660	JAB6_52280	JAB7_48080	JAB8_56090	JAB9_35610	Jab_1c10130	GJA_4701	JALI_08380	NC77_21335	Ga0058997_5626	Janthi_00155	BW37_03349	Ga0059270_11515	Ga0059271_05375	BN2497_9119	JANGC3DRAFT_3329	VM94_00750	mma_0231	Ga0066750_11770	FG13DRAFT_4494	H597DRAFT_02901
29	29	1	Ga0066743_4458	Ga0066744_11015	DUPY_25140	F460DRAFT_04297	JAB1_56110	JAB2_11730	JAB3_47710	JAB4_56680	JAB5_45670	JAB6_52270	JAB7_48070	JAB8_56080	JAB9_35600	Jab_1c10120	GJA_4702	JALI_08370	NC77_21340	Ga0058997_5625	Janthi_00154	BW37_03348	Ga0059270_11516	Ga0059271_05374	BN2497_9117	JANGC3DRAFT_3330	VM94_00749	mma_0768	Ga0066750_11769	FG13DRAFT_4493	H597DRAFT_02902
29	29	1	Ga0066743_4462	Ga0066744_11019	DUPY_25100	F460DRAFT_04293	JAB1_56150	JAB2_11690	JAB3_47670	JAB4_56640	JAB5_45710	JAB6_52230	JAB7_48030	JAB8_56040	JAB9_35560	Jab_1c10080	GJA_4706	JALI_08330	NC77_21360	Ga0058997_5621	Janthi_00150	BW37_03344	Ga0059270_11520	Ga0059271_05370	BN2497_9109	JANGC3DRAFT_3334	VM94_00745	mma_0229	Ga0066750_11765	FG13DRAFT_4489	H597DRAFT_02906
29	29	1	Ga0066743_4551	Ga0066744_110117	DUPY_24490	F460DRAFT_03718	JAB1_56570	JAB2_11570	JAB3_47010	JAB4_54490	JAB5_00330	JAB6_51850	JAB7_47310	JAB8_55650	JAB9_35180	Jab_1c09360	GJA_4743	JALI_53070	NC77_16780	Ga0058997_5583	Janthi_00127	BW37_03300	Ga0059270_11560	Ga0059271_05330	BN2497_6053	JANGC3DRAFT_3364	VM94_00703	mma_0876	Ga0066750_11724	FG13DRAFT_4446	H597DRAFT_03003
29	29	1	Ga0066743_4602	Ga0066744_110145	DUPY_16310	F460DRAFT_03739	JAB1_56820	JAB2_11320	JAB3_46810	JAB4_54740	JAB5_00580	JAB6_51610	JAB7_57710	JAB8_55400	JAB9_34930	Jab_1c09160	GJA_4769	JALI_36450	NC77_16900	Ga0058997_5559	Janthi_00744	BW37_03276	Ga0059270_111179	Ga0059271_04547	BN2497_8955	JANGC3DRAFT_3378	VM94_00679	mma_0055	Ga0066750_115181	FG13DRAFT_4422	H597DRAFT_01937
29	29	1	Ga0066743_4610	Ga0066744_110150	DUPY_16260	F460DRAFT_03744	JAB1_56930	JAB2_11260	JAB3_46750	JAB4_54800	JAB5_00640	JAB6_51550	JAB7_57650	JAB8_55340	JAB9_34870	Jab_1c09110	GJA_4777	JALI_36380	NC77_16950	Ga0058997_5553	Janthi_00740	BW37_03270	Ga0059270_111172	Ga0059271_04554	BN2497_8935	JANGC3DRAFT_3383	VM94_00673	mma_3186	Ga0066750_115175	FG13DRAFT_4416	H597DRAFT_03022
29	29	1	Ga0066743_4611	Ga0066744_110151	DUPY_16250	F460DRAFT_03745	JAB1_56940	JAB2_11250	JAB3_46740	JAB4_54810	JAB5_00650	JAB6_51540	JAB7_57640	JAB8_55330	JAB9_34860	Jab_1c09100	GJA_4778	JALI_36370	NC77_16955	Ga0058997_5552	Janthi_00739	BW37_03269	Ga0059270_111171	Ga0059271_04555	BN2497_8931	JANGC3DRAFT_3384	VM94_00672	mma_2603	Ga0066750_115174	FG13DRAFT_4415	H597DRAFT_03023
29	29	0.723	Ga0066743_4612	Ga0066744_110152	DUPY_16240	F460DRAFT_03746	JAB1_56950	JAB2_11240	JAB3_46730	JAB4_54820	JAB5_00660	JAB6_51530	JAB7_57630	JAB8_55320	JAB9_34850	Jab_1c09080	GJA_4779	JALI_36360	NC77_16960	Ga0058997_5551	Janthi_00738	BW37_03268	Ga0059270_111170	Ga0059271_04556	BN2497_8929	JANGC3DRAFT_3385	VM94_00671	mma_2604	Ga0066750_115173	FG13DRAFT_4414	H597DRAFT_03024
29	29	1	Ga0066743_4616	Ga0066744_110156	DUPY_16180	F460DRAFT_03749	JAB1_57020	JAB2_21460	JAB3_46650	JAB4_39740	JAB5_31000	JAB6_51450	JAB7_57550	JAB8_55240	JAB9_34780	Jab_1c09000	GJA_4785	JALI_36290	NC77_17000	Ga0058997_5543	Janthi_00732	BW37_03260	Ga0059270_111163	Ga0059271_04563	BN2497_8921	JANGC3DRAFT_3392	VM94_00663	mma_1007	Ga0066750_115166	FG13DRAFT_4407	H597DRAFT_03033
29	29	1	Ga0066743_4617	Ga0066744_110157	DUPY_16170	F460DRAFT_03750	JAB1_57030	JAB2_21470	JAB3_46640	JAB4_39750	JAB5_31010	JAB6_51440	JAB7_57540	JAB8_55230	JAB9_34770	Jab_1c08990	GJA_4786	JALI_36280	NC77_17005	Ga0058997_5542	Janthi_00731	BW37_03259	Ga0059270_111162	Ga0059271_04564	BN2497_8919	JANGC3DRAFT_3393	VM94_00662	mma_1008	Ga0066750_115165	FG13DRAFT_4406	H597DRAFT_03034
29	29	1	Ga0066743_4618	Ga0066744_110158	DUPY_16160	F460DRAFT_03751	JAB1_57040	JAB2_21480	JAB3_46630	JAB4_39760	JAB5_31020	JAB6_51430	JAB7_57530	JAB8_55220	JAB9_34760	Jab_1c08980	GJA_4787	JALI_36270	NC77_17010	Ga0058997_5541	Janthi_00730	BW37_03258	Ga0059270_111161	Ga0059271_04565	BN2497_8917	JANGC3DRAFT_3394	VM94_00661	mma_1009	Ga0066750_115164	FG13DRAFT_4405	H597DRAFT_03035
29	29	1	Ga0066743_4619	Ga0066744_110159	DUPY_16150	F460DRAFT_03752	JAB1_57050	JAB2_21490	JAB3_46620	JAB4_39770	JAB5_31030	JAB6_51420	JAB7_57520	JAB8_55210	JAB9_34750	Jab_1c08970	GJA_4788	JALI_36260	NC77_17015	Ga0058997_5540	Janthi_00729	BW37_03257	Ga0059270_111160	Ga0059271_04566	BN2497_8913	JANGC3DRAFT_3395	VM94_00660	mma_3185	Ga0066750_115163	FG13DRAFT_4404	H597DRAFT_03036
29	29	0.862	Ga0066743_4647	Ga0066744_110188	DUPY_35400	F460DRAFT_03788	JAB1_09150	JAB2_21920	JAB3_49010	JAB4_40200	JAB5_31460	JAB6_50970	JAB7_49870	JAB8_54790	JAB9_34270	Jab_1c08640	GJA_4833	JALI_35860	NC77_01925	Ga0058997_5495	Janthi_00703	BW37_03212	Ga0059270_111122	Ga0059271_04604	BN2497_8777	JANGC3DRAFT_3417	VM94_00616	mma_1382	Ga0066750_115117	FG13DRAFT_4363	H597DRAFT_03081
29	29	1	Ga0066743_4648	Ga0066744_110189	DUPY_35410	F460DRAFT_03789	JAB1_09140	JAB2_21930	JAB3_49000	JAB4_40210	JAB5_31470	JAB6_50960	JAB7_49860	JAB8_54780	JAB9_34260	Jab_1c08630	GJA_4834	JALI_35850	NC77_01920	Ga0058997_5494	Janthi_00702	BW37_03211	Ga0059270_111121	Ga0059271_04605	BN2497_8775	JANGC3DRAFT_3418	VM94_00615	mma_3089	Ga0066750_115116	FG13DRAFT_4362	H597DRAFT_03082
29	29	1	Ga0066743_4650	Ga0066744_110190	DUPY_35420	F460DRAFT_03790	JAB1_09120	JAB2_21950	JAB3_48980	JAB4_40230	JAB5_31490	JAB6_50940	JAB7_49840	JAB8_54760	JAB9_34240	Jab_1c08610	GJA_4835	JALI_35830	NC77_01910	Ga0058997_5492	Janthi_00700	BW37_03209	Ga0059270_111119	Ga0059271_04607	BN2497_8771	JANGC3DRAFT_3419	VM94_00613	mma_3090	Ga0066750_115114	FG13DRAFT_4360	H597DRAFT_03084
29	29	1	Ga0066743_4651	Ga0066744_110191	DUPY_35430	F460DRAFT_03791	JAB1_09110	JAB2_21960	JAB3_48970	JAB4_40240	JAB5_31500	JAB6_50930	JAB7_49830	JAB8_54750	JAB9_34230	Jab_1c08600	GJA_4836	JALI_35820	NC77_01905	Ga0058997_5491	Janthi_00699	BW37_03208	Ga0059270_111118	Ga0059271_04608	BN2497_8769	JANGC3DRAFT_3420	VM94_00612	mma_3091	Ga0066750_115113	FG13DRAFT_4359	H597DRAFT_03085
29	29	1	Ga0066743_4653	Ga0066744_110193	DUPY_35450	F460DRAFT_03794	JAB1_09090	JAB2_21980	JAB3_48950	JAB4_40260	JAB5_31520	JAB6_50910	JAB7_49810	JAB8_54730	JAB9_34210	Jab_1c08580	GJA_4838	JALI_35800	NC77_01895	Ga0058997_5489	Janthi_00697	BW37_03206	Ga0059270_111116	Ga0059271_04610	BN2497_8759	JANGC3DRAFT_3422	VM94_00610	mma_3092	Ga0066750_115111	FG13DRAFT_4357	H597DRAFT_03088
29	29	1	Ga0066743_4654	Ga0066744_110194	DUPY_35460	F460DRAFT_03795	JAB1_09080	JAB2_21990	JAB3_48940	JAB4_40270	JAB5_31530	JAB6_50900	JAB7_49800	JAB8_54720	JAB9_34200	Jab_1c08570	GJA_4839	JALI_35790	NC77_01890	Ga0058997_5488	Janthi_00696	BW37_03205	Ga0059270_111115	Ga0059271_04611	BN2497_8757	JANGC3DRAFT_3423	VM94_00609	mma_3096	Ga0066750_115110	FG13DRAFT_4356	H597DRAFT_03089
29	29	1	Ga0066743_4655	Ga0066744_110195	DUPY_35470	F460DRAFT_03796	JAB1_09070	JAB2_22000	JAB3_48920	JAB4_40280	JAB5_31540	JAB6_50890	JAB7_49780	JAB8_54710	JAB9_34190	Jab_1c08560	GJA_4840	JALI_35780	NC77_01885	Ga0058997_5487	Janthi_00695	BW37_03204	Ga0059270_111114	Ga0059271_04612	BN2497_8755	JANGC3DRAFT_3424	VM94_00608	mma_3097	Ga0066750_115109	FG13DRAFT_4355	H597DRAFT_03090
29	29	1	Ga0066743_4658	Ga0066744_110197	DUPY_35480	F460DRAFT_03799	JAB1_09050	JAB2_22020	JAB3_48900	JAB4_40300	JAB5_31560	JAB6_50860	JAB7_49770	JAB8_54690	JAB9_34170	Jab_1c08550	GJA_4844	JALI_35760	NC77_01870	Ga0058997_0485	Janthi_00693	BW37_03202	Ga0059270_111112	Ga0059271_04614	BN2497_8729	JANGC3DRAFT_3425	VM94_00605	mma_3098	Ga0066750_115107	FG13DRAFT_4352	H597DRAFT_03096
29	29	1	Ga0066743_4659	Ga0066744_110198	DUPY_35490	F460DRAFT_03800	JAB1_09040	JAB2_22030	JAB3_48890	JAB4_40310	JAB5_31570	JAB6_50850	JAB7_49760	JAB8_54680	JAB9_34160	Jab_1c08540	GJA_4845	JALI_35750	NC77_01865	Ga0058997_0486	Janthi_00692	BW37_03201	Ga0059270_111111	Ga0059271_04615	BN2497_8727	JANGC3DRAFT_3426	VM94_00604	mma_3099	Ga0066750_115106	FG13DRAFT_4351	H597DRAFT_03097
29	29	1	Ga0066743_4660	Ga0066744_110199	DUPY_35500	F460DRAFT_03801	JAB1_09030	JAB2_22040	JAB3_48880	JAB4_40320	JAB5_31580	JAB6_50840	JAB7_49750	JAB8_54670	JAB9_34150	Jab_1c08530	GJA_4846	JALI_35740	NC77_01860	Ga0058997_0487	Janthi_00691	BW37_03200	Ga0059270_111110	Ga0059271_04616	BN2497_8725	JANGC3DRAFT_3427	VM94_00603	mma_3100	Ga0066750_115105	FG13DRAFT_4350	H597DRAFT_03098
29	29	1	Ga0066743_4661	Ga0066744_110200	DUPY_35510	F460DRAFT_03802	JAB1_09020	JAB2_22050	JAB3_48870	JAB4_40330	JAB5_31590	JAB6_50830	JAB7_49740	JAB8_54660	JAB9_34140	Jab_1c08520	GJA_4847	JALI_35730	NC77_01855	Ga0058997_0488	Janthi_00690	BW37_03199	Ga0059270_111109	Ga0059271_04617	BN2497_8723	JANGC3DRAFT_3428	VM94_00602	mma_3101	Ga0066750_115104	FG13DRAFT_4349	H597DRAFT_03099
29	29	1	Ga0066743_4665	Ga0066744_110204	DUPY_35530	F460DRAFT_03805	JAB1_09000	JAB2_22070	JAB3_48840	JAB4_40350	JAB5_31610	JAB6_50810	JAB7_49710	JAB8_54640	JAB9_34120	Jab_1c08490	GJA_4851	JALI_35710	NC77_01845	Ga0058997_0490	Janthi_00688	BW37_03197	Ga0059270_111107	Ga0059271_04619	BN2497_8717	JANGC3DRAFT_3430	VM94_00600	mma_3108	Ga0066750_115102	FG13DRAFT_4347	H597DRAFT_03101
29	29	1	Ga0066743_4666	Ga0066744_110205	DUPY_35540	F460DRAFT_03806	JAB1_08990	JAB2_22080	JAB3_48830	JAB4_40360	JAB5_31620	JAB6_50800	JAB7_49700	JAB8_54630	JAB9_34110	Jab_1c08480	GJA_4852	JALI_35700	NC77_01840	Ga0058997_0491	Janthi_00687	BW37_03196	Ga0059270_111106	Ga0059271_04620	BN2497_8715	JANGC3DRAFT_3431	VM94_00599	mma_3109	Ga0066750_115101	FG13DRAFT_4346	H597DRAFT_03102
29	29	1	Ga0066743_4668	Ga0066744_110207	DUPY_35560	F460DRAFT_03808	JAB1_08970	JAB2_22100	JAB3_48810	JAB4_40380	JAB5_31640	JAB6_50780	JAB7_49680	JAB8_54610	JAB9_34090	Jab_1c08460	GJA_4854	JALI_51240	NC77_01830	Ga0058997_0493	Janthi_00685	BW37_03194	Ga0059270_111104	Ga0059271_04622	BN2497_8711	JANGC3DRAFT_3433	VM94_00597	mma_3111	Ga0066750_11599	FG13DRAFT_4344	H597DRAFT_03104
29	29	1	Ga0066743_4674	Ga0066744_110214	DUPY_35640	F460DRAFT_03817	JAB1_08940	JAB2_22130	JAB3_48770	JAB4_40410	JAB5_31670	JAB6_50750	JAB7_49640	JAB8_54580	JAB9_34060	Jab_1c08420	GJA_4855	JALI_51210	NC77_01815	Ga0058997_0496	Janthi_00684	BW37_03191	Ga0059270_111101	Ga0059271_04625	BN2497_8689	JANGC3DRAFT_3434	VM94_00594	mma_3112	Ga0066750_11596	FG13DRAFT_4341	H597DRAFT_03106
29	29	1	Ga0066743_4675	Ga0066744_110215	DUPY_35650	F460DRAFT_03818	JAB1_08930	JAB2_22140	JAB3_48760	JAB4_40420	JAB5_31680	JAB6_50740	JAB7_49630	JAB8_54570	JAB9_34050	Jab_1c08410	GJA_4856	JALI_51200	NC77_01810	Ga0058997_0497	Janthi_00683	BW37_03190	Ga0059270_111100	Ga0059271_04626	BN2497_8687	JANGC3DRAFT_3435	VM94_00593	mma_3113	Ga0066750_11595	FG13DRAFT_4340	H597DRAFT_03107
29	29	1	Ga0066743_4676	Ga0066744_110216	DUPY_35660	F460DRAFT_03819	JAB1_08920	JAB2_22150	JAB3_48750	JAB4_40430	JAB5_31690	JAB6_50730	JAB7_49620	JAB8_54560	JAB9_34040	Jab_1c08400	GJA_4857	JALI_51190	NC77_01805	Ga0058997_0498	Janthi_00682	BW37_03189	Ga0059270_11199	Ga0059271_04627	BN2497_8685	JANGC3DRAFT_3436	VM94_00592	mma_3114	Ga0066750_11594	FG13DRAFT_4339	H597DRAFT_03108
29	29	1	Ga0066743_4677	Ga0066744_110217	DUPY_35670	F460DRAFT_03820	JAB1_08910	JAB2_22160	JAB3_48740	JAB4_40440	JAB5_31700	JAB6_50720	JAB7_49610	JAB8_54550	JAB9_34030	Jab_1c08390	GJA_4858	JALI_51180	NC77_01800	Ga0058997_0499	Janthi_00681	BW37_03188	Ga0059270_11198	Ga0059271_04628	BN2497_8677	JANGC3DRAFT_3437	VM94_00591	mma_3115	Ga0066750_11593	FG13DRAFT_4338	H597DRAFT_03109
29	29	1	Ga0066743_4678	Ga0066744_110218	DUPY_35680	F460DRAFT_03821	JAB1_08900	JAB2_22170	JAB3_48730	JAB4_40450	JAB5_31710	JAB6_50710	JAB7_49600	JAB8_54540	JAB9_34020	Jab_1c08380	GJA_4859	JALI_51170	NC77_01795	Ga0058997_0500	Janthi_00680	BW37_03187	Ga0059270_11197	Ga0059271_04629	BN2497_8675	JANGC3DRAFT_3438	VM94_00590	mma_3116	Ga0066750_11592	FG13DRAFT_4337	H597DRAFT_03110
29	29	1	Ga0066743_4679	Ga0066744_110219	DUPY_35690	F460DRAFT_03822	JAB1_08890	JAB2_22180	JAB3_48720	JAB4_40460	JAB5_31720	JAB6_50700	JAB7_49590	JAB8_54530	JAB9_34010	Jab_1c08370	GJA_4860	JALI_51160	NC77_01790	Ga0058997_0501	Janthi_00679	BW37_03186	Ga0059270_11196	Ga0059271_04630	BN2497_8673	JANGC3DRAFT_3439	VM94_00589	mma_3117	Ga0066750_11591	FG13DRAFT_4336	H597DRAFT_03111
29	29	1	Ga0066743_4681	Ga0066744_110221	DUPY_35710	F460DRAFT_03824	JAB1_08870	JAB2_22200	JAB3_48700	JAB4_40480	JAB5_31740	JAB6_50680	JAB7_49570	JAB8_54510	JAB9_33990	Jab_1c08350	GJA_4862	JALI_51140	NC77_01780	Ga0058997_0503	Janthi_00677	BW37_03184	Ga0059270_11194	Ga0059271_04632	BN2497_8667	JANGC3DRAFT_3441	VM94_00587	mma_3119	Ga0066750_11589	FG13DRAFT_4334	H597DRAFT_03113
29	29	1	Ga0066743_4682	Ga0066744_110222	DUPY_35720	F460DRAFT_03825	JAB1_08860	JAB2_22210	JAB3_48650	JAB4_40490	JAB5_31750	JAB6_50670	JAB7_49520	JAB8_54500	JAB9_33980	Jab_1c08300	GJA_4863	JALI_51130	NC77_01775	Ga0058997_0432	Janthi_00676	BW37_03183	Ga0059270_11193	Ga0059271_04633	BN2497_8655	JANGC3DRAFT_3442	VM94_00099	mma_3120	Ga0066750_11588	FG13DRAFT_4333	H597DRAFT_03114
29	29	1	Ga0066743_4687	Ga0066744_110226	DUPY_35770	F460DRAFT_03830	JAB1_08840	JAB2_22230	JAB3_48610	JAB4_40510	JAB5_31770	JAB6_50650	JAB7_49460	JAB8_54480	JAB9_33960	Jab_1c08270	GJA_4864	JALI_51110	NC77_01765	Ga0058997_0430	Janthi_00675	BW37_03181	Ga0059270_11191	Ga0059271_04635	BN2497_8645	JANGC3DRAFT_3444	VM94_00097	mma_3353	Ga0066750_11586	FG13DRAFT_4331	H597DRAFT_03124
29	29	1	Ga0066743_4688	Ga0066744_110227	DUPY_35780	F460DRAFT_03831	JAB1_08830	JAB2_22240	JAB3_48600	JAB4_40520	JAB5_31780	JAB6_50640	JAB7_49450	JAB8_54470	JAB9_33950	Jab_1c08260	GJA_4865	JALI_51100	NC77_01760	Ga0058997_0429	Janthi_00674	BW37_03180	Ga0059270_11190	Ga0059271_04636	BN2497_8641	JANGC3DRAFT_3445	VM94_00096	mma_3352	Ga0066750_11585	FG13DRAFT_4330	H597DRAFT_03125
29	29	1	Ga0066743_4689	Ga0066744_110228	DUPY_35790	F460DRAFT_03832	JAB1_08820	JAB2_22250	JAB3_48590	JAB4_40530	JAB5_31790	JAB6_50630	JAB7_49440	JAB8_54460	JAB9_33940	Jab_1c08250	GJA_4866	JALI_51090	NC77_01755	Ga0058997_0428	Janthi_00673	BW37_03179	Ga0059270_11189	Ga0059271_04637	BN2497_8639	JANGC3DRAFT_3446	VM94_00095	mma_3351	Ga0066750_11584	FG13DRAFT_4329	H597DRAFT_03126
29	29	1	Ga0066743_4691	Ga0066744_110230	DUPY_35810	F460DRAFT_03834	JAB1_08800	JAB2_22270	JAB3_48570	JAB4_40550	JAB5_31810	JAB6_50610	JAB7_49420	JAB8_54440	JAB9_33920	Jab_1c08230	GJA_4868	JALI_51070	NC77_01745	Ga0058997_0426	Janthi_00671	BW37_03177	Ga0059270_11187	Ga0059271_04639	BN2497_8635	JANGC3DRAFT_3448	VM94_00093	mma_3349	Ga0066750_11582	FG13DRAFT_4327	H597DRAFT_03128
29	29	1	Ga0066743_4694	Ga0066744_110233	DUPY_35840	F460DRAFT_03836	JAB1_08770	JAB2_22300	JAB3_48540	JAB4_40580	JAB5_31840	JAB6_50580	JAB7_49390	JAB8_54410	JAB9_33890	Jab_1c08200	GJA_4871	JALI_51040	NC77_01730	Ga0058997_0423	Janthi_00668	BW37_03174	Ga0059270_11184	Ga0059271_04642	BN2497_8629	JANGC3DRAFT_3451	VM94_00090	mma_3346	Ga0066750_11579	FG13DRAFT_4324	H597DRAFT_03131
29	29	1	Ga0066743_4695	Ga0066744_110235	DUPY_35860	F460DRAFT_03839	JAB1_08760	JAB2_22310	JAB3_48530	JAB4_40590	JAB5_31850	JAB6_50570	JAB7_49380	JAB8_54400	JAB9_33880	Jab_1c08190	GJA_4872	JALI_51030	NC77_01725	Ga0058997_0422	Janthi_00667	BW37_03173	Ga0059270_11183	Ga0059271_04643	BN2497_8627	JANGC3DRAFT_3452	VM94_00089	mma_3133	Ga0066750_11578	FG13DRAFT_4323	H597DRAFT_03132
29	29	1	Ga0066743_4696	Ga0066744_110236	DUPY_35870	F460DRAFT_03840	JAB1_08750	JAB2_22320	JAB3_48520	JAB4_40600	JAB5_31860	JAB6_50560	JAB7_49370	JAB8_54390	JAB9_33870	Jab_1c08180	GJA_4874	JALI_51020	NC77_01720	Ga0058997_0421	Janthi_00666	BW37_03172	Ga0059270_11182	Ga0059271_04644	BN2497_8625	JANGC3DRAFT_3453	VM94_00088	mma_3132	Ga0066750_11577	FG13DRAFT_4322	H597DRAFT_03133
29	29	1	Ga0066743_4710	Ga0066744_110240	DUPY_44460	F460DRAFT_03845	JAB1_08590	JAB2_22450	JAB3_48450	JAB4_40730	JAB5_31990	JAB6_50430	JAB7_49300	JAB8_54350	JAB9_33740	Jab_1c08090	GJA_4882	JALI_50860	NC77_01640	Ga0058997_0408	Janthi_00664	BW37_03156	Ga0059270_11174	Ga0059271_04652	BN2497_8549	JANGC3DRAFT_3462	VM94_00075	mma_3131	Ga0066750_11573	FG13DRAFT_4306	H597DRAFT_03137
29	29	1	Ga0066743_4717	Ga0066744_1172	DUPY_44510	F460DRAFT_03850	JAB1_08550	JAB2_22490	JAB3_48340	JAB4_40770	JAB5_32030	JAB6_50390	JAB7_57490	JAB8_54310	JAB9_33700	Jab_1c07960	GJA_4884	JALI_50820	NC77_01620	Ga0058997_0404	Janthi_00663	BW37_03152	Ga0059270_11170	Ga0059271_04656	BN2497_8509	JANGC3DRAFT_3464	VM94_00071	mma_3130	Ga0066750_11572	FG13DRAFT_4305	H597DRAFT_03141
29	29	1	Ga0066743_4718	Ga0066744_1173	DUPY_44520	F460DRAFT_03851	JAB1_08540	JAB2_22500	JAB3_48330	JAB4_40780	JAB5_32040	JAB6_50380	JAB7_57480	JAB8_54300	JAB9_33690	Jab_1c07950	GJA_4885	JALI_50810	NC77_01615	Ga0058997_0403	Janthi_00662	BW37_03151	Ga0059270_11169	Ga0059271_04657	BN2497_8507	JANGC3DRAFT_3465	VM94_00070	mma_3129	Ga0066750_11571	FG13DRAFT_4304	H597DRAFT_03144
29	29	1	Ga0066743_4721	Ga0066744_1176	DUPY_44550	F460DRAFT_03854	JAB1_08510	JAB2_22530	JAB3_48300	JAB4_40810	JAB5_32070	JAB6_50350	JAB7_57450	JAB8_54270	JAB9_33660	Jab_1c07920	GJA_4888	JALI_50780	NC77_01600	Ga0058997_0400	Janthi_00658	BW37_03148	Ga0059270_11166	Ga0059271_04660	BN2497_8503	JANGC3DRAFT_3468	VM94_00067	mma_3127	Ga0066750_11568	FG13DRAFT_4301	H597DRAFT_03147
29	29	1	Ga0066743_4722	Ga0066744_1177	DUPY_44560	F460DRAFT_03855	JAB1_08500	JAB2_22540	JAB3_48290	JAB4_40820	JAB5_32080	JAB6_50340	JAB7_57440	JAB8_54260	JAB9_33650	Jab_1c07910	GJA_4889	JALI_50770	NC77_01595	Ga0058997_0399	Janthi_00657	BW37_03147	Ga0059270_11165	Ga0059271_04661	BN2497_8501	JANGC3DRAFT_3469	VM94_00066	mma_3126	Ga0066750_11567	FG13DRAFT_4300	H597DRAFT_03148
29	29	1	Ga0066743_4723	Ga0066744_1178	DUPY_44570	F460DRAFT_03856	JAB1_08490	JAB2_22550	JAB3_48280	JAB4_40830	JAB5_32090	JAB6_50330	JAB7_57430	JAB8_54250	JAB9_33640	Jab_1c07900	GJA_4890	JALI_50760	NC77_01590	Ga0058997_0398	Janthi_00656	BW37_03146	Ga0059270_11164	Ga0059271_04662	BN2497_8499	JANGC3DRAFT_3470	VM94_00065	mma_3125	Ga0066750_11566	FG13DRAFT_4299	H597DRAFT_03149
29	29	1	Ga0066743_4724	Ga0066744_1179	DUPY_44580	F460DRAFT_03857	JAB1_08480	JAB2_22560	JAB3_48270	JAB4_40840	JAB5_32100	JAB6_50320	JAB7_57420	JAB8_54240	JAB9_33630	Jab_1c07890	GJA_4892	JALI_50750	NC77_01585	Ga0058997_0397	Janthi_00655	BW37_03145	Ga0059270_11163	Ga0059271_04663	BN2497_8497	JANGC3DRAFT_3471	VM94_00064	mma_3124	Ga0066750_11565	FG13DRAFT_4298	H597DRAFT_03150
29	29	1	Ga0066743_4725	Ga0066744_11710	DUPY_44590	F460DRAFT_03858	JAB1_08470	JAB2_22570	JAB3_48260	JAB4_40850	JAB5_32110	JAB6_50310	JAB7_57410	JAB8_54230	JAB9_33620	Jab_1c07880	GJA_4893	JALI_50740	NC77_01580	Ga0058997_0396	Janthi_00654	BW37_03144	Ga0059270_11162	Ga0059271_04664	BN2497_8495	JANGC3DRAFT_3472	VM94_00063	mma_3123	Ga0066750_11564	FG13DRAFT_4297	H597DRAFT_03151
29	29	1	Ga0066743_4726	Ga0066744_11711	DUPY_44600	F460DRAFT_03859	JAB1_08460	JAB2_22580	JAB3_48250	JAB4_40860	JAB5_32120	JAB6_50300	JAB7_57400	JAB8_54220	JAB9_33610	Jab_1c07870	GJA_4894	JALI_50730	NC77_01575	Ga0058997_0395	Janthi_00653	BW37_03143	Ga0059270_11161	Ga0059271_04665	BN2497_8493	JANGC3DRAFT_3473	VM94_00062	mma_3122	Ga0066750_11563	FG13DRAFT_4296	H597DRAFT_03152
29	29	1	Ga0066743_4729	Ga0066744_11715	DUPY_02970	F460DRAFT_03862	JAB1_08390	JAB2_22650	JAB3_48220	JAB4_40930	JAB5_32190	JAB6_50230	JAB7_57370	JAB8_54150	JAB9_33540	Jab_1c07840	GJA_4896	JALI_50660	NC77_01540	Ga0058997_0388	Janthi_00651	BW37_03136	Ga0059270_11154	Ga0059271_04672	BN2497_8489	JANGC3DRAFT_3475	VM94_00055	mma_3363	Ga0066750_11556	FG13DRAFT_4289	H597DRAFT_03155
29	29	1	Ga0066743_4736	Ga0066744_11722	DUPY_03040	F460DRAFT_03869	JAB1_08330	JAB2_22710	JAB3_48150	JAB4_40990	JAB5_32250	JAB6_50170	JAB7_57300	JAB8_54090	JAB9_33480	Jab_1c07770	GJA_4903	JALI_50600	NC77_01510	Ga0058997_0382	Janthi_00645	BW37_03130	Ga0059270_11148	Ga0059271_04678	BN2497_8475	JANGC3DRAFT_3482	VM94_00049	mma_3369	Ga0066750_11550	FG13DRAFT_4283	H597DRAFT_03161
29	29	1	Ga0066743_4737	Ga0066744_11723	DUPY_03050	F460DRAFT_03870	JAB1_08320	JAB2_22730	JAB3_48130	JAB4_41000	JAB5_32270	JAB6_50160	JAB7_57290	JAB8_54080	JAB9_33470	Jab_1c07750	GJA_4904	JALI_50590	NC77_01505	Ga0058997_0381	Janthi_00644	BW37_03129	Ga0059270_11147	Ga0059271_04679	BN2497_8473	JANGC3DRAFT_3483	VM94_00048	mma_3370	Ga0066750_11549	FG13DRAFT_4282	H597DRAFT_03162
29	29	0.724	Ga0066743_4738	Ga0066744_11724	DUPY_03070	F460DRAFT_03871	JAB1_07340	JAB2_34860	JAB3_48120	JAB4_55410	JAB5_19160	JAB6_56780	JAB7_57280	JAB8_12300	JAB9_30790	Jab_1c07740	GJA_1528	JALI_36510	NC77_00890	Ga0058997_3487	Janthi_01666	BW37_04897	Ga0059270_10766	Ga0059271_03786	BN2497_8469	JANGC3DRAFT_2136	VM94_03686	mma_3371	Ga0066750_10468	FG13DRAFT_5764	H597DRAFT_03163
29	29	1	Ga0066743_4739	Ga0066744_11725	DUPY_03080	F460DRAFT_03872	JAB1_08310	JAB2_22740	JAB3_48100	JAB4_41010	JAB5_32280	JAB6_50150	JAB7_57270	JAB8_54060	JAB9_33450	Jab_1c07720	GJA_4907	JALI_50580	NC77_01495	Ga0058997_0380	Janthi_00643	BW37_03128	Ga0059270_11146	Ga0059271_04680	BN2497_8463	JANGC3DRAFT_3485	VM94_00047	mma_3372	Ga0066750_11548	FG13DRAFT_4281	H597DRAFT_03164
29	29	1	Ga0066743_4740	Ga0066744_11726	DUPY_03090	F460DRAFT_03873	JAB1_08300	JAB2_22750	JAB3_48090	JAB4_41020	JAB5_32290	JAB6_50140	JAB7_57260	JAB8_54050	JAB9_33440	Jab_1c07710	GJA_4908	JALI_50570	NC77_01490	Ga0058997_0379	Janthi_00642	BW37_03127	Ga0059270_11145	Ga0059271_04681	BN2497_8461	JANGC3DRAFT_3486	VM94_00046	mma_3373	Ga0066750_11547	FG13DRAFT_4280	H597DRAFT_03165
29	29	1	Ga0066743_4741	Ga0066744_11727	DUPY_03100	F460DRAFT_03874	JAB1_08290	JAB2_22760	JAB3_48080	JAB4_41030	JAB5_32300	JAB6_50130	JAB7_57250	JAB8_54040	JAB9_33430	Jab_1c07700	GJA_4909	JALI_50560	NC77_01485	Ga0058997_0378	Janthi_00641	BW37_03126	Ga0059270_11144	Ga0059271_04682	BN2497_8459	JANGC3DRAFT_3487	VM94_00045	mma_3374	Ga0066750_11546	FG13DRAFT_4279	H597DRAFT_03167
29	29	1	Ga0066743_4742	Ga0066744_11728	DUPY_03110	F460DRAFT_03875	JAB1_08280	JAB2_22770	JAB3_48070	JAB4_41040	JAB5_32310	JAB6_50120	JAB7_57240	JAB8_54030	JAB9_33420	Jab_1c07690	GJA_4910	JALI_50550	NC77_01480	Ga0058997_0377	Janthi_00640	BW37_03125	Ga0059270_11143	Ga0059271_04683	BN2497_8457	JANGC3DRAFT_3488	VM94_00044	mma_3375	Ga0066750_11545	FG13DRAFT_4278	H597DRAFT_03168
29	29	1	Ga0066743_4744	Ga0066744_11730	DUPY_03130	F460DRAFT_03877	JAB1_08260	JAB2_22790	JAB3_48050	JAB4_41060	JAB5_32330	JAB6_50100	JAB7_57220	JAB8_54010	JAB9_33400	Jab_1c07670	GJA_4912	JALI_50530	NC77_01470	Ga0058997_0375	Janthi_00638	BW37_03123	Ga0059270_11141	Ga0059271_04685	BN2497_8453	JANGC3DRAFT_3490	VM94_00042	mma_3377	Ga0066750_11543	FG13DRAFT_4276	H597DRAFT_03170
29	29	0.309	Ga0066743_4746	Ga0066744_11732	DUPY_03240	F460DRAFT_03888	JAB1_08250	JAB2_22800	JAB3_47970	JAB4_41070	JAB5_32340	JAB6_50090	JAB7_57140	JAB8_54000	JAB9_33390	Jab_1c07590	GJA_4914	JALI_50520	NC77_01465	Ga0058997_0374	Janthi_00637	BW37_03122	Ga0059270_11140	Ga0059271_04686	BN2497_8449	JANGC3DRAFT_3492	VM94_00041	mma_3475	Ga0066750_11542	FG13DRAFT_4273	H597DRAFT_03173
29	29	1	Ga0066743_4748	Ga0066744_11733	DUPY_03250	F460DRAFT_03889	JAB1_08240	JAB2_22810	JAB3_47950	JAB4_41080	JAB5_32350	JAB6_50080	JAB7_57120	JAB8_53990	JAB9_33380	Jab_1c07570	GJA_4915	JALI_50510	NC77_01460	Ga0058997_0373	Janthi_00636	BW37_03121	Ga0059270_11139	Ga0059271_04687	BN2497_8445	JANGC3DRAFT_3493	VM94_00040	mma_2332	Ga0066750_11541	FG13DRAFT_4272	H597DRAFT_03175
29	29	1	Ga0066743_4756	Ga0066744_11742	DUPY_03320	F460DRAFT_03896	JAB1_08180	JAB2_22870	JAB3_62940	JAB4_41140	JAB5_32410	JAB6_50020	JAB7_34140	JAB8_53930	JAB9_33320	Jab_1c07500	GJA_4921	JALI_50450	NC77_01430	Ga0058997_0367	Janthi_00630	BW37_03115	Ga0059270_11133	Ga0059271_04693	BN2497_8423	JANGC3DRAFT_3499	VM94_00034	mma_3384	Ga0066750_11535	FG13DRAFT_4266	H597DRAFT_03182
29	29	1	Ga0066743_4757	Ga0066744_11743	DUPY_03330	F460DRAFT_03897	JAB1_08170	JAB2_22880	JAB3_62950	JAB4_41150	JAB5_32420	JAB6_50010	JAB7_34130	JAB8_53920	JAB9_33310	Jab_1c07490	GJA_4922	JALI_50440	NC77_01425	Ga0058997_0366	Janthi_00629	BW37_03114	Ga0059270_11132	Ga0059271_04694	BN2497_8421	JANGC3DRAFT_3500	VM94_00033	mma_3385	Ga0066750_11534	FG13DRAFT_4265	H597DRAFT_03183
29	29	1	Ga0066743_4758	Ga0066744_11744	DUPY_03340	F460DRAFT_03898	JAB1_08160	JAB2_22890	JAB3_62960	JAB4_41160	JAB5_32430	JAB6_50000	JAB7_34120	JAB8_53910	JAB9_33300	Jab_1c07480	GJA_4923	JALI_50430	NC77_01420	Ga0058997_0365	Janthi_00628	BW37_03113	Ga0059270_11131	Ga0059271_04695	BN2497_8417	JANGC3DRAFT_3501	VM94_00032	mma_3386	Ga0066750_11533	FG13DRAFT_4264	H597DRAFT_03184
29	29	1	Ga0066743_4759	Ga0066744_11745	DUPY_03350	F460DRAFT_03899	JAB1_08150	JAB2_22900	JAB3_62970	JAB4_41170	JAB5_32440	JAB6_49990	JAB7_34110	JAB8_53900	JAB9_33290	Jab_1c07470	GJA_4924	JALI_50420	NC77_01415	Ga0058997_0364	Janthi_00627	BW37_03112	Ga0059270_11130	Ga0059271_04696	BN2497_8415	JANGC3DRAFT_3502	VM94_00031	mma_3387	Ga0066750_11532	FG13DRAFT_4263	H597DRAFT_03185
29	29	1	Ga0066743_4763	Ga0066744_11749	DUPY_03380	F460DRAFT_03903	JAB1_08120	JAB2_22920	JAB3_63000	JAB4_41190	JAB5_32460	JAB6_49970	JAB7_34080	JAB8_53880	JAB9_33270	Jab_1c07440	GJA_4927	JALI_50400	NC77_01400	Ga0058997_0360	Janthi_00625	BW37_03110	Ga0059270_11127	Ga0059271_04699	BN2497_8407	JANGC3DRAFT_3506	VM94_00029	mma_3391	Ga0066750_11529	FG13DRAFT_4259	H597DRAFT_03190
29	29	1	Ga0066743_4764	Ga0066744_11750	DUPY_03390	F460DRAFT_03904	JAB1_08110	JAB2_22930	JAB3_63010	JAB4_41200	JAB5_32470	JAB6_49960	JAB7_34070	JAB8_53870	JAB9_33260	Jab_1c07430	GJA_4928	JALI_50390	NC77_01395	Ga0058997_0359	Janthi_00624	BW37_03109	Ga0059270_11126	Ga0059271_04700	BN2497_8405	JANGC3DRAFT_3507	VM94_00028	mma_3392	Ga0066750_11528	FG13DRAFT_4258	H597DRAFT_03191
29	29	1	Ga0066743_4766	Ga0066744_11752	DUPY_03410	F460DRAFT_03906	JAB1_08090	JAB2_22950	JAB3_63030	JAB4_41220	JAB5_32490	JAB6_49940	JAB7_34050	JAB8_53850	JAB9_33240	Jab_1c07410	GJA_4930	JALI_50370	NC77_01390	Ga0058997_0357	Janthi_00622	BW37_03107	Ga0059270_11125	Ga0059271_04701	BN2497_8401	JANGC3DRAFT_3509	VM94_00026	mma_3394	Ga0066750_11526	FG13DRAFT_4256	H597DRAFT_03193
29	29	1	Ga0066743_4767	Ga0066744_11753	DUPY_03420	F460DRAFT_03907	JAB1_08080	JAB2_22960	JAB3_63040	JAB4_41230	JAB5_32500	JAB6_49930	JAB7_34040	JAB8_53840	JAB9_33230	Jab_1c07400	GJA_4931	JALI_50360	NC77_01385	Ga0058997_0356	Janthi_00621	BW37_03106	Ga0059270_11124	Ga0059271_04702	BN2497_8399	JANGC3DRAFT_3510	VM94_00025	mma_3395	Ga0066750_11525	FG13DRAFT_4255	H597DRAFT_03194
29	29	1	Ga0066743_4768	Ga0066744_11754	DUPY_03430	F460DRAFT_03908	JAB1_08070	JAB2_22970	JAB3_63050	JAB4_41240	JAB5_32510	JAB6_49920	JAB7_34030	JAB8_53830	JAB9_33220	Jab_1c07390	GJA_4932	JALI_50350	NC77_01380	Ga0058997_0355	Janthi_00620	BW37_03105	Ga0059270_11123	Ga0059271_04703	BN2497_8397	JANGC3DRAFT_3511	VM94_00024	mma_3396	Ga0066750_11524	FG13DRAFT_4254	H597DRAFT_03195
29	29	1	Ga0066743_4769	Ga0066744_11755	DUPY_03440	F460DRAFT_03909	JAB1_08060	JAB2_22980	JAB3_63060	JAB4_41250	JAB5_32520	JAB6_49910	JAB7_34020	JAB8_53820	JAB9_33210	Jab_1c07380	GJA_4933	JALI_50340	NC77_01375	Ga0058997_0354	Janthi_00619	BW37_03104	Ga0059270_11122	Ga0059271_04704	BN2497_8395	JANGC3DRAFT_3512	VM94_00023	mma_3397	Ga0066750_11523	FG13DRAFT_4253	H597DRAFT_03196
29	29	1	Ga0066743_4770	Ga0066744_11756	DUPY_03450	F460DRAFT_03910	JAB1_08050	JAB2_22990	JAB3_63070	JAB4_41260	JAB5_32530	JAB6_49900	JAB7_34010	JAB8_53810	JAB9_33200	Jab_1c07370	GJA_4934	JALI_50330	NC77_01370	Ga0058997_0353	Janthi_00618	BW37_03103	Ga0059270_11121	Ga0059271_04705	BN2497_8393	JANGC3DRAFT_3513	VM94_00022	mma_3398	Ga0066750_11522	FG13DRAFT_4252	H597DRAFT_03197
29	29	1	Ga0066743_4771	Ga0066744_11757	DUPY_03460	F460DRAFT_03911	JAB1_08040	JAB2_23000	JAB3_63080	JAB4_41270	JAB5_32540	JAB6_49890	JAB7_34000	JAB8_53800	JAB9_33190	Jab_1c07360	GJA_4935	JALI_50320	NC77_01365	Ga0058997_0352	Janthi_00617	BW37_03102	Ga0059270_11120	Ga0059271_04706	BN2497_8391	JANGC3DRAFT_3514	VM94_00021	mma_3399	Ga0066750_11521	FG13DRAFT_4251	H597DRAFT_03198
29	29	1	Ga0066743_4772	Ga0066744_11758	DUPY_03470	F460DRAFT_03912	JAB1_08030	JAB2_23010	JAB3_63090	JAB4_41280	JAB5_32550	JAB6_49880	JAB7_33990	JAB8_53790	JAB9_33180	Jab_1c07350	GJA_4936	JALI_50310	NC77_01360	Ga0058997_0351	Janthi_00616	BW37_03101	Ga0059270_11119	Ga0059271_04707	BN2497_8389	JANGC3DRAFT_3515	VM94_00020	mma_3400	Ga0066750_11520	FG13DRAFT_4250	H597DRAFT_03199
29	29	1	Ga0066743_4773	Ga0066744_11759	DUPY_03480	F460DRAFT_03913	JAB1_08020	JAB2_23020	JAB3_63100	JAB4_41290	JAB5_32560	JAB6_49870	JAB7_33980	JAB8_53780	JAB9_33170	Jab_1c07340	GJA_4937	JALI_50300	NC77_01355	Ga0058997_0350	Janthi_00615	BW37_03100	Ga0059270_11118	Ga0059271_04708	BN2497_8387	JANGC3DRAFT_3516	VM94_00019	mma_3401	Ga0066750_11519	FG13DRAFT_4249	H597DRAFT_03200
29	29	1	Ga0066743_4774	Ga0066744_11760	DUPY_03490	F460DRAFT_03914	JAB1_08010	JAB2_23030	JAB3_63110	JAB4_41300	JAB5_32570	JAB6_49860	JAB7_33970	JAB8_53770	JAB9_33160	Jab_1c07330	GJA_4938	JALI_50290	NC77_01350	Ga0058997_0349	Janthi_00614	BW37_03099	Ga0059270_11117	Ga0059271_04709	BN2497_8385	JANGC3DRAFT_3517	VM94_00018	mma_3402	Ga0066750_11518	FG13DRAFT_4248	H597DRAFT_03201
29	29	1	Ga0066743_4775	Ga0066744_11761	DUPY_03500	F460DRAFT_03915	JAB1_08000	JAB2_23040	JAB3_63120	JAB4_41310	JAB5_32580	JAB6_49850	JAB7_33960	JAB8_53760	JAB9_33150	Jab_1c07320	GJA_4940	JALI_50280	NC77_01345	Ga0058997_0348	Janthi_00613	BW37_03098	Ga0059270_11116	Ga0059271_04710	BN2497_8383	JANGC3DRAFT_3518	VM94_00017	mma_3403	Ga0066750_11517	FG13DRAFT_4247	H597DRAFT_03202
29	29	1	Ga0066743_4777	Ga0066744_11763	DUPY_03520	F460DRAFT_03917	JAB1_07980	JAB2_23060	JAB3_63140	JAB4_41330	JAB5_32600	JAB6_49830	JAB7_33940	JAB8_53740	JAB9_33130	Jab_1c07300	GJA_4942	JALI_50260	NC77_01335	Ga0058997_0346	Janthi_00611	BW37_03096	Ga0059270_11114	Ga0059271_04712	BN2497_8379	JANGC3DRAFT_3520	VM94_00015	mma_3405	Ga0066750_11515	FG13DRAFT_4245	H597DRAFT_03204
29	29	1	Ga0066743_4778	Ga0066744_11764	DUPY_03530	F460DRAFT_03918	JAB1_07970	JAB2_23070	JAB3_63150	JAB4_41340	JAB5_32610	JAB6_49820	JAB7_33930	JAB8_53730	JAB9_33120	Jab_1c07290	GJA_4943	JALI_50250	NC77_01330	Ga0058997_0345	Janthi_00610	BW37_03095	Ga0059270_11113	Ga0059271_04713	BN2497_8377	JANGC3DRAFT_3521	VM94_00014	mma_3406	Ga0066750_11514	FG13DRAFT_4244	H597DRAFT_03205
29	29	1	Ga0066743_4779	Ga0066744_11765	DUPY_03540	F460DRAFT_03919	JAB1_07960	JAB2_23080	JAB3_63160	JAB4_41350	JAB5_32620	JAB6_49810	JAB7_33920	JAB8_53720	JAB9_33110	Jab_1c07280	GJA_4944	JALI_50240	NC77_01325	Ga0058997_0344	Janthi_00609	BW37_03094	Ga0059270_11112	Ga0059271_04714	BN2497_8375	JANGC3DRAFT_3522	VM94_00013	mma_3407	Ga0066750_11513	FG13DRAFT_4243	H597DRAFT_03206
29	29	1	Ga0066743_4780	Ga0066744_11766	DUPY_03550	F460DRAFT_03920	JAB1_07950	JAB2_23090	JAB3_63170	JAB4_41360	JAB5_32630	JAB6_49800	JAB7_33910	JAB8_53710	JAB9_33100	Jab_1c07270	GJA_4945	JALI_50230	NC77_01320	Ga0058997_0343	Janthi_00608	BW37_03093	Ga0059270_11111	Ga0059271_04715	BN2497_8373	JANGC3DRAFT_3523	VM94_00012	mma_3408	Ga0066750_11512	FG13DRAFT_4242	H597DRAFT_03207
29	29	1	Ga0066743_4781	Ga0066744_11767	DUPY_03560	F460DRAFT_03921	JAB1_07940	JAB2_23100	JAB3_63180	JAB4_41370	JAB5_32640	JAB6_49790	JAB7_33900	JAB8_53700	JAB9_33090	Jab_1c07260	GJA_4946	JALI_50220	NC77_01315	Ga0058997_0342	Janthi_00607	BW37_03092	Ga0059270_11110	Ga0059271_04716	BN2497_8371	JANGC3DRAFT_3524	VM94_00011	mma_3409	Ga0066750_11511	FG13DRAFT_4241	H597DRAFT_03208
29	29	1	Ga0066743_4782	Ga0066744_11768	DUPY_03570	F460DRAFT_03922	JAB1_07930	JAB2_23110	JAB3_63190	JAB4_41380	JAB5_32650	JAB6_49780	JAB7_33890	JAB8_53690	JAB9_33080	Jab_1c07250	GJA_4947	JALI_50210	NC77_01310	Ga0058997_0341	Janthi_00606	BW37_03091	Ga0059270_1119	Ga0059271_04717	BN2497_8369	JANGC3DRAFT_3525	VM94_00010	mma_3410	Ga0066750_11510	FG13DRAFT_4240	H597DRAFT_03209
29	29	1	Ga0066743_4793	Ga0066744_11775	DUPY_03650	F460DRAFT_03930	JAB1_07850	JAB2_23190	JAB3_63250	JAB4_41460	JAB5_32730	JAB6_49700	JAB7_33820	JAB8_53610	JAB9_32990	Jab_1c07180	GJA_4949	JALI_50130	NC77_01270	Ga0058997_0333	Janthi_00603	BW37_03082	Ga0059270_1112	Ga0059271_04724	BN2497_8333	JANGC3DRAFT_3529	VM94_00001	mma_3412	Ga0066750_1152	FG13DRAFT_4231	H597DRAFT_03219
29	29	1	Ga0066743_4801	Ga0066744_108295	DUPY_07910	F460DRAFT_05215	JAB1_24090	JAB2_44660	JAB3_42100	JAB4_53410	JAB5_24960	JAB6_45040	JAB7_32670	JAB8_22060	JAB9_16980	Jab_1c06180	GJA_5012	JALI_44370	NC77_13905	Ga0058997_4524	Janthi_00554	BW37_03028	Ga0059270_1068	Ga0059271_03086	BN2497_8163	JANGC3DRAFT_3579	VM94_00534	mma_3435	Ga0066750_105354	FG13DRAFT_4173	H597DRAFT_00736
29	29	1	Ga0066743_4802	Ga0066744_108294	DUPY_07920	F460DRAFT_05214	JAB1_24080	JAB2_44670	JAB3_42110	JAB4_53400	JAB5_24970	JAB6_45030	JAB7_32660	JAB8_22050	JAB9_16970	Jab_1c06170	GJA_5013	JALI_44360	NC77_13910	Ga0058997_4525	Janthi_00553	BW37_03027	Ga0059270_1069	Ga0059271_03087	BN2497_8143	JANGC3DRAFT_3580	VM94_00533	mma_3436	Ga0066750_105353	FG13DRAFT_4172	H597DRAFT_00737
29	29	1	Ga0066743_4803	Ga0066744_108293	DUPY_07930	F460DRAFT_05213	JAB1_24070	JAB2_44680	JAB3_42120	JAB4_53390	JAB5_24980	JAB6_45020	JAB7_32650	JAB8_22040	JAB9_16960	Jab_1c06160	GJA_5014	JALI_44350	NC77_13915	Ga0058997_4526	Janthi_00552	BW37_03026	Ga0059270_10610	Ga0059271_03088	BN2497_8141	JANGC3DRAFT_3581	VM94_00532	mma_3437	Ga0066750_105352	FG13DRAFT_4171	H597DRAFT_00738
29	29	1	Ga0066743_4804	Ga0066744_108292	DUPY_07940	F460DRAFT_05212	JAB1_24060	JAB2_44690	JAB3_42130	JAB4_53380	JAB5_24990	JAB6_45010	JAB7_32640	JAB8_22030	JAB9_16950	Jab_1c06150	GJA_5015	JALI_44340	NC77_13920	Ga0058997_4527	Janthi_00551	BW37_03025	Ga0059270_10611	Ga0059271_03089	BN2497_8139	JANGC3DRAFT_3582	VM94_00531	mma_3438	Ga0066750_105351	FG13DRAFT_4170	H597DRAFT_00739
29	29	1	Ga0066743_4814	Ga0066744_108279	DUPY_08130	F460DRAFT_05193	JAB1_23870	JAB2_44830	JAB3_42420	JAB4_53240	JAB5_25130	JAB6_44840	JAB7_32350	JAB8_21880	JAB9_42480	Jab_1c05850	GJA_5027	JALI_44150	NC77_13995	Ga0058997_4544	Janthi_00542	BW37_03008	Ga0059270_10622	Ga0059271_03100	BN2497_8109	JANGC3DRAFT_3592	VM94_00517	mma_3190	Ga0066750_105339	FG13DRAFT_4155	H597DRAFT_00754
29	29	1	Ga0066743_4815	Ga0066744_108278	DUPY_08140	F460DRAFT_05192	JAB1_23860	JAB2_44840	JAB3_42430	JAB4_53230	JAB5_25140	JAB6_44830	JAB7_32340	JAB8_21870	JAB9_42490	Jab_1c05840	GJA_5028	JALI_44140	NC77_14000	Ga0058997_4545	Janthi_00541	BW37_03007	Ga0059270_10623	Ga0059271_03101	BN2497_8107	JANGC3DRAFT_3593	VM94_00516	mma_3191	Ga0066750_105338	FG13DRAFT_4154	H597DRAFT_00755
29	29	1	Ga0066743_4816	Ga0066744_108277	DUPY_08150	F460DRAFT_05191	JAB1_23850	JAB2_44850	JAB3_42440	JAB4_53220	JAB5_25150	JAB6_44820	JAB7_32330	JAB8_21860	JAB9_42500	Jab_1c05830	GJA_5030	JALI_44130	NC77_14005	Ga0058997_4546	Janthi_00540	BW37_03006	Ga0059270_10624	Ga0059271_03102	BN2497_8103	JANGC3DRAFT_3595	VM94_00515	mma_3193	Ga0066750_105337	FG13DRAFT_4153	H597DRAFT_00756
29	29	1	Ga0066743_4817	Ga0066744_108276	DUPY_08160	F460DRAFT_05190	JAB1_23840	JAB2_44860	JAB3_42450	JAB4_53210	JAB5_25160	JAB6_44810	JAB7_32320	JAB8_21850	JAB9_42510	Jab_1c05820	GJA_5031	JALI_44120	NC77_14010	Ga0058997_4547	Janthi_00539	BW37_03005	Ga0059270_10625	Ga0059271_03103	BN2497_8101	JANGC3DRAFT_3596	VM94_00514	mma_3192	Ga0066750_105336	FG13DRAFT_4152	H597DRAFT_00757
29	29	1	Ga0066743_4818	Ga0066744_108275	DUPY_08170	F460DRAFT_05189	JAB1_23830	JAB2_44870	JAB3_42460	JAB4_53200	JAB5_25170	JAB6_44800	JAB7_32310	JAB8_21840	JAB9_42520	Jab_1c05810	GJA_5032	JALI_44110	NC77_14015	Ga0058997_4548	Janthi_00538	BW37_03004	Ga0059270_10626	Ga0059271_03104	BN2497_8099	JANGC3DRAFT_3597	VM94_00513	mma_3194	Ga0066750_105335	FG13DRAFT_4151	H597DRAFT_00758
29	29	0.655	Ga0066743_4819	Ga0066744_108274	DUPY_08180	F460DRAFT_05188	JAB1_23820	JAB2_44880	JAB3_42470	JAB4_53190	JAB5_25180	JAB6_44790	JAB7_32300	JAB8_21830	JAB9_42530	Jab_1c05800	GJA_5033	JALI_44100	NC77_14020	Ga0058997_4549	Janthi_00537	BW37_03003	Ga0059270_10627	Ga0059271_03105	BN2497_8097	JANGC3DRAFT_3598	VM94_00512	mma_3195	Ga0066750_105334	FG13DRAFT_4150	H597DRAFT_00759
29	29	1	Ga0066743_4820	Ga0066744_108273	DUPY_08190	F460DRAFT_05187	JAB1_23810	JAB2_44890	JAB3_42480	JAB4_53180	JAB5_25190	JAB6_44780	JAB7_32290	JAB8_21820	JAB9_42540	Jab_1c05790	GJA_5034	JALI_44090	NC77_14025	Ga0058997_4550	Janthi_00535	BW37_03002	Ga0059270_10628	Ga0059271_03106	BN2497_8095	JANGC3DRAFT_3599	VM94_00511	mma_3196	Ga0066750_105333	FG13DRAFT_4149	H597DRAFT_00760
29	29	1	Ga0066743_4821	Ga0066744_108270	DUPY_08220	F460DRAFT_05185	JAB1_23800	JAB2_44900	JAB3_42500	JAB4_53170	JAB5_25200	JAB6_44770	JAB7_32270	JAB8_21810	JAB9_42550	Jab_1c05770	GJA_5035	JALI_44080	NC77_14030	Ga0058997_4551	Janthi_00532	BW37_03001	Ga0059270_10629	Ga0059271_03107	BN2497_8093	JANGC3DRAFT_3600	VM94_00510	mma_3198	Ga0066750_105332	FG13DRAFT_4148	H597DRAFT_00761
29	29	1	Ga0066743_4823	Ga0066744_108268	DUPY_08240	F460DRAFT_05183	JAB1_23780	JAB2_44920	JAB3_42520	JAB4_53150	JAB5_25220	JAB6_44750	JAB7_32250	JAB8_21790	JAB9_42570	Jab_1c05760	GJA_5037	JALI_44060	NC77_14040	Ga0058997_4553	Janthi_00530	BW37_02999	Ga0059270_10631	Ga0059271_03109	BN2497_8089	JANGC3DRAFT_3602	VM94_00508	mma_3200	Ga0066750_105330	FG13DRAFT_4146	H597DRAFT_00763
29	29	1	Ga0066743_4824	Ga0066744_108267	DUPY_08250	F460DRAFT_05182	JAB1_23770	JAB2_44930	JAB3_42530	JAB4_53140	JAB5_25230	JAB6_44740	JAB7_32240	JAB8_21780	JAB9_42580	Jab_1c05750	GJA_5038	JALI_44050	NC77_14045	Ga0058997_4554	Janthi_00529	BW37_02998	Ga0059270_10632	Ga0059271_03110	BN2497_8087	JANGC3DRAFT_3603	VM94_00507	mma_3201	Ga0066750_105329	FG13DRAFT_4145	H597DRAFT_00764
29	29	1	Ga0066743_4827	Ga0066744_108264	DUPY_08280	F460DRAFT_05179	JAB1_23740	JAB2_44960	JAB3_42560	JAB4_53110	JAB5_25260	JAB6_44710	JAB7_32210	JAB8_21750	JAB9_42610	Jab_1c05720	GJA_5042	JALI_44020	NC77_14060	Ga0058997_4557	Janthi_00526	BW37_02995	Ga0059270_10635	Ga0059271_03113	BN2497_8079	JANGC3DRAFT_3607	VM94_00504	mma_3202	Ga0066750_105326	FG13DRAFT_4142	H597DRAFT_00767
29	29	1	Ga0066743_4828	Ga0066744_108263	DUPY_08290	F460DRAFT_05178	JAB1_23730	JAB2_44970	JAB3_42570	JAB4_53100	JAB5_25270	JAB6_44700	JAB7_32200	JAB8_21740	JAB9_42620	Jab_1c05710	GJA_5043	JALI_44010	NC77_14065	Ga0058997_4558	Janthi_00525	BW37_02994	Ga0059270_10636	Ga0059271_03114	BN2497_8077	JANGC3DRAFT_3608	VM94_00503	mma_3203	Ga0066750_105325	FG13DRAFT_4141	H597DRAFT_00768
29	29	1	Ga0066743_4832	Ga0066744_108259	DUPY_08320	F460DRAFT_05175	JAB1_23700	JAB2_45000	JAB3_42610	JAB4_53070	JAB5_25300	JAB6_44670	JAB7_32160	JAB8_21710	JAB9_42650	Jab_1c05670	GJA_5047	JALI_43980	NC77_14080	Ga0058997_4561	Janthi_00522	BW37_02991	Ga0059270_10639	Ga0059271_03117	BN2497_8069	JANGC3DRAFT_3612	VM94_00500	mma_3213	Ga0066750_105322	FG13DRAFT_4138	H597DRAFT_00772
29	29	1	Ga0066743_4833	Ga0066744_108258	DUPY_08330	F460DRAFT_05174	JAB1_23690	JAB2_45010	JAB3_42620	JAB4_53060	JAB5_25310	JAB6_44660	JAB7_32150	JAB8_21700	JAB9_42660	Jab_1c05660	GJA_5048	JALI_43970	NC77_14085	Ga0058997_4562	Janthi_00521	BW37_02990	Ga0059270_10640	Ga0059271_03118	BN2497_8067	JANGC3DRAFT_3613	VM94_00499	mma_3214	Ga0066750_105321	FG13DRAFT_4137	H597DRAFT_00773
29	29	1	Ga0066743_4851	Ga0066744_108238	DUPY_08500	F460DRAFT_05157	JAB1_23520	JAB2_41360	JAB3_42790	JAB4_52890	JAB5_25480	JAB6_44490	JAB7_49100	JAB8_21530	JAB9_42830	Jab_1c05480	GJA_5064	JALI_43800	NC77_14170	Ga0058997_4579	Janthi_00505	BW37_02973	Ga0059270_10657	Ga0059271_03135	BN2497_8029	JANGC3DRAFT_3630	VM94_00482	mma_3225	Ga0066750_105304	FG13DRAFT_4120	H597DRAFT_00791
29	29	0.759	Ga0066743_4852	Ga0066744_108237	DUPY_08510	F460DRAFT_05156	JAB1_23510	JAB2_41370	JAB3_42800	JAB4_52880	JAB5_25490	JAB6_44480	JAB7_49090	JAB8_21520	JAB9_42840	Jab_1c05470	GJA_5065	JALI_43790	NC77_14175	Ga0058997_4580	Janthi_00504	BW37_02972	Ga0059270_10658	Ga0059271_03136	BN2497_8027	JANGC3DRAFT_3631	VM94_00481	mma_3224	Ga0066750_105303	FG13DRAFT_4119	H597DRAFT_00792
29	29	1	Ga0066743_4855	Ga0066744_108234	DUPY_08540	F460DRAFT_05153	JAB1_23480	JAB2_41400	JAB3_42830	JAB4_52850	JAB5_25520	JAB6_44450	JAB7_49060	JAB8_21490	JAB9_42870	Jab_1c05440	GJA_5068	JALI_43760	NC77_14190	Ga0058997_4583	Janthi_00501	BW37_02969	Ga0059270_10661	Ga0059271_03139	BN2497_8021	JANGC3DRAFT_3634	VM94_00478	mma_3221	Ga0066750_105300	FG13DRAFT_4116	H597DRAFT_00795
29	29	1	Ga0066743_4857	Ga0066744_108232	DUPY_08560	F460DRAFT_05151	JAB1_23460	JAB2_18390	JAB3_42850	JAB4_58290	JAB5_45480	JAB6_44430	JAB7_49040	JAB8_21470	JAB9_42890	Jab_1c05420	GJA_5070	JALI_43740	NC77_14200	Ga0058997_4585	Janthi_00499	BW37_02967	Ga0059270_10663	Ga0059271_03141	BN2497_8017	JANGC3DRAFT_3636	VM94_00476	mma_3219	Ga0066750_105298	FG13DRAFT_4114	H597DRAFT_00797
29	29	1	Ga0066743_4858	Ga0066744_108231	DUPY_08570	F460DRAFT_05150	JAB1_23450	JAB2_18380	JAB3_42860	JAB4_58280	JAB5_45470	JAB6_44420	JAB7_49030	JAB8_21460	JAB9_42900	Jab_1c05410	GJA_5071	JALI_43730	NC77_14205	Ga0058997_4586	Janthi_00498	BW37_02966	Ga0059270_10664	Ga0059271_03142	BN2497_8015	JANGC3DRAFT_3637	VM94_00475	mma_3218	Ga0066750_105297	FG13DRAFT_4113	H597DRAFT_00798
29	29	1	Ga0066743_4859	Ga0066744_108230	DUPY_08580	F460DRAFT_05149	JAB1_23440	JAB2_18370	JAB3_42870	JAB4_58270	JAB5_45460	JAB6_44410	JAB7_49020	JAB8_21450	JAB9_42910	Jab_1c05400	GJA_5073	JALI_43720	NC77_14210	Ga0058997_4587	Janthi_00497	BW37_02965	Ga0059270_10665	Ga0059271_03143	BN2497_8013	JANGC3DRAFT_3638	VM94_00474	mma_3217	Ga0066750_105296	FG13DRAFT_4112	H597DRAFT_00799
29	29	1	Ga0066743_4860	Ga0066744_108229	DUPY_08590	F460DRAFT_05148	JAB1_23420	JAB2_18350	JAB3_42880	JAB4_58250	JAB5_45440	JAB6_44390	JAB7_49010	JAB8_21430	JAB9_42930	Jab_1c05390	GJA_5074	JALI_43700	NC77_14220	Ga0058997_4589	Janthi_00495	BW37_02963	Ga0059270_10667	Ga0059271_03145	BN2497_8007	JANGC3DRAFT_3640	VM94_00472	mma_3276	Ga0066750_105294	FG13DRAFT_4110	H597DRAFT_00823
29	29	1	Ga0066743_4861	Ga0066744_108228	DUPY_08600	F460DRAFT_05147	JAB1_23410	JAB2_18340	JAB3_42890	JAB4_58240	JAB5_45430	JAB6_44380	JAB7_49000	JAB8_21420	JAB9_42940	Jab_1c05380	GJA_5075	JALI_43690	NC77_14225	Ga0058997_4590	Janthi_00494	BW37_02962	Ga0059270_10668	Ga0059271_03146	BN2497_8005	JANGC3DRAFT_3641	VM94_00471	mma_3275	Ga0066750_105293	FG13DRAFT_4109	H597DRAFT_00822
29	29	1	Ga0066743_4862	Ga0066744_108227	DUPY_08610	F460DRAFT_05146	JAB1_23400	JAB2_18330	JAB3_42900	JAB4_58230	JAB5_45420	JAB6_44370	JAB7_48990	JAB8_21410	JAB9_42950	Jab_1c05370	GJA_5076	JALI_43680	NC77_14230	Ga0058997_4591	Janthi_00493	BW37_02961	Ga0059270_10669	Ga0059271_03147	BN2497_8003	JANGC3DRAFT_3642	VM94_00470	mma_3272	Ga0066750_105292	FG13DRAFT_4108	H597DRAFT_00821
29	29	1	Ga0066743_4864	Ga0066744_108225	DUPY_08630	F460DRAFT_05144	JAB1_23380	JAB2_18310	JAB3_42920	JAB4_58210	JAB5_45400	JAB6_44350	JAB7_48970	JAB8_21390	JAB9_42970	Jab_1c05350	GJA_5079	JALI_43660	NC77_14240	Ga0058997_4593	Janthi_00491	BW37_02959	Ga0059270_10671	Ga0059271_03149	BN2497_7997	JANGC3DRAFT_3644	VM94_00468	mma_3270	Ga0066750_105290	FG13DRAFT_4106	H597DRAFT_00819
29	29	1	Ga0066743_4865	Ga0066744_108224	DUPY_08640	F460DRAFT_05143	JAB1_23370	JAB2_18300	JAB3_42930	JAB4_58200	JAB5_45390	JAB6_44340	JAB7_48960	JAB8_21380	JAB9_42980	Jab_1c05340	GJA_5080	JALI_43650	NC77_14245	Ga0058997_4594	Janthi_00490	BW37_02958	Ga0059270_10672	Ga0059271_03150	BN2497_7995	JANGC3DRAFT_3645	VM94_00467	mma_3269	Ga0066750_105289	FG13DRAFT_4105	H597DRAFT_00818
29	29	1	Ga0066743_4866	Ga0066744_108223	DUPY_08650	F460DRAFT_05142	JAB1_23360	JAB2_18290	JAB3_42940	JAB4_58190	JAB5_45380	JAB6_44330	JAB7_48950	JAB8_21370	JAB9_42990	Jab_1c05330	GJA_5081	JALI_43640	NC77_14250	Ga0058997_4595	Janthi_00489	BW37_02957	Ga0059270_10673	Ga0059271_03151	BN2497_7993	JANGC3DRAFT_3646	VM94_00466	mma_3268	Ga0066750_105288	FG13DRAFT_4104	H597DRAFT_00817
29	29	1	Ga0066743_4867	Ga0066744_108222	DUPY_08660	F460DRAFT_05141	JAB1_23350	JAB2_18280	JAB3_42950	JAB4_58180	JAB5_45370	JAB6_44320	JAB7_48940	JAB8_21360	JAB9_43000	Jab_1c05320	GJA_5082	JALI_43630	NC77_14255	Ga0058997_4596	Janthi_00488	BW37_02956	Ga0059270_10674	Ga0059271_03152	BN2497_7991	JANGC3DRAFT_3647	VM94_00465	mma_3267	Ga0066750_105287	FG13DRAFT_4103	H597DRAFT_00816
29	29	1	Ga0066743_3625	Ga0066744_112134	DUPY_14380	F460DRAFT_02247	JAB1_55170	JAB2_06780	JAB3_30700	JAB4_27400	JAB5_53010	JAB6_35610	JAB7_20760	JAB8_23500	JAB9_27500	Jab_1c19150	GJA_3999	JALI_01380	NC77_09925	Ga0058997_2973	Janthi_01262	BW37_02139	Ga0059270_102219	Ga0059271_03003	BN2497_11223	JANGC3DRAFT_2539	VM94_01175	mma_0634	Ga0066750_108204	FG13DRAFT_5302	H597DRAFT_00083
29	29	1	Ga0066743_3626	Ga0066744_112133	DUPY_14370	F460DRAFT_02246	JAB1_55160	JAB2_06770	JAB3_30690	JAB4_27390	JAB5_53020	JAB6_35620	JAB7_20770	JAB8_23490	JAB9_27490	Jab_1c19140	GJA_4000	JALI_01370	NC77_09920	Ga0058997_2972	Janthi_01261	BW37_02140	Ga0059270_102220	Ga0059271_03002	BN2497_11221	JANGC3DRAFT_2540	VM94_01176	mma_0633	Ga0066750_108203	FG13DRAFT_5301	H597DRAFT_00084
29	29	1	Ga0066743_3627	Ga0066744_112132	DUPY_14360	F460DRAFT_02245	JAB1_55150	JAB2_06760	JAB3_30680	JAB4_27380	JAB5_53030	JAB6_35630	JAB7_20780	JAB8_23480	JAB9_27480	Jab_1c19130	GJA_4001	JALI_01360	NC77_09915	Ga0058997_2971	Janthi_01260	BW37_02141	Ga0059270_102221	Ga0059271_03001	BN2497_11219	JANGC3DRAFT_2541	VM94_01177	mma_0632	Ga0066750_108202	FG13DRAFT_5300	H597DRAFT_00085
29	29	1	Ga0066743_3630	Ga0066744_112129	DUPY_14330	F460DRAFT_02242	JAB1_55120	JAB2_06730	JAB3_30650	JAB4_27350	JAB5_53060	JAB6_35660	JAB7_20810	JAB8_23450	JAB9_27450	Jab_1c19100	GJA_4005	JALI_01330	NC77_09900	Ga0058997_2968	Janthi_01257	BW37_02144	Ga0059270_102224	Ga0059271_02998	BN2497_11213	JANGC3DRAFT_2544	VM94_01180	mma_0630	Ga0066750_108199	FG13DRAFT_5297	H597DRAFT_00088
29	29	1	Ga0066743_3632	Ga0066744_112128	DUPY_14320	F460DRAFT_02241	JAB1_55100	JAB2_06710	JAB3_30620	JAB4_27330	JAB5_53080	JAB6_35680	JAB7_20830	JAB8_23430	JAB9_27430	Jab_1c19070	GJA_4007	JALI_01310	NC77_09890	Ga0058997_2966	Janthi_01255	BW37_02146	Ga0059270_102226	Ga0059271_02996	BN2497_11209	JANGC3DRAFT_2546	VM94_01182	mma_2522	Ga0066750_108197	FG13DRAFT_5295	H597DRAFT_00090
29	29	1	Ga0066743_3664	Ga0066744_112115	DUPY_32340	F460DRAFT_02222	JAB1_54980	JAB2_06570	JAB3_30490	JAB4_27190	JAB5_53220	JAB6_35800	JAB7_20950	JAB8_23290	JAB9_27300	Jab_1c18940	GJA_4020	JALI_01190	NC77_09830	Ga0058997_2954	Janthi_01240	BW37_02158	Ga0059270_102239	Ga0059271_02984	BN2497_11175	JANGC3DRAFT_2557	VM94_01195	mma_2573	Ga0066750_108183	FG13DRAFT_5281	H597DRAFT_00102
29	29	1	Ga0066743_3673	Ga0066744_112106	DUPY_32300	F460DRAFT_02217	JAB1_54920	JAB2_15170	JAB3_30400	JAB4_27090	JAB5_53320	JAB6_35870	JAB7_21040	JAB8_23190	JAB9_27200	Jab_1c18850	GJA_4026	JALI_01130	NC77_09800	Ga0058997_2947	Janthi_01236	BW37_02165	Ga0059270_102246	Ga0059271_02977	BN2497_11153	JANGC3DRAFT_2561	VM94_01202	mma_2575	Ga0066750_108177	FG13DRAFT_5276	H597DRAFT_00107
29	29	1	Ga0066743_3674	Ga0066744_112105	DUPY_32290	F460DRAFT_02216	JAB1_54910	JAB2_15180	JAB3_30390	JAB4_27080	JAB5_53330	JAB6_35880	JAB7_21050	JAB8_23180	JAB9_27190	Jab_1c18840	GJA_4027	JALI_01120	NC77_09795	Ga0058997_2946	Janthi_01235	BW37_02166	Ga0059270_102247	Ga0059271_02976	BN2497_11151	JANGC3DRAFT_2562	VM94_01203	mma_2576	Ga0066750_108176	FG13DRAFT_5275	H597DRAFT_00108
29	29	1	Ga0066743_3675	Ga0066744_112104	DUPY_32280	F460DRAFT_00386	JAB1_54900	JAB2_15190	JAB3_30380	JAB4_27070	JAB5_53340	JAB6_35890	JAB7_21060	JAB8_23170	JAB9_27180	Jab_1c18830	GJA_4028	JALI_01110	NC77_09790	Ga0058997_2945	Janthi_01234	BW37_02167	Ga0059270_102248	Ga0059271_02975	BN2497_11149	JANGC3DRAFT_2563	VM94_01204	mma_2577	Ga0066750_108175	FG13DRAFT_5274	H597DRAFT_00109
29	29	1	Ga0066743_3677	Ga0066744_112102	DUPY_32260	F460DRAFT_02214	JAB1_54880	JAB2_15210	JAB3_30360	JAB4_27050	JAB5_53360	JAB6_35910	JAB7_21080	JAB8_23150	JAB9_27160	Jab_1c18810	GJA_4030	JALI_01090	NC77_09785	Ga0058997_2943	Janthi_01232	BW37_02169	Ga0059270_102250	Ga0059271_02973	BN2497_11145	JANGC3DRAFT_2565	VM94_01206	mma_2579	Ga0066750_108173	FG13DRAFT_5272	H597DRAFT_00111
29	29	1	Ga0066743_3678	Ga0066744_112101	DUPY_32250	F460DRAFT_02213	JAB1_54870	JAB2_15220	JAB3_30350	JAB4_27040	JAB5_53370	JAB6_35920	JAB7_21090	JAB8_23140	JAB9_27150	Jab_1c18800	GJA_4031	JALI_01080	NC77_09780	Ga0058997_2942	Janthi_01231	BW37_02170	Ga0059270_102251	Ga0059271_02972	BN2497_11143	JANGC3DRAFT_2566	VM94_01207	mma_2580	Ga0066750_108172	FG13DRAFT_5271	H597DRAFT_00112
29	29	1	Ga0066743_3680	Ga0066744_11299	DUPY_32200	F460DRAFT_02211	JAB1_54840	JAB2_15240	JAB3_30330	JAB4_27020	JAB5_53390	JAB6_35950	JAB7_21120	JAB8_23120	JAB9_27130	Jab_1c18770	GJA_4034	JALI_01060	NC77_09770	Ga0058997_2939	Janthi_01229	BW37_02173	Ga0059270_102253	Ga0059271_02970	BN2497_11139	JANGC3DRAFT_2568	VM94_01209	mma_2585	Ga0066750_108170	FG13DRAFT_5269	H597DRAFT_00115
29	29	1	Ga0066743_3705	Ga0066744_11276	DUPY_32020	F460DRAFT_02194	JAB1_54480	JAB2_15610	JAB3_29840	JAB4_26650	JAB5_16690	JAB6_36310	JAB7_21620	JAB8_22750	JAB9_54650	Jab_1c18290	GJA_4065	JALI_34450	NC77_09590	Ga0058997_2903	Janthi_01209	BW37_02209	Ga0059270_102284	Ga0059271_02939	BN2497_11091	JANGC3DRAFT_2586	VM94_01245	mma_2859	Ga0066750_108134	FG13DRAFT_5233	H597DRAFT_00130
29	29	1	Ga0066743_3709	Ga0066744_11272	DUPY_31980	F460DRAFT_02190	JAB1_54440	JAB2_15650	JAB3_29790	JAB4_26610	JAB5_16650	JAB6_36350	JAB7_21670	JAB8_22710	JAB9_54610	Jab_1c18240	GJA_4069	JALI_34410	NC77_09570	Ga0058997_2899	Janthi_01208	BW37_02213	Ga0059270_102288	Ga0059271_02935	BN2497_11083	JANGC3DRAFT_2590	VM94_01249	mma_2659	Ga0066750_108130	FG13DRAFT_5229	H597DRAFT_00134
29	29	1	Ga0066743_3711	Ga0066744_11270	DUPY_31960	F460DRAFT_02188	JAB1_54420	JAB2_15670	JAB3_29770	JAB4_26590	JAB5_16630	JAB6_36370	JAB7_21690	JAB8_22690	JAB9_54590	Jab_1c18220	GJA_4072	JALI_34390	NC77_09560	Ga0058997_2897	Janthi_01206	BW37_02215	Ga0059270_102290	Ga0059271_02933	BN2497_11079	JANGC3DRAFT_2592	VM94_01251	mma_2663	Ga0066750_108128	FG13DRAFT_5227	H597DRAFT_00136
29	29	1	Ga0066743_3720	Ga0066744_11264	DUPY_31890	F460DRAFT_02182	JAB1_54340	JAB2_15740	JAB3_29680	JAB4_26520	JAB5_16560	JAB6_36440	JAB7_21780	JAB8_22620	JAB9_54520	Jab_1c18130	GJA_4084	JALI_34310	NC77_09520	Ga0058997_2890	Janthi_01201	BW37_02222	Ga0059270_102301	Ga0059271_02922	BN2497_11035	JANGC3DRAFT_2600	VM94_01260	mma_2665	Ga0066750_108120	FG13DRAFT_5219	H597DRAFT_00144
29	29	0.759	Ga0066743_3721	Ga0066744_11263	DUPY_31880	F460DRAFT_02181	JAB1_54330	JAB2_15750	JAB3_29670	JAB4_26510	JAB5_16550	JAB6_36450	JAB7_21790	JAB8_22610	JAB9_54510	Jab_1c18120	GJA_4085	JALI_34300	NC77_09515	Ga0058997_2889	Janthi_01200	BW37_02223	Ga0059270_102302	Ga0059271_02921	BN2497_11033	JANGC3DRAFT_2601	VM94_01261	mma_2666	Ga0066750_108119	FG13DRAFT_5218	H597DRAFT_00145
29	29	1	Ga0066743_3722	Ga0066744_11262	DUPY_31870	F460DRAFT_02180	JAB1_54320	JAB2_15760	JAB3_29660	JAB4_26500	JAB5_16540	JAB6_36460	JAB7_21800	JAB8_22600	JAB9_54500	Jab_1c18110	GJA_4086	JALI_34290	NC77_09510	Ga0058997_2888	Janthi_01199	BW37_02224	Ga0059270_102303	Ga0059271_02920	BN2497_11031	JANGC3DRAFT_2602	VM94_01262	mma_2667	Ga0066750_108118	FG13DRAFT_5217	H597DRAFT_00146
29	29	1	Ga0066743_3723	Ga0066744_11261	DUPY_31860	F460DRAFT_02179	JAB1_54310	JAB2_15770	JAB3_29650	JAB4_26490	JAB5_16530	JAB6_36470	JAB7_21810	JAB8_22590	JAB9_54490	Jab_1c18100	GJA_4087	JALI_34280	NC77_09505	Ga0058997_2887	Janthi_01198	BW37_02225	Ga0059270_102304	Ga0059271_02919	BN2497_11029	JANGC3DRAFT_2603	VM94_01263	mma_2668	Ga0066750_108117	FG13DRAFT_5216	H597DRAFT_00147
29	29	1	Ga0066743_3724	Ga0066744_11260	DUPY_31850	F460DRAFT_02178	JAB1_54300	JAB2_15780	JAB3_29640	JAB4_26480	JAB5_16520	JAB6_36480	JAB7_21820	JAB8_22580	JAB9_54480	Jab_1c18090	GJA_4088	JALI_34270	NC77_09500	Ga0058997_2886	Janthi_01197	BW37_02226	Ga0059270_102305	Ga0059271_02918	BN2497_11027	JANGC3DRAFT_2604	VM94_01264	mma_2669	Ga0066750_108116	FG13DRAFT_5215	H597DRAFT_00148
29	29	1	Ga0066743_3725	Ga0066744_11259	DUPY_31840	F460DRAFT_02177	JAB1_54290	JAB2_15790	JAB3_29630	JAB4_26470	JAB5_16510	JAB6_36490	JAB7_21830	JAB8_22570	JAB9_54470	Jab_1c18080	GJA_4089	JALI_34260	NC77_09495	Ga0058997_2885	Janthi_01196	BW37_02227	Ga0059270_102306	Ga0059271_02917	BN2497_11025	JANGC3DRAFT_2605	VM94_01265	mma_2670	Ga0066750_108115	FG13DRAFT_5214	H597DRAFT_00149
29	29	1	Ga0066743_3726	Ga0066744_11258	DUPY_31830	F460DRAFT_02176	JAB1_54280	JAB2_15800	JAB3_29620	JAB4_26460	JAB5_16500	JAB6_36500	JAB7_21840	JAB8_22560	JAB9_54460	Jab_1c18070	GJA_4090	JALI_34250	NC77_09490	Ga0058997_2884	Janthi_01195	BW37_02228	Ga0059270_102307	Ga0059271_02916	BN2497_11023	JANGC3DRAFT_2606	VM94_01266	mma_2671	Ga0066750_108114	FG13DRAFT_5213	H597DRAFT_00150
29	29	1	Ga0066743_3727	Ga0066744_11257	DUPY_31820	F460DRAFT_02175	JAB1_54270	JAB2_15810	JAB3_29610	JAB4_26450	JAB5_16490	JAB6_36510	JAB7_21850	JAB8_22550	JAB9_54450	Jab_1c18060	GJA_4091	JALI_34240	NC77_09485	Ga0058997_2883	Janthi_01194	BW37_02229	Ga0059270_102308	Ga0059271_02915	BN2497_11021	JANGC3DRAFT_2607	VM94_01267	mma_2672	Ga0066750_108113	FG13DRAFT_5212	H597DRAFT_00151
29	29	1	Ga0066743_3728	Ga0066744_11256	DUPY_31810	F460DRAFT_02174	JAB1_54260	JAB2_15820	JAB3_29600	JAB4_26440	JAB5_16480	JAB6_36520	JAB7_21860	JAB8_22540	JAB9_54440	Jab_1c18050	GJA_4092	JALI_34230	NC77_09480	Ga0058997_2882	Janthi_01193	BW37_02230	Ga0059270_102309	Ga0059271_02914	BN2497_11019	JANGC3DRAFT_2608	VM94_01268	mma_2673	Ga0066750_108112	FG13DRAFT_5211	H597DRAFT_00152
29	29	1	Ga0066743_3729	Ga0066744_11255	DUPY_31800	F460DRAFT_02173	JAB1_54250	JAB2_15830	JAB3_29590	JAB4_26430	JAB5_16470	JAB6_36530	JAB7_21870	JAB8_22530	JAB9_54430	Jab_1c18040	GJA_4093	JALI_34220	NC77_09475	Ga0058997_2881	Janthi_01192	BW37_02231	Ga0059270_102310	Ga0059271_02913	BN2497_11017	JANGC3DRAFT_2609	VM94_01269	mma_2674	Ga0066750_108111	FG13DRAFT_5210	H597DRAFT_00153
29	29	1	Ga0066743_3730	Ga0066744_11253	DUPY_31780	F460DRAFT_02172	JAB1_54230	JAB2_15850	JAB3_29570	JAB4_26410	JAB5_16450	JAB6_36550	JAB7_21890	JAB8_22510	JAB9_54410	Jab_1c18020	GJA_4094	JALI_34200	NC77_09465	Ga0058997_2879	Janthi_01190	BW37_02233	Ga0059270_102312	Ga0059271_02911	BN2497_11013	JANGC3DRAFT_2610	VM94_01271	mma_2675	Ga0066750_108109	FG13DRAFT_5208	H597DRAFT_00157
29	29	1	Ga0066743_3734	Ga0066744_11251	DUPY_31760	F460DRAFT_02170	JAB1_54210	JAB2_15870	JAB3_29540	JAB4_26390	JAB5_16430	JAB6_36570	JAB7_21920	JAB8_22490	JAB9_54390	Jab_1c18000	GJA_4097	JALI_34180	NC77_09455	Ga0058997_2877	Janthi_01188	BW37_02235	Ga0059270_102314	Ga0059271_02909	BN2497_11009	JANGC3DRAFT_2612	VM94_01273	mma_2678	Ga0066750_108107	FG13DRAFT_5206	H597DRAFT_00159
29	29	0.931	Ga0066743_3775	Ga0066744_11239	DUPY_04860	F460DRAFT_02152	JAB1_53820	JAB2_41660	JAB3_29110	JAB4_25510	JAB5_33680	JAB6_33190	JAB7_22380	JAB8_51410	JAB9_53560	Jab_1c17620	GJA_4113	JALI_33740	NC77_09245	Ga0058997_2837	Janthi_01167	BW37_05316	Ga0059270_102350	Ga0059271_02873	BN2497_7139	JANGC3DRAFT_2633	VM94_04370	mma_0073	Ga0066750_10868	FG13DRAFT_5114	H597DRAFT_00216
29	29	1	Ga0066743_3778	Ga0066744_11237	DUPY_04880	F460DRAFT_02150	JAB1_53810	JAB2_41650	JAB3_29080	JAB4_25500	JAB5_33690	JAB6_33200	JAB7_22410	JAB8_51420	JAB9_53550	Jab_1c17590	GJA_4112	JALI_33730	NC77_09240	Ga0058997_2836	Janthi_01166	BW37_05317	Ga0059270_102351	Ga0059271_02872	BN2497_12213	JANGC3DRAFT_4209	VM94_04371	mma_0027	Ga0066750_10867	FG13DRAFT_5113	H597DRAFT_00221
29	29	1	Ga0066743_3801	Ga0066744_11218	DUPY_27740	F460DRAFT_02134	JAB1_53580	JAB2_05860	JAB3_28860	JAB4_25250	JAB5_33940	JAB6_33430	JAB7_63090	JAB8_51670	JAB9_53300	Jab_1c17370	GJA_4130	JALI_33500	NC77_09125	Ga0058997_2813	Janthi_01147	BW37_05342	Ga0059270_102374	Ga0059271_02849	BN2497_10949	JANGC3DRAFT_4502	VM94_04394	mma_0559	Ga0066750_10845	FG13DRAFT_5090	H597DRAFT_00245
29	29	1	Ga0066743_3830	Ga0066744_109269	DUPY_40270	F460DRAFT_02111	JAB1_53260	JAB2_07090	JAB3_10150	JAB4_24930	JAB5_34260	JAB6_33740	JAB7_25500	JAB8_51990	JAB9_52980	Jab_1c17040	GJA_4165	JALI_33180	NC77_08970	Ga0058997_2781	Janthi_01118	BW37_05374	Ga0059270_102407	Ga0059271_02816	BN2497_10865	JANGC3DRAFT_4468	VM94_04425	mma_0596	Ga0066750_10814	FG13DRAFT_5060	H597DRAFT_00304
29	29	1	Ga0066743_3831	Ga0066744_109268	DUPY_40260	F460DRAFT_02110	JAB1_53250	JAB2_07100	JAB3_10140	JAB4_24920	JAB5_34270	JAB6_33750	JAB7_25510	JAB8_52000	JAB9_52970	Jab_1c17030	GJA_4166	JALI_33170	NC77_08965	Ga0058997_2780	Janthi_01117	BW37_05375	Ga0059270_102408	Ga0059271_02815	BN2497_10863	JANGC3DRAFT_4467	VM94_04426	mma_0595	Ga0066750_10813	FG13DRAFT_5059	H597DRAFT_00305
29	29	1	Ga0066743_3832	Ga0066744_109267	DUPY_40250	F460DRAFT_02109	JAB1_53240	JAB2_07110	JAB3_10130	JAB4_24910	JAB5_34280	JAB6_33760	JAB7_25520	JAB8_52010	JAB9_52960	Jab_1c17020	GJA_4167	JALI_33160	NC77_08960	Ga0058997_2779	Janthi_01116	BW37_05376	Ga0059270_102409	Ga0059271_02814	BN2497_10861	JANGC3DRAFT_4466	VM94_04427	mma_0594	Ga0066750_10812	FG13DRAFT_5058	H597DRAFT_00306
29	29	1	Ga0066743_3833	Ga0066744_109266	DUPY_40240	F460DRAFT_02108	JAB1_53230	JAB2_07120	JAB3_10120	JAB4_24900	JAB5_34290	JAB6_33770	JAB7_25530	JAB8_52020	JAB9_52950	Jab_1c17010	GJA_4168	JALI_33150	NC77_08955	Ga0058997_2778	Janthi_01115	BW37_05377	Ga0059270_102410	Ga0059271_02813	BN2497_10859	JANGC3DRAFT_4465	VM94_04428	mma_0593	Ga0066750_10811	FG13DRAFT_5057	H597DRAFT_00307
29	29	1	Ga0066743_3834	Ga0066744_109265	DUPY_40230	F460DRAFT_02107	JAB1_53220	JAB2_07130	JAB3_10110	JAB4_24890	JAB5_34300	JAB6_33780	JAB7_25540	JAB8_52030	JAB9_52940	Jab_1c17000	GJA_4169	JALI_33140	NC77_08950	Ga0058997_2777	Janthi_01114	BW37_05378	Ga0059270_102411	Ga0059271_02812	BN2497_10857	JANGC3DRAFT_4464	VM94_04429	mma_0592	Ga0066750_10810	FG13DRAFT_5056	H597DRAFT_00308
29	29	1	Ga0066743_3840	Ga0066744_109259	DUPY_40180	F460DRAFT_02103	JAB1_53190	JAB2_07160	JAB3_10010	JAB4_24860	JAB5_34330	JAB6_33810	JAB7_25620	JAB8_52060	JAB9_52910	Jab_1c16870	GJA_4176	JALI_33110	NC77_08930	Ga0058997_2773	Janthi_01109	BW37_05381	Ga0059270_102414	Ga0059271_02809	BN2497_10847	JANGC3DRAFT_4461	VM94_04432	mma_0587	Ga0066750_1087	FG13DRAFT_5052	H597DRAFT_00313
29	29	1	Ga0066743_3843	Ga0066744_109256	DUPY_40150	F460DRAFT_02100	JAB1_53160	JAB2_07190	JAB3_09980	JAB4_24830	JAB5_34360	JAB6_27490	JAB7_25650	JAB8_52090	JAB9_52880	Jab_1c16840	GJA_4179	JALI_33080	NC77_08915	Ga0058997_2770	Janthi_01106	BW37_05384	Ga0059270_102417	Ga0059271_02806	BN2497_10841	JANGC3DRAFT_4458	VM94_04436	mma_0584	Ga0066750_1084	FG13DRAFT_5049	H597DRAFT_00316
29	29	1	Ga0066743_3844	Ga0066744_109255	DUPY_40140	F460DRAFT_02099	JAB1_53150	JAB2_07200	JAB3_09970	JAB4_24820	JAB5_34370	JAB6_27500	JAB7_25660	JAB8_52100	JAB9_52870	Jab_1c16830	GJA_4180	JALI_33070	NC77_08910	Ga0058997_2769	Janthi_01105	BW37_05385	Ga0059270_102418	Ga0059271_02805	BN2497_10839	JANGC3DRAFT_4457	VM94_04437	mma_0583	Ga0066750_1083	FG13DRAFT_5048	H597DRAFT_00317
29	29	1	Ga0066743_3847	Ga0066744_109254	DUPY_40130	F460DRAFT_02098	JAB1_53120	JAB2_07230	JAB3_09950	JAB4_24790	JAB5_34400	JAB6_27530	JAB7_25680	JAB8_52130	JAB9_52840	Jab_1c16820	GJA_4183	JALI_33040	NC77_08895	Ga0058997_2766	Janthi_01102	BW37_05388	Ga0059270_102421	Ga0059271_02802	BN2497_10837	JANGC3DRAFT_4456	VM94_04440	mma_0582	Ga0066750_110244	FG13DRAFT_5045	H597DRAFT_00318
29	29	1	Ga0066743_3860	Ga0066744_109241	DUPY_40040	F460DRAFT_02088	JAB1_53010	JAB2_13580	JAB3_09820	JAB4_53520	JAB5_28480	JAB6_27640	JAB7_25810	JAB8_07910	JAB9_52730	Jab_1c16700	GJA_4194	JALI_32930	NC77_08840	Ga0058997_2755	Janthi_01091	BW37_05398	Ga0059270_102432	Ga0059271_02791	BN2497_10765	JANGC3DRAFT_4446	VM94_04451	mma_0579	Ga0066750_110233	FG13DRAFT_5035	H597DRAFT_00327
29	29	1	Ga0066743_3866	Ga0066744_109235	DUPY_39990	F460DRAFT_02083	JAB1_52950	JAB2_13520	JAB3_09760	JAB4_53580	JAB5_28420	JAB6_27700	JAB7_25890	JAB8_07850	JAB9_52670	Jab_1c16640	GJA_4199	JALI_32870	NC77_08815	Ga0058997_2749	Janthi_01085	BW37_05404	Ga0059270_102438	Ga0059271_02785	BN2497_10753	JANGC3DRAFT_4438	VM94_04457	mma_0685	Ga0066750_110227	FG13DRAFT_5029	H597DRAFT_00332
29	29	1	Ga0066743_3867	Ga0066744_109234	DUPY_39980	F460DRAFT_02082	JAB1_52940	JAB2_13510	JAB3_09750	JAB4_53590	JAB5_28410	JAB6_27710	JAB7_25900	JAB8_07840	JAB9_52660	Jab_1c16600	GJA_4200	JALI_32860	NC77_08810	Ga0058997_2748	Janthi_01084	BW37_05405	Ga0059270_102439	Ga0059271_02784	BN2497_10749	JANGC3DRAFT_4437	VM94_04458	mma_0684	Ga0066750_110226	FG13DRAFT_5028	H597DRAFT_00333
29	29	1	Ga0066743_3874	Ga0066744_109227	DUPY_39910	F460DRAFT_02075	JAB1_52880	JAB2_13450	JAB3_09600	JAB4_53650	JAB5_28350	JAB6_27770	JAB7_25970	JAB8_07780	JAB9_52600	Jab_1c16530	GJA_4219	JALI_32800	NC77_08780	Ga0058997_2742	Janthi_01078	BW37_05411	Ga0059270_102445	Ga0059271_02778	BN2497_10733	JANGC3DRAFT_4429	VM94_04464	mma_0562	Ga0066750_110220	FG13DRAFT_5022	H597DRAFT_00340
29	29	1	Ga0066743_3875	Ga0066744_109226	DUPY_39900	F460DRAFT_02074	JAB1_52870	JAB2_13440	JAB3_09590	JAB4_53660	JAB5_28340	JAB6_27780	JAB7_25980	JAB8_07770	JAB9_52590	Jab_1c16520	GJA_4220	JALI_32790	NC77_08775	Ga0058997_2741	Janthi_01077	BW37_05412	Ga0059270_102446	Ga0059271_02777	BN2497_10649	JANGC3DRAFT_4428	VM94_04465	mma_0606	Ga0066750_110219	FG13DRAFT_5021	H597DRAFT_00341
29	29	1	Ga0066743_3896	Ga0066744_109217	DUPY_39800	F460DRAFT_02064	JAB1_52630	JAB2_23910	JAB3_09390	JAB4_53960	JAB5_03140	JAB6_28000	JAB7_26210	JAB8_07480	JAB9_00810	Jab_1c16310	GJA_4244	JALI_30660	NC77_17700	Ga0058997_2719	Janthi_01054	BW37_05434	Ga0059270_102469	Ga0059271_02754	BN2497_3969	JANGC3DRAFT_4391	VM94_04489	mma_0529	Ga0066750_110189	FG13DRAFT_4993	H597DRAFT_00366
29	29	1	Ga0066743_3934	Ga0066744_109174	DUPY_52960	F460DRAFT_02029	JAB1_34380	JAB2_45510	JAB3_09040	JAB4_36220	JAB5_03450	JAB6_28300	JAB7_26690	JAB8_40890	JAB9_06670	Jab_1c15920	GJA_4262	JALI_30290	NC77_17850	Ga0058997_2694	Janthi_01036	BW37_05463	Ga0059270_102521	Ga0059271_02702	BN2497_10431	JANGC3DRAFT_4372	VM94_04524	mma_0882	Ga0066750_110156	FG13DRAFT_4964	H597DRAFT_00401
29	29	1	Ga0066743_3935	Ga0066744_109173	DUPY_52950	F460DRAFT_02028	JAB1_34370	JAB2_45500	JAB3_09030	JAB4_36230	JAB5_03460	JAB6_28310	JAB7_26700	JAB8_40880	JAB9_06680	Jab_1c15910	GJA_4263	JALI_30280	NC77_17855	Ga0058997_2693	Janthi_01035	BW37_05464	Ga0059270_102522	Ga0059271_02701	BN2497_10427	JANGC3DRAFT_4371	VM94_04525	mma_0881	Ga0066750_110155	FG13DRAFT_4963	H597DRAFT_00403
29	29	1	Ga0066743_3936	Ga0066744_109172	DUPY_52940	F460DRAFT_02027	JAB1_34360	JAB2_45490	JAB3_09020	JAB4_36240	JAB5_03470	JAB6_28320	JAB7_26710	JAB8_40870	JAB9_06690	Jab_1c15900	GJA_4264	JALI_30270	NC77_17860	Ga0058997_2692	Janthi_01034	BW37_05465	Ga0059270_102523	Ga0059271_02700	BN2497_10425	JANGC3DRAFT_4370	VM94_04526	mma_0880	Ga0066750_110154	FG13DRAFT_4962	H597DRAFT_00404
29	29	1	Ga0066743_3937	Ga0066744_109171	DUPY_52930	F460DRAFT_02026	JAB1_34350	JAB2_45480	JAB3_09010	JAB4_36250	JAB5_03480	JAB6_28330	JAB7_26720	JAB8_40860	JAB9_06700	Jab_1c15890	GJA_4265	JALI_30260	NC77_17865	Ga0058997_2691	Janthi_01033	BW37_05466	Ga0059270_102524	Ga0059271_02699	BN2497_10423	JANGC3DRAFT_4369	VM94_04527	mma_0879	Ga0066750_110153	FG13DRAFT_4961	H597DRAFT_00405
29	29	1	Ga0066743_3946	Ga0066744_109111	DUPY_52810	F460DRAFT_02017	JAB1_34220	JAB2_49890	JAB3_08670	JAB4_36390	JAB5_44850	JAB6_28450	JAB7_27060	JAB8_40720	JAB9_18120	Jab_1c15540	GJA_4288	JALI_29880	NC77_10995	Ga0058997_2674	Janthi_01021	BW37_05478	Ga0059270_102538	Ga0059271_02685	BN2497_10383	JANGC3DRAFT_4358	VM94_04540	mma_2490	Ga0066750_110142	FG13DRAFT_4947	H597DRAFT_00419
29	29	1	Ga0066743_3956	Ga0066744_109106	DUPY_52760	F460DRAFT_02012	JAB1_34210	JAB2_49970	JAB3_08630	JAB4_36470	JAB5_44930	JAB6_28460	JAB7_27100	JAB8_40710	JAB9_18110	Jab_1c15500	GJA_4289	JALI_29870	NC77_10990	Ga0058997_2673	Janthi_01020	BW37_05479	Ga0059270_102539	Ga0059271_02684	BN2497_10283	JANGC3DRAFT_4357	VM94_04541	mma_2492	Ga0066750_110141	FG13DRAFT_4946	H597DRAFT_00421
29	29	1	Ga0066743_3957	Ga0066744_109105	DUPY_52750	F460DRAFT_02011	JAB1_34200	JAB2_49980	JAB3_08620	JAB4_36480	JAB5_44940	JAB6_28470	JAB7_27110	JAB8_40700	JAB9_18100	Jab_1c15490	GJA_4290	JALI_29860	NC77_10985	Ga0058997_2672	Janthi_01019	BW37_05480	Ga0059270_102540	Ga0059271_02683	BN2497_10271	JANGC3DRAFT_4356	VM94_04542	mma_2493	Ga0066750_110140	FG13DRAFT_4945	H597DRAFT_00425
29	29	1	Ga0066743_3958	Ga0066744_109104	DUPY_52740	F460DRAFT_02010	JAB1_34190	JAB2_49990	JAB3_08610	JAB4_36490	JAB5_44950	JAB6_28480	JAB7_27120	JAB8_40690	JAB9_18090	Jab_1c15480	GJA_4291	JALI_29850	NC77_10980	Ga0058997_2671	Janthi_01018	BW37_05481	Ga0059270_102541	Ga0059271_02682	BN2497_10269	JANGC3DRAFT_4355	VM94_04543	mma_2494	Ga0066750_110139	FG13DRAFT_4944	H597DRAFT_00426
29	29	1	Ga0066743_3959	Ga0066744_109103	DUPY_52730	F460DRAFT_02009	JAB1_34180	JAB2_50000	JAB3_08600	JAB4_36500	JAB5_44960	JAB6_28490	JAB7_27130	JAB8_40680	JAB9_18080	Jab_1c15470	GJA_4292	JALI_29840	NC77_10975	Ga0058997_2670	Janthi_01017	BW37_05482	Ga0059270_102542	Ga0059271_02681	BN2497_10267	JANGC3DRAFT_4354	VM94_04544	mma_2495	Ga0066750_110138	FG13DRAFT_4943	H597DRAFT_00427
29	29	1	Ga0066743_3960	Ga0066744_109102	DUPY_52720	F460DRAFT_02008	JAB1_34170	JAB2_50010	JAB3_08590	JAB4_36510	JAB5_37330	JAB6_28500	JAB7_27140	JAB8_40670	JAB9_18070	Jab_1c15460	GJA_4293	JALI_29830	NC77_10970	Ga0058997_2669	Janthi_01016	BW37_05483	Ga0059270_102543	Ga0059271_02680	BN2497_10265	JANGC3DRAFT_4353	VM94_04545	mma_2496	Ga0066750_110137	FG13DRAFT_4942	H597DRAFT_00428
29	29	1	Ga0066743_3961	Ga0066744_109101	DUPY_52710	F460DRAFT_02007	JAB1_34160	JAB2_50020	JAB3_08580	JAB4_36520	JAB5_37340	JAB6_28510	JAB7_27150	JAB8_40660	JAB9_18060	Jab_1c15450	GJA_4294	JALI_29820	NC77_10965	Ga0058997_2668	Janthi_01015	BW37_05484	Ga0059270_102544	Ga0059271_02679	BN2497_10263	JANGC3DRAFT_4352	VM94_04546	mma_2497	Ga0066750_110136	FG13DRAFT_4941	H597DRAFT_00429
29	29	1	Ga0066743_3963	Ga0066744_10999	DUPY_40400	F460DRAFT_02005	JAB1_34140	JAB2_28100	JAB3_08560	JAB4_36540	JAB5_14690	JAB6_28530	JAB7_27170	JAB8_40640	JAB9_38470	Jab_1c15430	GJA_4296	JALI_57130	NC77_10955	Ga0058997_2666	Janthi_01013	BW37_05486	Ga0059270_102546	Ga0059271_02677	BN2497_10259	JANGC3DRAFT_4350	VM94_04548	mma_2499	Ga0066750_110134	FG13DRAFT_4939	H597DRAFT_00431
29	29	1	Ga0066743_3966	Ga0066744_10997	DUPY_40420	F460DRAFT_02003	JAB1_34120	JAB2_28080	JAB3_08540	JAB4_36560	JAB5_14710	JAB6_28550	JAB7_27190	JAB8_40620	JAB9_38450	Jab_1c15410	GJA_4298	JALI_57110	NC77_10940	Ga0058997_2664	Janthi_01011	BW37_05488	Ga0059270_102548	Ga0059271_02675	BN2497_10255	JANGC3DRAFT_4347	VM94_04550	mma_1899	Ga0066750_110132	FG13DRAFT_4937	H597DRAFT_00433
29	29	1	Ga0066743_3974	Ga0066744_10989	DUPY_40470	F460DRAFT_01998	JAB1_34040	JAB2_28000	JAB3_08470	JAB4_36640	JAB5_14790	JAB6_28630	JAB7_27260	JAB8_40540	JAB9_38370	Jab_1c15340	GJA_4309	JALI_54010	NC77_10900	Ga0058997_2656	Janthi_01002	BW37_05496	Ga0059270_102555	Ga0059271_02668	BN2497_10237	JANGC3DRAFT_4340	VM94_04558	mma_0838	Ga0066750_110124	FG13DRAFT_4929	H597DRAFT_00440
29	29	1	Ga0066743_3977	Ga0066744_10986	DUPY_40500	F460DRAFT_01995	JAB1_34010	JAB2_27970	JAB3_08450	JAB4_36670	JAB5_14820	JAB6_28660	JAB7_27280	JAB8_40510	JAB9_38340	Jab_1c15320	GJA_4312	JALI_54040	NC77_10885	Ga0058997_2653	Janthi_00999	BW37_05499	Ga0059270_102558	Ga0059271_02665	BN2497_10231	JANGC3DRAFT_4338	VM94_04561	mma_0836	Ga0066750_110121	FG13DRAFT_4926	H597DRAFT_00442
29	29	1	Ga0066743_3978	Ga0066744_10985	DUPY_40510	F460DRAFT_01994	JAB1_34000	JAB2_27960	JAB3_08440	JAB4_36680	JAB5_14830	JAB6_28670	JAB7_27290	JAB8_40500	JAB9_38330	Jab_1c15310	GJA_4313	JALI_54050	NC77_10880	Ga0058997_2652	Janthi_00998	BW37_05500	Ga0059270_102559	Ga0059271_02664	BN2497_10229	JANGC3DRAFT_4337	VM94_04562	mma_0835	Ga0066750_110120	FG13DRAFT_4925	H597DRAFT_00443
29	29	1	Ga0066743_3984	Ga0066744_10979	DUPY_40570	F460DRAFT_01988	JAB1_33940	JAB2_27890	JAB3_08370	JAB4_36750	JAB5_14900	JAB6_28730	JAB7_27360	JAB8_40430	JAB9_38260	Jab_1c15240	GJA_4319	JALI_54110	NC77_10850	Ga0058997_2646	Janthi_00990	BW37_05506	Ga0059270_102567	Ga0059271_02656	BN2497_10213	JANGC3DRAFT_4330	VM94_04568	mma_0830	Ga0066750_110114	FG13DRAFT_4919	H597DRAFT_00460
29	29	1	Ga0066743_3986	Ga0066744_10976	DUPY_40600	F460DRAFT_01985	JAB1_33910	JAB2_27870	JAB3_08340	JAB4_36770	JAB5_14920	JAB6_28760	JAB7_27390	JAB8_40410	JAB9_38230	Jab_1c15210	GJA_4322	JALI_54140	NC77_10835	Ga0058997_2644	Janthi_00987	BW37_05508	Ga0059270_102569	Ga0059271_02654	BN2497_10207	JANGC3DRAFT_4328	VM94_04571	mma_0082	Ga0066750_110111	FG13DRAFT_4916	H597DRAFT_00463
29	29	1	Ga0066743_3989	Ga0066744_10973	DUPY_40620	F460DRAFT_01982	JAB1_33880	JAB2_27830	JAB3_08310	JAB4_36810	JAB5_14960	JAB6_28790	JAB7_27420	JAB8_40390	JAB9_38200	Jab_1c15180	GJA_4328	JALI_54170	NC77_10820	Ga0058997_2641	Janthi_00985	BW37_05511	Ga0059270_102571	Ga0059271_02652	BN2497_10203	JANGC3DRAFT_4324	VM94_04574	mma_0084	Ga0066750_110108	FG13DRAFT_4914	H597DRAFT_00469
29	29	1	Ga0066743_3994	Ga0066744_10970	DUPY_40630	F460DRAFT_01981	JAB1_33870	JAB2_27820	JAB3_08300	JAB4_36820	JAB5_14970	JAB6_28800	JAB7_27430	JAB8_40380	JAB9_38190	Jab_1c15170	GJA_4329	JALI_54180	NC77_10815	Ga0058997_2640	Janthi_00984	BW37_05512	Ga0059270_102572	Ga0059271_02651	BN2497_10201	JANGC3DRAFT_4323	VM94_04575	mma_1081	Ga0066750_110107	FG13DRAFT_4913	H597DRAFT_00470
29	29	1	Ga0066743_3995	Ga0066744_10969	DUPY_40640	F460DRAFT_01980	JAB1_33860	JAB2_27810	JAB3_08290	JAB4_36830	JAB5_14980	JAB6_28810	JAB7_27440	JAB8_40370	JAB9_38180	Jab_1c15160	GJA_4330	JALI_54190	NC77_10810	Ga0058997_2639	Janthi_00983	BW37_05513	Ga0059270_102573	Ga0059271_02650	BN2497_10199	JANGC3DRAFT_4322	VM94_04576	mma_1080	Ga0066750_110106	FG13DRAFT_4912	H597DRAFT_00471
29	29	0.882	Ga0066743_3996	Ga0066744_10968	DUPY_40650	F460DRAFT_01979	JAB1_33850	JAB2_27800	JAB3_08280	JAB4_36840	JAB5_14990	JAB6_28820	JAB7_27450	JAB8_40360	JAB9_38170	Jab_1c15150	GJA_4331	JALI_54200	NC77_10805	Ga0058997_2638	Janthi_00981	BW37_05514	Ga0059270_102574	Ga0059271_02649	BN2497_10197	JANGC3DRAFT_4321	VM94_04577	mma_1079	Ga0066750_110105	FG13DRAFT_4911	H597DRAFT_00472
29	29	1	Ga0066743_3998	Ga0066744_10966	DUPY_40670	F460DRAFT_01977	JAB1_33830	JAB2_27780	JAB3_08260	JAB4_36860	JAB5_15010	JAB6_28840	JAB7_27470	JAB8_40340	JAB9_38150	Jab_1c15130	GJA_4335	JALI_54220	NC77_10795	Ga0058997_2636	Janthi_00979	BW37_05516	Ga0059270_102576	Ga0059271_02647	BN2497_10191	JANGC3DRAFT_4319	VM94_04579	mma_1076	Ga0066750_110103	FG13DRAFT_4909	H597DRAFT_00474
29	29	1	Ga0066743_3999	Ga0066744_10965	DUPY_40680	F460DRAFT_01976	JAB1_33820	JAB2_27750	JAB3_08250	JAB4_36890	JAB5_15040	JAB6_28870	JAB7_27480	JAB8_40310	JAB9_38120	Jab_1c15120	GJA_4336	JALI_54230	NC77_10790	Ga0058997_2633	Janthi_00978	BW37_05519	Ga0059270_102579	Ga0059271_02644	BN2497_10189	JANGC3DRAFT_4317	VM94_04582	mma_1075	Ga0066750_110100	FG13DRAFT_4906	H597DRAFT_00476
29	29	1	Ga0066743_4001	Ga0066744_10963	DUPY_04630	F460DRAFT_01974	JAB1_33780	JAB2_27720	JAB3_08230	JAB4_36920	JAB5_15070	JAB6_28900	JAB7_27500	JAB8_40280	JAB9_38090	Jab_1c15100	GJA_4344	JALI_54270	NC77_10770	Ga0058997_2630	Janthi_00975	BW37_05522	Ga0059270_102583	Ga0059271_02640	BN2497_10183	JANGC3DRAFT_4314	VM94_04585	mma_0726	Ga0066750_11097	FG13DRAFT_4902	H597DRAFT_00478
29	29	1	Ga0066743_4002	Ga0066744_10962	DUPY_04620	F460DRAFT_01973	JAB1_33770	JAB2_27710	JAB3_08220	JAB4_36930	JAB5_15080	JAB6_28910	JAB7_27510	JAB8_40270	JAB9_38080	Jab_1c15090	GJA_4345	JALI_54280	NC77_10765	Ga0058997_2629	Janthi_00974	BW37_05523	Ga0059270_102584	Ga0059271_02639	BN2497_10181	JANGC3DRAFT_4313	VM94_04586	mma_0725	Ga0066750_11096	FG13DRAFT_4901	H597DRAFT_00479
29	29	1	Ga0066743_4006	Ga0066744_10958	DUPY_04580	F460DRAFT_01969	JAB1_33730	JAB2_27670	JAB3_08180	JAB4_36970	JAB5_15120	JAB6_28950	JAB7_27550	JAB8_40230	JAB9_38040	Jab_1c15050	GJA_4349	JALI_54320	NC77_10745	Ga0058997_2625	Janthi_00969	BW37_05527	Ga0059270_102588	Ga0059271_02635	BN2497_10179	JANGC3DRAFT_4309	VM94_04590	mma_0724	Ga0066750_11092	FG13DRAFT_4897	H597DRAFT_00483
29	29	1	Ga0066743_4009	Ga0066744_10955	DUPY_04550	F460DRAFT_01966	JAB1_33720	JAB2_27660	JAB3_08150	JAB4_36980	JAB5_15130	JAB6_28960	JAB7_27580	JAB8_40220	JAB9_38030	Jab_1c15020	GJA_4351	JALI_54330	NC77_10740	Ga0058997_2624	Janthi_00968	BW37_05528	Ga0059270_102589	Ga0059271_02634	BN2497_10175	JANGC3DRAFT_4304	VM94_04591	mma_0723	Ga0066750_11091	FG13DRAFT_4896	H597DRAFT_00490
29	29	1	Ga0066743_4011	Ga0066744_10953	DUPY_04540	F460DRAFT_01965	JAB1_33670	JAB2_27610	JAB3_08140	JAB4_37030	JAB5_15180	JAB6_29010	JAB7_27590	JAB8_40170	JAB9_37980	Jab_1c15010	GJA_4355	JALI_54380	NC77_10715	Ga0058997_2619	Janthi_00964	BW37_05533	Ga0059270_102594	Ga0059271_02629	BN2497_10173	JANGC3DRAFT_4303	VM94_04596	mma_0722	Ga0066750_11086	FG13DRAFT_4891	H597DRAFT_00494
29	29	1	Ga0066743_4014	Ga0066744_10950	DUPY_01470	F460DRAFT_01962	JAB1_33630	JAB2_27570	JAB3_08110	JAB4_37070	JAB5_15220	JAB6_29050	JAB7_27620	JAB8_40130	JAB9_37940	Jab_1c14980	GJA_4360	JALI_54420	NC77_10695	Ga0058997_2615	Janthi_00960	BW37_03760	Ga0059270_102598	Ga0059271_02625	BN2497_10163	JANGC3DRAFT_4297	VM94_04600	mma_0718	Ga0066750_11082	FG13DRAFT_4887	H597DRAFT_00499
29	29	0.931	Ga0066743_4017	Ga0066744_10949	DUPY_01490	F460DRAFT_01960	JAB1_33590	JAB2_27530	JAB3_08100	JAB4_37110	JAB5_15260	JAB6_29070	JAB7_27630	JAB8_40090	JAB9_37900	Jab_1c14970	GJA_4363	JALI_54470	NC77_10675	Ga0058997_2613	Janthi_00958	BW37_03758	Ga0059270_102602	Ga0059271_02621	BN2497_10161	JANGC3DRAFT_4295	VM94_04604	mma_0717	Ga0066750_11077	FG13DRAFT_4883	H597DRAFT_00505
29	29	1	Ga0066743_4018	Ga0066744_10948	DUPY_01500	F460DRAFT_01959	JAB1_33580	JAB2_27520	JAB3_08090	JAB4_37120	JAB5_15270	JAB6_29080	JAB7_27640	JAB8_40080	JAB9_37890	Jab_1c14960	GJA_4364	JALI_54480	NC77_10670	Ga0058997_2612	Janthi_00957	BW37_03757	Ga0059270_102603	Ga0059271_02620	BN2497_10159	JANGC3DRAFT_4294	VM94_04605	mma_0716	Ga0066750_11076	FG13DRAFT_4882	H597DRAFT_00506
29	29	1	Ga0066743_4019	Ga0066744_10947	DUPY_01560	F460DRAFT_01958	JAB1_33570	JAB2_27510	JAB3_08060	JAB4_37130	JAB5_15280	JAB6_29090	JAB7_27650	JAB8_40070	JAB9_37880	Jab_1c14940	GJA_4365	JALI_54490	NC77_10665	Ga0058997_2611	Janthi_00956	BW37_03756	Ga0059270_102609	Ga0059271_02614	BN2497_10151	JANGC3DRAFT_4291	VM94_04606	mma_2991	Ga0066750_11075	FG13DRAFT_4881	H597DRAFT_00509
29	29	1	Ga0066743_4020	Ga0066744_10946	DUPY_01570	F460DRAFT_01957	JAB1_33550	JAB2_27490	JAB3_08050	JAB4_37150	JAB5_15300	JAB6_29110	JAB7_27660	JAB8_40050	JAB9_37860	Jab_1c14930	GJA_4367	JALI_54510	NC77_10655	Ga0058997_2609	Janthi_00954	BW37_03754	Ga0059270_102611	Ga0059271_02612	BN2497_10147	JANGC3DRAFT_4290	VM94_04608	mma_2992	Ga0066750_11073	FG13DRAFT_4879	H597DRAFT_00510
29	29	1	Ga0066743_4023	Ga0066744_10943	DUPY_01600	F460DRAFT_01954	JAB1_33520	JAB2_27460	JAB3_08020	JAB4_37180	JAB5_15330	JAB6_29140	JAB7_27690	JAB8_40020	JAB9_37830	Jab_1c14900	GJA_4370	JALI_54540	NC77_10640	Ga0058997_2606	Janthi_00951	BW37_03751	Ga0059270_102614	Ga0059271_02609	BN2497_10141	JANGC3DRAFT_4287	VM94_04611	mma_2995	Ga0066750_11070	FG13DRAFT_4876	H597DRAFT_00513
29	29	1	Ga0066743_4078	Ga0066744_10612	DUPY_53790	F460DRAFT_01918	JAB1_33250	JAB2_27230	JAB3_07780	JAB4_37410	JAB5_15560	JAB6_29650	JAB7_12320	JAB8_39790	JAB9_37600	Jab_1c14590	GJA_4388	JALI_54790	NC77_10505	Ga0058997_2578	Janthi_00931	BW37_03717	Ga0059270_102646	Ga0059271_02577	BN2497_10073	JANGC3DRAFT_4264	VM94_04637	mma_0031	Ga0066750_11046	FG13DRAFT_4851	H597DRAFT_00548
29	29	1	Ga0066743_4092	Ga0066744_10626	DUPY_53900	F460DRAFT_01907	JAB1_33140	JAB2_27130	JAB3_07590	JAB4_37510	JAB5_15660	JAB6_29750	JAB7_12490	JAB8_39690	JAB9_37500	Jab_1c14400	GJA_4400	JALI_54890	NC77_21070	Ga0058997_2567	Janthi_00920	BW37_03707	Ga0059270_102656	Ga0059271_02567	BN2497_10049	JANGC3DRAFT_4239	VM94_04647	mma_2491	Ga0066750_11036	FG13DRAFT_4841	H597DRAFT_00569
29	29	1	Ga0066743_4101	Ga0066744_10634	DUPY_53950	F460DRAFT_01899	JAB1_33080	JAB2_27070	JAB3_07510	JAB4_37570	JAB5_15720	JAB6_29810	JAB7_12570	JAB8_39630	JAB9_37440	Jab_1c14320	GJA_4408	JALI_54950	NC77_21100	Ga0058997_2561	Janthi_00915	BW37_03701	Ga0059270_102662	Ga0059271_02561	BN2497_10025	JANGC3DRAFT_4233	VM94_04653	mma_0070	Ga0066750_11030	FG13DRAFT_4836	H597DRAFT_00582
29	29	0.897	Ga0066743_4119	Ga0066744_10652	DUPY_22670	F460DRAFT_01882	JAB1_32940	JAB2_26930	JAB3_07300	JAB4_37710	JAB5_15860	JAB6_29950	JAB7_12760	JAB8_39490	JAB9_37300	Jab_1c14090	GJA_4425	JALI_55090	NC77_21170	Ga0058997_2547	Janthi_00902	BW37_03687	Ga0059270_102676	Ga0059271_02547	BN2497_9979	JANGC3DRAFT_4219	VM94_04667	mma_3563	Ga0066750_11016	FG13DRAFT_4822	H597DRAFT_00606
29	29	0.931	Ga0066743_4120	Ga0066744_10653	DUPY_22680	F460DRAFT_01881	JAB1_32930	JAB2_26920	JAB3_07290	JAB4_37720	JAB5_15870	JAB6_29960	JAB7_12770	JAB8_39480	JAB9_37290	Jab_1c14080	GJA_4426	JALI_55100	NC77_21175	Ga0058997_2546	Janthi_00901	BW37_03686	Ga0059270_102677	Ga0059271_02546	BN2497_9977	JANGC3DRAFT_4218	VM94_04668	mma_3562	Ga0066750_11015	FG13DRAFT_4821	H597DRAFT_00607
29	29	1	Ga0066743_4132	Ga0066744_10665	DUPY_22780	F460DRAFT_01868	JAB1_32830	JAB2_26820	JAB3_07150	JAB4_37820	JAB5_15970	JAB6_30060	JAB7_12910	JAB8_39380	JAB9_24000	Jab_1c13940	GJA_4436	JALI_55200	NC77_21225	Ga0058997_2536	Janthi_00893	BW37_03676	Ga0059270_102687	Ga0059271_02536	BN2497_9951	JANGC3DRAFT_4193	VM94_04678	mma_0506	Ga0066750_1105	FG13DRAFT_4811	H597DRAFT_00618
29	29	1	Ga0066743_4141	Ga0066744_10674	DUPY_22840	F460DRAFT_01861	JAB1_01400	JAB2_26630	JAB3_07080	JAB4_33520	JAB5_16180	JAB6_52760	JAB7_13000	JAB8_28790	JAB9_40240	Jab_1c13860	GJA_4451	JALI_46350	NC77_19865	Ga0058997_5468	Janthi_00869	BW37_01147	Ga0059270_10216	Ga0059271_05184	BN2497_9937	JANGC3DRAFT_4895	VM94_01969	mma_2997	Ga0066750_112244	FG13DRAFT_4770	H597DRAFT_00626
29	29	1	Ga0066743_4144	Ga0066744_10676	DUPY_22860	F460DRAFT_01859	JAB1_01410	JAB2_26570	JAB3_07060	JAB4_33460	JAB5_16120	JAB6_52770	JAB7_13050	JAB8_28730	JAB9_40300	Jab_1c13820	GJA_4453	JALI_46330	NC77_19860	Ga0058997_5467	Janthi_00867	BW37_01148	Ga0059270_10217	Ga0059271_05183	BN2497_9933	JANGC3DRAFT_4896	VM94_01970	mma_2998	Ga0066750_112243	FG13DRAFT_4769	H597DRAFT_00627
29	29	1	Ga0066743_4146	Ga0066744_10678	DUPY_22880	F460DRAFT_01857	JAB1_01430	JAB2_26550	JAB3_07040	JAB4_33440	JAB5_16100	JAB6_52790	JAB7_13070	JAB8_28710	JAB9_40320	Jab_1c13800	GJA_4455	JALI_46310	NC77_19850	Ga0058997_5465	Janthi_00865	BW37_01150	Ga0059270_10219	Ga0059271_05181	BN2497_9929	JANGC3DRAFT_4898	VM94_01972	mma_3000	Ga0066750_112241	FG13DRAFT_4767	H597DRAFT_00629
29	29	1	Ga0066743_4147	Ga0066744_10679	DUPY_22890	F460DRAFT_01856	JAB1_01440	JAB2_26540	JAB3_07030	JAB4_33430	JAB5_16090	JAB6_52800	JAB7_13080	JAB8_28700	JAB9_40330	Jab_1c13790	GJA_4456	JALI_46300	NC77_19845	Ga0058997_5464	Janthi_00864	BW37_01151	Ga0059270_10220	Ga0059271_05180	BN2497_9927	JANGC3DRAFT_4899	VM94_01973	mma_3001	Ga0066750_112240	FG13DRAFT_4766	H597DRAFT_00630
29	29	1	Ga0066743_4149	Ga0066744_10684	DUPY_22940	F460DRAFT_01851	JAB1_01480	JAB2_26500	JAB3_07000	JAB4_33390	JAB5_16050	JAB6_52840	JAB7_13120	JAB8_28660	JAB9_40370	Jab_1c13750	GJA_4458	JALI_46260	NC77_19825	Ga0058997_5460	Janthi_00860	BW37_01155	Ga0059270_10224	Ga0059271_05176	BN2497_9919	JANGC3DRAFT_4901	VM94_01976	mma_3003	Ga0066750_112236	FG13DRAFT_4762	H597DRAFT_00632
29	29	1	Ga0066743_4150	Ga0066744_10685	DUPY_22950	F460DRAFT_01850	JAB1_01490	JAB2_26490	JAB3_06990	JAB4_33380	JAB5_16040	JAB6_52850	JAB7_13130	JAB8_28650	JAB9_40380	Jab_1c13740	GJA_4459	JALI_46250	NC77_19820	Ga0058997_5459	Janthi_00859	BW37_01156	Ga0059270_10225	Ga0059271_05175	BN2497_9917	JANGC3DRAFT_4902	VM94_01977	mma_3004	Ga0066750_112235	FG13DRAFT_4761	H597DRAFT_00633
29	29	1	Ga0066743_4158	Ga0066744_10693	DUPY_22980	F460DRAFT_01845	JAB1_01510	JAB2_26470	JAB3_06920	JAB4_33360	JAB5_38080	JAB6_52860	JAB7_13200	JAB8_28630	JAB9_40400	Jab_1c13660	GJA_4460	JALI_46230	NC77_19810	Ga0058997_5458	Janthi_00855	BW37_01157	Ga0059270_10227	Ga0059271_05173	BN2497_9903	JANGC3DRAFT_4906	VM94_01978	mma_3005	Ga0066750_112233	FG13DRAFT_4760	H597DRAFT_00636
29	29	1	Ga0066743_4159	Ga0066744_10694	DUPY_22990	F460DRAFT_01844	JAB1_01520	JAB2_26460	JAB3_06910	JAB4_33350	JAB5_38090	JAB6_52870	JAB7_13210	JAB8_28620	JAB9_40410	Jab_1c13650	GJA_4461	JALI_46220	NC77_19805	Ga0058997_5457	Janthi_00854	BW37_01158	Ga0059270_10228	Ga0059271_05172	BN2497_9901	JANGC3DRAFT_4907	VM94_01979	mma_3007	Ga0066750_112232	FG13DRAFT_4759	H597DRAFT_00637
29	29	1	Ga0066743_4160	Ga0066744_10695	DUPY_23000	F460DRAFT_01843	JAB1_01530	JAB2_26450	JAB3_06900	JAB4_33340	JAB5_38100	JAB6_52880	JAB7_13220	JAB8_28610	JAB9_40420	Jab_1c13640	GJA_4462	JALI_46210	NC77_19800	Ga0058997_5456	Janthi_00853	BW37_01159	Ga0059270_10229	Ga0059271_05171	BN2497_9899	JANGC3DRAFT_4908	VM94_01980	mma_3008	Ga0066750_112231	FG13DRAFT_4758	H597DRAFT_00638
29	29	1	Ga0066743_4167	Ga0066744_106114	DUPY_23100	F460DRAFT_01834	JAB1_01580	JAB2_26400	JAB3_06770	JAB4_33290	JAB5_38150	JAB6_53010	JAB7_13350	JAB8_28560	JAB9_40470	Jab_1c13560	GJA_4470	JALI_46160	NC77_19775	Ga0058997_5443	Janthi_00848	BW37_01172	Ga0059270_10234	Ga0059271_05166	BN2497_9891	JANGC3DRAFT_4913	VM94_01985	mma_3010	Ga0066750_112226	FG13DRAFT_4745	H597DRAFT_00643
29	29	1	Ga0066743_4168	Ga0066744_106115	DUPY_23110	F460DRAFT_01833	JAB1_01590	JAB2_26390	JAB3_06760	JAB4_33280	JAB5_38160	JAB6_53020	JAB7_13360	JAB8_28550	JAB9_40480	Jab_1c13550	GJA_4471	JALI_46150	NC77_19770	Ga0058997_5442	Janthi_00847	BW37_01173	Ga0059270_10235	Ga0059271_05165	BN2497_9889	JANGC3DRAFT_4914	VM94_01986	mma_3011	Ga0066750_112225	FG13DRAFT_4744	H597DRAFT_00644
29	29	1	Ga0066743_4169	Ga0066744_106116	DUPY_23120	F460DRAFT_01832	JAB1_01600	JAB2_26380	JAB3_06750	JAB4_33270	JAB5_38170	JAB6_53030	JAB7_13370	JAB8_28540	JAB9_40490	Jab_1c13540	GJA_4472	JALI_46140	NC77_19765	Ga0058997_5441	Janthi_00846	BW37_01174	Ga0059270_10236	Ga0059271_05164	BN2497_9887	JANGC3DRAFT_4915	VM94_01987	mma_3012	Ga0066750_112224	FG13DRAFT_4743	H597DRAFT_00645
29	29	1	Ga0066743_4170	Ga0066744_106117	DUPY_23130	F460DRAFT_01831	JAB1_01610	JAB2_26370	JAB3_06740	JAB4_33260	JAB5_38180	JAB6_53040	JAB7_13380	JAB8_28530	JAB9_40500	Jab_1c13530	GJA_4473	JALI_46130	NC77_19760	Ga0058997_5440	Janthi_00845	BW37_01175	Ga0059270_10237	Ga0059271_05163	BN2497_9885	JANGC3DRAFT_4916	VM94_01988	mma_3013	Ga0066750_112223	FG13DRAFT_4742	H597DRAFT_00646
29	29	1	Ga0066743_4171	Ga0066744_106118	DUPY_23140	F460DRAFT_01830	JAB1_01620	JAB2_26360	JAB3_06730	JAB4_33250	JAB5_38190	JAB6_53050	JAB7_13390	JAB8_28520	JAB9_40510	Jab_1c13520	GJA_4474	JALI_46120	NC77_19755	Ga0058997_5439	Janthi_00844	BW37_01176	Ga0059270_10238	Ga0059271_05162	BN2497_9883	JANGC3DRAFT_4917	VM94_01989	mma_3014	Ga0066750_112222	FG13DRAFT_4741	H597DRAFT_00647
29	29	1	Ga0066743_4172	Ga0066744_106119	DUPY_23150	F460DRAFT_01829	JAB1_01630	JAB2_26350	JAB3_06720	JAB4_33240	JAB5_38200	JAB6_53060	JAB7_13400	JAB8_28510	JAB9_40520	Jab_1c13510	GJA_4475	JALI_46110	NC77_19750	Ga0058997_5438	Janthi_00843	BW37_01177	Ga0059270_10239	Ga0059271_05161	BN2497_9881	JANGC3DRAFT_4918	VM94_01990	mma_3015	Ga0066750_112221	FG13DRAFT_4740	H597DRAFT_00648
29	29	1	Ga0066743_4173	Ga0066744_106120	DUPY_23160	F460DRAFT_01828	JAB1_01640	JAB2_26340	JAB3_06710	JAB4_33230	JAB5_38210	JAB6_53070	JAB7_13410	JAB8_28500	JAB9_40530	Jab_1c13500	GJA_4476	JALI_46100	NC77_19745	Ga0058997_5437	Janthi_00842	BW37_01178	Ga0059270_10240	Ga0059271_05160	BN2497_9879	JANGC3DRAFT_4919	VM94_01991	mma_3016	Ga0066750_112220	FG13DRAFT_4739	H597DRAFT_00649
29	29	1	Ga0066743_4174	Ga0066744_106121	DUPY_23170	F460DRAFT_01827	JAB1_01650	JAB2_26330	JAB3_06700	JAB4_33220	JAB5_38220	JAB6_53080	JAB7_13420	JAB8_28490	JAB9_40540	Jab_1c13490	GJA_4477	JALI_46090	NC77_19740	Ga0058997_5436	Janthi_00841	BW37_01179	Ga0059270_10241	Ga0059271_05159	BN2497_9877	JANGC3DRAFT_4920	VM94_01992	mma_3017	Ga0066750_112219	FG13DRAFT_4738	H597DRAFT_00650
29	29	1	Ga0066743_4175	Ga0066744_106122	DUPY_23180	F460DRAFT_01826	JAB1_01660	JAB2_26320	JAB3_06690	JAB4_33210	JAB5_38230	JAB6_53090	JAB7_13430	JAB8_28480	JAB9_40550	Jab_1c13480	GJA_4478	JALI_46080	NC77_19735	Ga0058997_5435	Janthi_00840	BW37_01180	Ga0059270_10242	Ga0059271_05158	BN2497_9875	JANGC3DRAFT_4921	VM94_01993	mma_3018	Ga0066750_112218	FG13DRAFT_4737	H597DRAFT_00651
29	29	1	Ga0066743_4176	Ga0066744_106123	DUPY_23190	F460DRAFT_01825	JAB1_01670	JAB2_26310	JAB3_06680	JAB4_33200	JAB5_38240	JAB6_53100	JAB7_13440	JAB8_28470	JAB9_40560	Jab_1c13470	GJA_4479	JALI_46070	NC77_19730	Ga0058997_5434	Janthi_00839	BW37_01181	Ga0059270_10243	Ga0059271_05157	BN2497_9873	JANGC3DRAFT_4922	VM94_01994	mma_3019	Ga0066750_112217	FG13DRAFT_4736	H597DRAFT_00652
29	29	1	Ga0066743_4177	Ga0066744_106124	DUPY_23200	F460DRAFT_01824	JAB1_01680	JAB2_26300	JAB3_06670	JAB4_33190	JAB5_38250	JAB6_53110	JAB7_13450	JAB8_28460	JAB9_40570	Jab_1c13460	GJA_4480	JALI_46060	NC77_19725	Ga0058997_5433	Janthi_00838	BW37_01182	Ga0059270_10244	Ga0059271_05156	BN2497_9871	JANGC3DRAFT_4923	VM94_01995	mma_3020	Ga0066750_112216	FG13DRAFT_4735	H597DRAFT_00653
29	29	1	Ga0066743_4178	Ga0066744_106125	DUPY_23210	F460DRAFT_01823	JAB1_01690	JAB2_26290	JAB3_06660	JAB4_33180	JAB5_38260	JAB6_53120	JAB7_13460	JAB8_28450	JAB9_40580	Jab_1c13450	GJA_4481	JALI_46050	NC77_19720	Ga0058997_5432	Janthi_00837	BW37_01183	Ga0059270_10245	Ga0059271_05155	BN2497_9869	JANGC3DRAFT_4924	VM94_01996	mma_3021	Ga0066750_112215	FG13DRAFT_4734	H597DRAFT_00654
29	29	1	Ga0066743_4179	Ga0066744_106126	DUPY_23220	F460DRAFT_01822	JAB1_01700	JAB2_26280	JAB3_06650	JAB4_33170	JAB5_38270	JAB6_53130	JAB7_13470	JAB8_28440	JAB9_40590	Jab_1c13440	GJA_4482	JALI_46040	NC77_19715	Ga0058997_5431	Janthi_00836	BW37_01184	Ga0059270_10246	Ga0059271_05154	BN2497_9867	JANGC3DRAFT_4925	VM94_01997	mma_3022	Ga0066750_112214	FG13DRAFT_4733	H597DRAFT_00655
29	29	1	Ga0066743_4180	Ga0066744_106127	DUPY_23230	F460DRAFT_01821	JAB1_01710	JAB2_26270	JAB3_06640	JAB4_33160	JAB5_38280	JAB6_53140	JAB7_13480	JAB8_28430	JAB9_40600	Jab_1c13430	GJA_4483	JALI_46030	NC77_19710	Ga0058997_5430	Janthi_00835	BW37_01185	Ga0059270_10247	Ga0059271_05153	BN2497_9865	JANGC3DRAFT_4926	VM94_01998	mma_3023	Ga0066750_112213	FG13DRAFT_4732	H597DRAFT_00656
29	29	1	Ga0066743_4181	Ga0066744_106128	DUPY_23240	F460DRAFT_01820	JAB1_01720	JAB2_26260	JAB3_06630	JAB4_33150	JAB5_38290	JAB6_53150	JAB7_13490	JAB8_28420	JAB9_40610	Jab_1c13420	GJA_4484	JALI_46020	NC77_19705	Ga0058997_5429	Janthi_00834	BW37_01186	Ga0059270_10248	Ga0059271_05152	BN2497_9863	JANGC3DRAFT_4927	VM94_01999	mma_3024	Ga0066750_112212	FG13DRAFT_4731	H597DRAFT_00657
29	29	1	Ga0066743_4188	Ga0066744_106135	DUPY_23290	F460DRAFT_01814	JAB1_01850	JAB2_26130	JAB3_06550	JAB4_33020	JAB5_38420	JAB6_53280	JAB7_13570	JAB8_28290	JAB9_40740	Jab_1c13340	GJA_4500	JALI_45870	NC77_19640	Ga0058997_5415	Janthi_00821	BW37_01199	Ga0059270_10262	Ga0059271_05138	BN2497_9829	JANGC3DRAFT_4941	VM94_02012	mma_3138	Ga0066750_112198	FG13DRAFT_4717	H597DRAFT_00666
29	29	1	Ga0066743_4189	Ga0066744_106136	DUPY_23300	F460DRAFT_01813	JAB1_01860	JAB2_26120	JAB3_06540	JAB4_33010	JAB5_38430	JAB6_53290	JAB7_13580	JAB8_28280	JAB9_40750	Jab_1c13330	GJA_4501	JALI_45860	NC77_19635	Ga0058997_5414	Janthi_00820	BW37_01200	Ga0059270_10263	Ga0059271_05137	BN2497_9827	JANGC3DRAFT_4942	VM94_02013	mma_3140	Ga0066750_112197	FG13DRAFT_4716	H597DRAFT_00667
29	29	1	Ga0066743_4190	Ga0066744_106137	DUPY_23310	F460DRAFT_01812	JAB1_01870	JAB2_26110	JAB3_06530	JAB4_33000	JAB5_38440	JAB6_53300	JAB7_13590	JAB8_28270	JAB9_40760	Jab_1c13320	GJA_4502	JALI_45850	NC77_19630	Ga0058997_5413	Janthi_00819	BW37_01201	Ga0059270_10264	Ga0059271_05136	BN2497_9825	JANGC3DRAFT_4943	VM94_02014	mma_3141	Ga0066750_112196	FG13DRAFT_4715	H597DRAFT_00668
29	29	1	Ga0066743_4191	Ga0066744_106138	DUPY_23320	F460DRAFT_01811	JAB1_01880	JAB2_26100	JAB3_06520	JAB4_32990	JAB5_38450	JAB6_53310	JAB7_13600	JAB8_28260	JAB9_40770	Jab_1c13310	GJA_4503	JALI_45840	NC77_19625	Ga0058997_5412	Janthi_00818	BW37_01202	Ga0059270_10265	Ga0059271_05135	BN2497_9821	JANGC3DRAFT_4944	VM94_02015	mma_3142	Ga0066750_112195	FG13DRAFT_4714	H597DRAFT_00669
29	29	1	Ga0066743_4227	Ga0066744_106171	DUPY_23580	F460DRAFT_01785	JAB1_02080	JAB2_25910	JAB3_06180	JAB4_32800	JAB5_38640	JAB6_53500	JAB7_13960	JAB8_28070	JAB9_31020	Jab_1c12950	GJA_4519	JALI_45640	NC77_19530	Ga0058997_5393	Janthi_00806	BW37_01221	Ga0059270_10280	Ga0059271_05120	BN2497_9789	JANGC3DRAFT_4967	VM94_02033	mma_3143	Ga0066750_112176	FG13DRAFT_4694	H597DRAFT_00693
29	29	1	Ga0066743_4229	Ga0066744_106173	DUPY_23590	F460DRAFT_01784	JAB1_02090	JAB2_25900	JAB3_06170	JAB4_32790	JAB5_38650	JAB6_53510	JAB7_13970	JAB8_28060	JAB9_31030	Jab_1c12940	GJA_4520	JALI_45630	NC77_19525	Ga0058997_5392	Janthi_00805	BW37_01222	Ga0059270_10281	Ga0059271_05119	BN2497_9787	JANGC3DRAFT_4968	VM94_02034	mma_3144	Ga0066750_112175	FG13DRAFT_4693	H597DRAFT_00694
29	29	1	Ga0066743_4230	Ga0066744_106174	DUPY_23600	F460DRAFT_01783	JAB1_02100	JAB2_25890	JAB3_06160	JAB4_32780	JAB5_38660	JAB6_53520	JAB7_13980	JAB8_28050	JAB9_31040	Jab_1c12930	GJA_4521	JALI_45620	NC77_19520	Ga0058997_5391	Janthi_00804	BW37_01223	Ga0059270_10282	Ga0059271_05118	BN2497_9785	JANGC3DRAFT_4969	VM94_02035	mma_3145	Ga0066750_112174	FG13DRAFT_4692	H597DRAFT_00695
29	29	1	Ga0066743_4231	Ga0066744_106175	DUPY_23610	F460DRAFT_01782	JAB1_02110	JAB2_25880	JAB3_06150	JAB4_32770	JAB5_38670	JAB6_53530	JAB7_13990	JAB8_28040	JAB9_31050	Jab_1c12920	GJA_4522	JALI_45610	NC77_19515	Ga0058997_5390	Janthi_00803	BW37_01224	Ga0059270_10283	Ga0059271_05117	BN2497_9783	JANGC3DRAFT_4970	VM94_02036	mma_3146	Ga0066750_112173	FG13DRAFT_4691	H597DRAFT_00696
29	29	1	Ga0066743_4232	Ga0066744_106176	DUPY_23620	F460DRAFT_01781	JAB1_02120	JAB2_25870	JAB3_06140	JAB4_32760	JAB5_38680	JAB6_53540	JAB7_14000	JAB8_28030	JAB9_31060	Jab_1c12910	GJA_4523	JALI_45600	NC77_19510	Ga0058997_5389	Janthi_00802	BW37_01225	Ga0059270_10284	Ga0059271_05116	BN2497_9781	JANGC3DRAFT_4971	VM94_02037	mma_3147	Ga0066750_112172	FG13DRAFT_4690	H597DRAFT_00697
29	29	0.276	Ga0066743_4233	Ga0066744_106177	DUPY_23630	F460DRAFT_01780	JAB1_02130	JAB2_25860	JAB3_06130	JAB4_32750	JAB5_38690	JAB6_53550	JAB7_14010	JAB8_28020	JAB9_31070	Jab_1c12900	GJA_4524	JALI_45590	NC77_19505	Ga0058997_5388	Janthi_00801	BW37_01226	Ga0059270_10285	Ga0059271_05115	BN2497_9779	JANGC3DRAFT_4972	VM94_02038	mma_3148	Ga0066750_112171	FG13DRAFT_4689	H597DRAFT_00698
29	29	1	Ga0066743_4234	Ga0066744_106178	DUPY_23640	F460DRAFT_01779	JAB1_02140	JAB2_25850	JAB3_06120	JAB4_32740	JAB5_38700	JAB6_53560	JAB7_14020	JAB8_28010	JAB9_31080	Jab_1c12890	GJA_4525	JALI_45580	NC77_19500	Ga0058997_5387	Janthi_00800	BW37_01227	Ga0059270_10286	Ga0059271_05114	BN2497_9777	JANGC3DRAFT_4973	VM94_02039	mma_3149	Ga0066750_112170	FG13DRAFT_4688	H597DRAFT_00699
29	29	1	Ga0066743_4236	Ga0066744_106180	DUPY_23660	F460DRAFT_01777	JAB1_02160	JAB2_25830	JAB3_06100	JAB4_32720	JAB5_38720	JAB6_53580	JAB7_14040	JAB8_27990	JAB9_31100	Jab_1c12870	GJA_4527	JALI_45560	NC77_19490	Ga0058997_5385	Janthi_00798	BW37_01229	Ga0059270_10288	Ga0059271_05112	BN2497_9773	JANGC3DRAFT_4975	VM94_02041	mma_3150	Ga0066750_112168	FG13DRAFT_4686	H597DRAFT_00701
29	29	1	Ga0066743_4238	Ga0066744_106182	DUPY_23690	F460DRAFT_01774	JAB1_02180	JAB2_25800	JAB3_06070	JAB4_32690	JAB5_38750	JAB6_53610	JAB7_14070	JAB8_27960	JAB9_31130	Jab_1c12840	GJA_4529	JALI_45540	NC77_19480	Ga0058997_5383	Janthi_00795	BW37_01232	Ga0059270_10290	Ga0059271_05110	BN2497_9769	JANGC3DRAFT_4978	VM94_02044	mma_3152	Ga0066750_112166	FG13DRAFT_4683	H597DRAFT_00704
29	29	1	Ga0066743_4239	Ga0066744_106183	DUPY_23700	F460DRAFT_01773	JAB1_02190	JAB2_25790	JAB3_06060	JAB4_32680	JAB5_38760	JAB6_53620	JAB7_14080	JAB8_27950	JAB9_31140	Jab_1c12830	GJA_4530	JALI_45530	NC77_19475	Ga0058997_5382	Janthi_00794	BW37_01233	Ga0059270_10291	Ga0059271_05109	BN2497_9767	JANGC3DRAFT_4979	VM94_02045	mma_3154	Ga0066750_112165	FG13DRAFT_4682	H597DRAFT_00705
29	29	1	Ga0066743_4240	Ga0066744_106184	DUPY_23710	F460DRAFT_01772	JAB1_02200	JAB2_25780	JAB3_06050	JAB4_32670	JAB5_38770	JAB6_53630	JAB7_14090	JAB8_27940	JAB9_31150	Jab_1c12820	GJA_4531	JALI_45520	NC77_19470	Ga0058997_5381	Janthi_00793	BW37_01234	Ga0059270_10292	Ga0059271_05108	BN2497_9763	JANGC3DRAFT_4980	VM94_02046	mma_3155	Ga0066750_112164	FG13DRAFT_4681	H597DRAFT_00706
29	29	1	Ga0066743_4241	Ga0066744_106185	DUPY_23720	F460DRAFT_01771	JAB1_02210	JAB2_25770	JAB3_06040	JAB4_32660	JAB5_38780	JAB6_53640	JAB7_14100	JAB8_27930	JAB9_31160	Jab_1c12810	GJA_4532	JALI_45510	NC77_19465	Ga0058997_5380	Janthi_00792	BW37_01235	Ga0059270_10293	Ga0059271_05107	BN2497_9761	JANGC3DRAFT_4981	VM94_02047	mma_3170	Ga0066750_112163	FG13DRAFT_4680	H597DRAFT_00707
29	29	1	Ga0066743_4248	Ga0066744_106192	DUPY_31590	F460DRAFT_05092	JAB1_02310	JAB2_25670	JAB3_05870	JAB4_32560	JAB5_38880	JAB6_53740	JAB7_14280	JAB8_27830	JAB9_31260	Jab_1c12650	GJA_4535	JALI_45410	NC77_19415	Ga0058997_5370	Janthi_00783	BW37_01245	Ga0059270_102103	Ga0059271_05097	BN2497_9723	JANGC3DRAFT_4985	VM94_02057	mma_0347	Ga0066750_112153	FG13DRAFT_4670	H597DRAFT_04353
29	29	1	Ga0066743_4255	Ga0066744_106194	DUPY_31550	F460DRAFT_05094	JAB1_02380	JAB2_25600	JAB3_05810	JAB4_32490	JAB5_38950	JAB6_53810	JAB7_14380	JAB8_27760	JAB9_31330	Jab_1c12580	GJA_4542	JALI_45340	NC77_19380	Ga0058997_5363	Janthi_00780	BW37_01252	Ga0059270_102110	Ga0059271_05090	BN2497_9715	JANGC3DRAFT_4991	VM94_02064	mma_0342	Ga0066750_112146	FG13DRAFT_4663	H597DRAFT_04364
29	29	1	Ga0066743_4256	Ga0066744_106195	DUPY_31540	F460DRAFT_05095	JAB1_02390	JAB2_25590	JAB3_05800	JAB4_32480	JAB5_38960	JAB6_53820	JAB7_14390	JAB8_27750	JAB9_31340	Jab_1c12570	GJA_4543	JALI_45330	NC77_19375	Ga0058997_5362	Janthi_00779	BW37_01253	Ga0059270_102111	Ga0059271_05089	BN2497_9713	JANGC3DRAFT_4992	VM94_02065	mma_0341	Ga0066750_112145	FG13DRAFT_4662	H597DRAFT_04365
29	29	1	Ga0066743_4257	Ga0066744_106196	DUPY_31530	F460DRAFT_05096	JAB1_02400	JAB2_25580	JAB3_05790	JAB4_32470	JAB5_38970	JAB6_53830	JAB7_14400	JAB8_27740	JAB9_31350	Jab_1c12560	GJA_4544	JALI_45320	NC77_19370	Ga0058997_5361	Janthi_00778	BW37_01254	Ga0059270_102112	Ga0059271_05088	BN2497_9711	JANGC3DRAFT_4993	VM94_02066	mma_0340	Ga0066750_112144	FG13DRAFT_4661	H597DRAFT_04366
29	29	1	Ga0066743_4258	Ga0066744_106197	DUPY_31520	F460DRAFT_05097	JAB1_02410	JAB2_25570	JAB3_05780	JAB4_32460	JAB5_38980	JAB6_53840	JAB7_14410	JAB8_27730	JAB9_31360	Jab_1c12550	GJA_4545	JALI_45310	NC77_19365	Ga0058997_5360	Janthi_00777	BW37_01255	Ga0059270_102113	Ga0059271_05087	BN2497_9709	JANGC3DRAFT_4994	VM94_02067	mma_0339	Ga0066750_112143	FG13DRAFT_4660	H597DRAFT_04367
29	29	1	Ga0066743_4259	Ga0066744_106198	DUPY_31510	F460DRAFT_05098	JAB1_02420	JAB2_25560	JAB3_05770	JAB4_32450	JAB5_38990	JAB6_53850	JAB7_14420	JAB8_27720	JAB9_31370	Jab_1c12540	GJA_4546	JALI_45300	NC77_19360	Ga0058997_5359	Janthi_00776	BW37_01256	Ga0059270_102114	Ga0059271_05086	BN2497_9707	JANGC3DRAFT_4995	VM94_02068	mma_0338	Ga0066750_112142	FG13DRAFT_4659	H597DRAFT_04368
29	29	1	Ga0066743_4267	Ga0066744_106204	DUPY_31460	F460DRAFT_05103	JAB1_02470	JAB2_25510	JAB3_05710	JAB4_32400	JAB5_39040	JAB6_53900	JAB7_14480	JAB8_27670	JAB9_31420	Jab_1c12480	GJA_4553	JALI_45250	NC77_19335	Ga0058997_5354	Janthi_00771	BW37_01261	Ga0059270_102119	Ga0059271_05081	BN2497_9697	JANGC3DRAFT_5033	VM94_02073	mma_0333	Ga0066750_112137	FG13DRAFT_4654	H597DRAFT_04374
29	29	1	Ga0066743_4285	Ga0066744_106219	DUPY_31310	F460DRAFT_05120	JAB1_02660	JAB2_25310	JAB3_38270	JAB4_32200	JAB5_39240	JAB6_54120	JAB7_14650	JAB8_27480	JAB9_31640	Jab_1c12320	GJA_4569	JALI_04940	NC77_19240	Ga0058997_5332	Janthi_00757	BW37_01283	Ga0059270_102140	Ga0059271_05060	BN2497_9651	JANGC3DRAFT_5051	VM94_02091	mma_0319	Ga0066750_112120	FG13DRAFT_4633	H597DRAFT_04400
29	29	1	Ga0066743_4291	Ga0066744_106225	DUPY_31260	F460DRAFT_04802	JAB1_02720	JAB2_25250	JAB3_38630	JAB4_32140	JAB5_39300	JAB6_54170	JAB7_14710	JAB8_27430	JAB9_31690	Jab_1c12260	GJA_4577	JALI_05000	NC77_19210	Ga0058997_5327	Janthi_00114	BW37_01288	Ga0059270_1133	Ga0059271_05315	BN2497_9625	JANGC3DRAFT_5057	VM94_02096	mma_0318	Ga0066750_112114	FG13DRAFT_4627	H597DRAFT_04413
29	29	1	Ga0066743_4295	Ga0066744_106229	DUPY_31220	F460DRAFT_04806	JAB1_02760	JAB2_25210	JAB3_38670	JAB4_32100	JAB5_39340	JAB6_54210	JAB7_14750	JAB8_27390	JAB9_31730	Jab_1c12220	GJA_4581	JALI_05040	NC77_19190	Ga0058997_5323	Janthi_00110	BW37_01292	Ga0059270_1137	Ga0059271_05311	BN2497_9617	JANGC3DRAFT_5061	VM94_02100	mma_0384	Ga0066750_112110	FG13DRAFT_4623	H597DRAFT_04417
29	29	1	Ga0066743_4300	Ga0066744_106233	DUPY_31190	F460DRAFT_04815	JAB1_02830	JAB2_25140	JAB3_38710	JAB4_32030	JAB5_39410	JAB6_54290	JAB7_14800	JAB8_27320	JAB9_31800	Jab_1c12170	GJA_4585	JALI_05110	NC77_19150	Ga0058997_5315	Janthi_00101	BW37_01300	Ga0059270_11315	Ga0059271_05303	BN2497_9607	JANGC3DRAFT_3215	VM94_02107	mma_0315	Ga0066750_112102	FG13DRAFT_4615	H597DRAFT_04430
29	29	1	Ga0066743_4314	Ga0066744_106248	DUPY_31110	F460DRAFT_04826	JAB1_02870	JAB2_25100	JAB3_38830	JAB4_31990	JAB5_39450	JAB6_54330	JAB7_14910	JAB8_27280	JAB9_31840	Jab_1c12040	GJA_4587	JALI_05150	NC77_19130	Ga0058997_5311	Janthi_00099	BW37_01304	Ga0059270_11319	Ga0059271_05299	BN2497_9589	JANGC3DRAFT_3219	VM94_02111	mma_0312	Ga0066750_11298	FG13DRAFT_4611	H597DRAFT_04049
29	29	1	Ga0066743_4315	Ga0066744_106249	DUPY_31100	F460DRAFT_04827	JAB1_02880	JAB2_25090	JAB3_38840	JAB4_31980	JAB5_39460	JAB6_54340	JAB7_14920	JAB8_27270	JAB9_31850	Jab_1c12030	GJA_4588	JALI_05160	NC77_19125	Ga0058997_5310	Janthi_00098	BW37_01305	Ga0059270_11320	Ga0059271_05298	BN2497_9529	JANGC3DRAFT_3220	VM94_02112	mma_0311	Ga0066750_11297	FG13DRAFT_4610	H597DRAFT_04446
29	29	1	Ga0066743_4316	Ga0066744_106251	DUPY_31080	F460DRAFT_04828	JAB1_02890	JAB2_25080	JAB3_38860	JAB4_31970	JAB5_39470	JAB6_54350	JAB7_14940	JAB8_27260	JAB9_31860	Jab_1c12010	GJA_4589	JALI_05170	NC77_19120	Ga0058997_5309	Janthi_00097	BW37_01306	Ga0059270_11321	Ga0059271_05297	BN2497_9527	JANGC3DRAFT_3221	VM94_02113	mma_0310	Ga0066750_11296	FG13DRAFT_4609	H597DRAFT_04486
29	29	1	Ga0066743_4317	Ga0066744_106252	DUPY_31070	F460DRAFT_04829	JAB1_02900	JAB2_25070	JAB3_38870	JAB4_31960	JAB5_39480	JAB6_54360	JAB7_14950	JAB8_27250	JAB9_31870	Jab_1c12000	GJA_4590	JALI_05180	NC77_19115	Ga0058997_5308	Janthi_00096	BW37_01307	Ga0059270_11322	Ga0059271_05296	BN2497_9525	JANGC3DRAFT_3222	VM94_02114	mma_0309	Ga0066750_11295	FG13DRAFT_4608	H597DRAFT_04487
29	29	1	Ga0066743_4318	Ga0066744_106253	DUPY_31060	F460DRAFT_04830	JAB1_02910	JAB2_25060	JAB3_38880	JAB4_31950	JAB5_39490	JAB6_10460	JAB7_14960	JAB8_27240	JAB9_31880	Jab_1c11990	GJA_4591	JALI_05190	NC77_19110	Ga0058997_5307	Janthi_00095	BW37_01308	Ga0059270_11323	Ga0059271_05295	BN2497_9523	JANGC3DRAFT_3223	VM94_02115	mma_0308	Ga0066750_11294	FG13DRAFT_4607	H597DRAFT_04488
29	29	1	Ga0066743_4319	Ga0066744_106254	DUPY_31050	F460DRAFT_04831	JAB1_02920	JAB2_25050	JAB3_38890	JAB4_31940	JAB5_39500	JAB6_10450	JAB7_14970	JAB8_27230	JAB9_31890	Jab_1c11980	GJA_4592	JALI_05200	NC77_19105	Ga0058997_5306	Janthi_00094	BW37_01309	Ga0059270_11324	Ga0059271_05294	BN2497_9521	JANGC3DRAFT_3224	VM94_02116	mma_0307	Ga0066750_11293	FG13DRAFT_4606	H597DRAFT_04489
29	29	1	Ga0066743_4320	Ga0066744_106255	DUPY_31040	F460DRAFT_04832	JAB1_02930	JAB2_25040	JAB3_38900	JAB4_31930	JAB5_39510	JAB6_10440	JAB7_14980	JAB8_27220	JAB9_31900	Jab_1c11970	GJA_4593	JALI_05210	NC77_19100	Ga0058997_5305	Janthi_00093	BW37_01310	Ga0059270_11325	Ga0059271_05293	BN2497_9519	JANGC3DRAFT_3225	VM94_02117	mma_0306	Ga0066750_11292	FG13DRAFT_4605	H597DRAFT_04490
29	29	1	Ga0066743_4321	Ga0066744_106256	DUPY_31030	F460DRAFT_04833	JAB1_02940	JAB2_25030	JAB3_38910	JAB4_31920	JAB5_39520	JAB6_10430	JAB7_14990	JAB8_27210	JAB9_31910	Jab_1c11960	GJA_4594	JALI_05220	NC77_19095	Ga0058997_5304	Janthi_00092	BW37_01311	Ga0059270_11326	Ga0059271_05292	BN2497_9517	JANGC3DRAFT_3226	VM94_02118	mma_0305	Ga0066750_11291	FG13DRAFT_4604	H597DRAFT_04492
29	29	0.931	Ga0066743_4322	Ga0066744_106257	DUPY_31020	F460DRAFT_04834	JAB1_02950	JAB2_25020	JAB3_38920	JAB4_31910	JAB5_39530	JAB6_10420	JAB7_15000	JAB8_27200	JAB9_31920	Jab_1c11950	GJA_4595	JALI_05230	NC77_19090	Ga0058997_5303	Janthi_00091	BW37_01312	Ga0059270_11327	Ga0059271_05291	BN2497_9515	JANGC3DRAFT_3227	VM94_02119	mma_0304	Ga0066750_11290	FG13DRAFT_4603	H597DRAFT_04493
29	29	1	Ga0066743_4323	Ga0066744_106258	DUPY_31010	F460DRAFT_04835	JAB1_02960	JAB2_25010	JAB3_38930	JAB4_31900	JAB5_39540	JAB6_10410	JAB7_15010	JAB8_27190	JAB9_31930	Jab_1c11940	GJA_4596	JALI_05240	NC77_19085	Ga0058997_5302	Janthi_00090	BW37_01313	Ga0059270_11328	Ga0059271_05290	BN2497_9513	JANGC3DRAFT_3228	VM94_02120	mma_0303	Ga0066750_11289	FG13DRAFT_4602	H597DRAFT_04494
29	29	1	Ga0066743_4324	Ga0066744_106259	DUPY_31000	F460DRAFT_04836	JAB1_02970	JAB2_25000	JAB3_38940	JAB4_31890	JAB5_39550	JAB6_10400	JAB7_15020	JAB8_27180	JAB9_31940	Jab_1c11930	GJA_4597	JALI_05250	NC77_19080	Ga0058997_5301	Janthi_00089	BW37_01314	Ga0059270_11329	Ga0059271_05289	BN2497_9511	JANGC3DRAFT_3229	VM94_02121	mma_0302	Ga0066750_11288	FG13DRAFT_4601	H597DRAFT_04495
29	29	1	Ga0066743_4325	Ga0066744_106260	DUPY_30990	F460DRAFT_04837	JAB1_02980	JAB2_24990	JAB3_38950	JAB4_31880	JAB5_39560	JAB6_10390	JAB7_15030	JAB8_27170	JAB9_31950	Jab_1c11920	GJA_4598	JALI_05260	NC77_19075	Ga0058997_5300	Janthi_00088	BW37_01315	Ga0059270_11330	Ga0059271_05288	BN2497_9509	JANGC3DRAFT_3230	VM94_02122	mma_0301	Ga0066750_11287	FG13DRAFT_4600	H597DRAFT_04496
29	29	1	Ga0066743_4327	Ga0066744_106261	DUPY_30980	F460DRAFT_04838	JAB1_02990	JAB2_24980	JAB3_38960	JAB4_31870	JAB5_39570	JAB6_10380	JAB7_15040	JAB8_27160	JAB9_31960	Jab_1c11910	GJA_4599	JALI_05270	NC77_19070	Ga0058997_5299	Janthi_00087	BW37_01316	Ga0059270_11331	Ga0059271_05287	BN2497_9507	JANGC3DRAFT_3231	VM94_02123	mma_0300	Ga0066750_11286	FG13DRAFT_4599	H597DRAFT_04497
29	29	1	Ga0066743_4348	Ga0066744_106281	DUPY_30970	F460DRAFT_04839	JAB1_03000	JAB2_24970	JAB3_38970	JAB4_31860	JAB5_39580	JAB6_10370	JAB7_15050	JAB8_27150	JAB9_31970	Jab_1c11900	GJA_4600	JALI_05280	NC77_19065	Ga0058997_5298	Janthi_00086	BW37_01317	Ga0059270_11332	Ga0059271_05286	BN2497_9505	JANGC3DRAFT_3232	VM94_02124	mma_0299	Ga0066750_11285	FG13DRAFT_4598	H597DRAFT_04498
29	29	1	Ga0066743_4351	Ga0066744_106284	DUPY_30940	F460DRAFT_04842	JAB1_03030	JAB2_24930	JAB3_39010	JAB4_31820	JAB5_39620	JAB6_10330	JAB7_15090	JAB8_27110	JAB9_32010	Jab_1c11860	GJA_4604	JALI_05320	NC77_19045	Ga0058997_5294	Janthi_00082	BW37_01321	Ga0059270_11337	Ga0059271_05281	BN2497_9495	JANGC3DRAFT_3236	VM94_02128	mma_0294	Ga0066750_11281	FG13DRAFT_4594	H597DRAFT_04502
29	29	1	Ga0066743_4352	Ga0066744_106285	DUPY_30930	F460DRAFT_04843	JAB1_03040	JAB2_24920	JAB3_39030	JAB4_31810	JAB5_39630	JAB6_10320	JAB7_15110	JAB8_27100	JAB9_32020	Jab_1c11840	GJA_4605	JALI_05330	NC77_19040	Ga0058997_5293	Janthi_00081	BW37_01322	Ga0059270_11338	Ga0059271_05280	BN2497_9487	JANGC3DRAFT_3237	VM94_02129	mma_0293	Ga0066750_11280	FG13DRAFT_4593	H597DRAFT_04506
29	29	1	Ga0066743_4353	Ga0066744_106286	DUPY_30920	F460DRAFT_04844	JAB1_03050	JAB2_24910	JAB3_39040	JAB4_31800	JAB5_39640	JAB6_10310	JAB7_15120	JAB8_27090	JAB9_32030	Jab_1c11830	GJA_4606	JALI_05340	NC77_19035	Ga0058997_5292	Janthi_00080	BW37_01323	Ga0059270_11339	Ga0059271_05279	BN2497_9485	JANGC3DRAFT_3238	VM94_02130	mma_0292	Ga0066750_11279	FG13DRAFT_4592	H597DRAFT_04512
29	29	1	Ga0066743_4370	Ga0066744_106293	DUPY_30840	F460DRAFT_04852	JAB1_03200	JAB2_24780	JAB3_39180	JAB4_31670	JAB5_39770	JAB6_10160	JAB7_15290	JAB8_26960	JAB9_12150	Jab_1c11670	GJA_4623	JALI_05490	NC77_18960	Ga0058997_5277	Janthi_00068	BW37_01338	Ga0059270_11357	Ga0059271_05261	BN2497_9453	JANGC3DRAFT_3248	VM94_02143	mma_0139	Ga0066750_11266	FG13DRAFT_4578	H597DRAFT_04528
29	29	1	Ga0066743_4371	Ga0066744_106294	DUPY_30830	F460DRAFT_04853	JAB1_03210	JAB2_24770	JAB3_39190	JAB4_31660	JAB5_39780	JAB6_10150	JAB7_15300	JAB8_26950	JAB9_12160	Jab_1c11660	GJA_4624	JALI_05500	NC77_18955	Ga0058997_5276	Janthi_00067	BW37_01339	Ga0059270_11358	Ga0059271_05260	BN2497_9451	JANGC3DRAFT_3249	VM94_02144	mma_0140	Ga0066750_11265	FG13DRAFT_4577	H597DRAFT_04529
29	29	1	Ga0066743_4375	Ga0066744_106298	DUPY_50030	F460DRAFT_04857	JAB1_03240	JAB2_24740	JAB3_39230	JAB4_31630	JAB5_39810	JAB6_10120	JAB7_15340	JAB8_26920	JAB9_12190	Jab_1c11620	GJA_4628	JALI_05530	NC77_18940	Ga0058997_5273	Janthi_00064	BW37_01342	Ga0059270_11361	Ga0059271_05257	BN2497_9443	JANGC3DRAFT_3253	VM94_02147	mma_0144	Ga0066750_11262	FG13DRAFT_4574	H597DRAFT_04533
29	29	1	Ga0066743_4382	Ga0066744_106306	DUPY_49990	F460DRAFT_04861	JAB1_03260	JAB2_24700	JAB3_39350	JAB4_31590	JAB5_39850	JAB6_10080	JAB7_15470	JAB8_26880	JAB9_12230	Jab_1c11510	GJA_4631	JALI_05550	NC77_18930	Ga0058997_5269	Janthi_00060	BW37_01346	Ga0059270_11363	Ga0059271_05255	BN2497_9437	JANGC3DRAFT_3262	VM94_02151	mma_0149	Ga0066750_11258	FG13DRAFT_4570	H597DRAFT_04536
29	29	1	Ga0066743_4384	Ga0066744_106307	DUPY_49960	F460DRAFT_04864	JAB1_03280	JAB2_24680	JAB3_39450	JAB4_31570	JAB5_39870	JAB6_10060	JAB7_15540	JAB8_26860	JAB9_12250	Jab_1c11430	GJA_4633	JALI_05570	NC77_18920	Ga0058997_5267	Janthi_00058	BW37_01348	Ga0059270_11365	Ga0059271_05253	BN2497_9433	JANGC3DRAFT_3264	VM94_02153	mma_1324	Ga0066750_11256	FG13DRAFT_4568	H597DRAFT_04539
29	29	1	Ga0066743_4386	Ga0066744_106309	DUPY_49940	F460DRAFT_04866	JAB1_03300	JAB2_24660	JAB3_39470	JAB4_31550	JAB5_39890	JAB6_10040	JAB7_15560	JAB8_26840	JAB9_12270	Jab_1c11410	GJA_4635	JALI_05590	NC77_18910	Ga0058997_5265	Janthi_00056	BW37_01350	Ga0059270_11367	Ga0059271_05251	BN2497_9427	JANGC3DRAFT_3266	VM94_02155	mma_0153	Ga0066750_11254	FG13DRAFT_4566	H597DRAFT_04548
29	29	1	Ga0066743_4388	Ga0066744_106311	DUPY_49920	F460DRAFT_04868	JAB1_03320	JAB2_24640	JAB3_39490	JAB4_31530	JAB5_39910	JAB6_10020	JAB7_15580	JAB8_26820	JAB9_12290	Jab_1c11390	GJA_4637	JALI_05610	NC77_18900	Ga0058997_5263	Janthi_00054	BW37_01352	Ga0059270_11369	Ga0059271_05249	BN2497_9423	JANGC3DRAFT_3268	VM94_02157	mma_0155	Ga0066750_11252	FG13DRAFT_4564	H597DRAFT_04550
29	29	1	Ga0066743_4389	Ga0066744_106312	DUPY_49910	F460DRAFT_04869	JAB1_03330	JAB2_24630	JAB3_39500	JAB4_31520	JAB5_39920	JAB6_10010	JAB7_15590	JAB8_26810	JAB9_12300	Jab_1c11380	GJA_4638	JALI_05620	NC77_18895	Ga0058997_5262	Janthi_00053	BW37_01353	Ga0059270_11370	Ga0059271_05248	BN2497_9421	JANGC3DRAFT_3269	VM94_02158	mma_0156	Ga0066750_11251	FG13DRAFT_4563	H597DRAFT_04551
29	29	1	Ga0066743_4390	Ga0066744_106313	DUPY_49900	F460DRAFT_04870	JAB1_03340	JAB2_24620	JAB3_39510	JAB4_31510	JAB5_39930	JAB6_10000	JAB7_15600	JAB8_26800	JAB9_12310	Jab_1c11370	GJA_4639	JALI_05630	NC77_18890	Ga0058997_5261	Janthi_00052	BW37_01354	Ga0059270_11371	Ga0059271_05247	BN2497_9419	JANGC3DRAFT_3270	VM94_02159	mma_0157	Ga0066750_11250	FG13DRAFT_4562	H597DRAFT_04552
29	29	1	Ga0066743_4391	Ga0066744_106314	DUPY_49890	F460DRAFT_04871	JAB1_03350	JAB2_24610	JAB3_39520	JAB4_31500	JAB5_39940	JAB6_09990	JAB7_15610	JAB8_26790	JAB9_12320	Jab_1c11360	GJA_4640	JALI_05640	NC77_18885	Ga0058997_5260	Janthi_00051	BW37_01355	Ga0059270_11372	Ga0059271_05246	BN2497_9417	JANGC3DRAFT_3271	VM94_02160	mma_0158	Ga0066750_11249	FG13DRAFT_4561	H597DRAFT_04553
29	29	1	Ga0066743_4392	Ga0066744_106316	DUPY_49880	F460DRAFT_04872	JAB1_03370	JAB2_24590	JAB3_39530	JAB4_31480	JAB5_39960	JAB6_09970	JAB7_15620	JAB8_26770	JAB9_12340	Jab_1c11350	GJA_4641	JALI_05660	NC77_18880	Ga0058997_5258	Janthi_00049	BW37_01357	Ga0059270_11373	Ga0059271_05245	BN2497_9415	JANGC3DRAFT_3272	VM94_02162	mma_0113	Ga0066750_11247	FG13DRAFT_4559	H597DRAFT_04554
29	29	1	Ga0066743_4394	Ga0066744_106318	DUPY_49860	F460DRAFT_04874	JAB1_03390	JAB2_24570	JAB3_39550	JAB4_31460	JAB5_39980	JAB6_09950	JAB7_15640	JAB8_26750	JAB9_12360	Jab_1c11330	GJA_4643	JALI_05680	NC77_18870	Ga0058997_5256	Janthi_00047	BW37_01359	Ga0059270_11375	Ga0059271_05243	BN2497_9411	JANGC3DRAFT_3274	VM94_02164	mma_0115	Ga0066750_11245	FG13DRAFT_4557	H597DRAFT_04556
29	29	1	Ga0066743_4395	Ga0066744_106319	DUPY_49850	F460DRAFT_04875	JAB1_03400	JAB2_24560	JAB3_39560	JAB4_31450	JAB5_39990	JAB6_09940	JAB7_15650	JAB8_26740	JAB9_12370	Jab_1c11320	GJA_4644	JALI_05690	NC77_18865	Ga0058997_5255	Janthi_00046	BW37_01360	Ga0059270_11376	Ga0059271_05242	BN2497_9409	JANGC3DRAFT_3275	VM94_02165	mma_0116	Ga0066750_11244	FG13DRAFT_4556	H597DRAFT_04557
29	29	1	Ga0066743_4396	Ga0066744_106320	DUPY_49840	F460DRAFT_04876	JAB1_03410	JAB2_24550	JAB3_39570	JAB4_31440	JAB5_40000	JAB6_09930	JAB7_15660	JAB8_26730	JAB9_12380	Jab_1c11310	GJA_4645	JALI_05700	NC77_18860	Ga0058997_5254	Janthi_00045	BW37_01361	Ga0059270_11377	Ga0059271_05241	BN2497_9407	JANGC3DRAFT_3276	VM94_02166	mma_3240	Ga0066750_11243	FG13DRAFT_4555	H597DRAFT_04558
29	29	1	Ga0066743_4397	Ga0066744_106321	DUPY_49830	F460DRAFT_04877	JAB1_03420	JAB2_24540	JAB3_39580	JAB4_31430	JAB5_40010	JAB6_09920	JAB7_15670	JAB8_26720	JAB9_12390	Jab_1c11300	GJA_4646	JALI_05710	NC77_18855	Ga0058997_5253	Janthi_00044	BW37_01362	Ga0059270_11378	Ga0059271_05240	BN2497_9405	JANGC3DRAFT_3277	VM94_02167	mma_3239	Ga0066750_11242	FG13DRAFT_4554	H597DRAFT_04559
29	29	1	Ga0066743_4398	Ga0066744_106322	DUPY_49820	F460DRAFT_04878	JAB1_03430	JAB2_24530	JAB3_39590	JAB4_31420	JAB5_40020	JAB6_09910	JAB7_15680	JAB8_26710	JAB9_12400	Jab_1c11290	GJA_4647	JALI_05720	NC77_18850	Ga0058997_5252	Janthi_00043	BW37_01363	Ga0059270_11379	Ga0059271_05239	BN2497_9403	JANGC3DRAFT_3278	VM94_02168	mma_3238	Ga0066750_11241	FG13DRAFT_4553	H597DRAFT_04560
29	29	0.189	Ga0066743_4399	Ga0066744_106323	DUPY_49810	F460DRAFT_04879	JAB1_03440	JAB2_24520	JAB3_39630	JAB4_31410	JAB5_40030	JAB6_09900	JAB7_15720	JAB8_26700	JAB9_12410	Jab_1c11250	GJA_4648	JALI_05730	NC77_18845	Ga0058997_5251	Janthi_00042	BW37_01364	Ga0059270_11380	Ga0059271_05238	BN2497_9401	JANGC3DRAFT_3279	VM94_02169	mma_0201	Ga0066750_11240	FG13DRAFT_4552	H597DRAFT_04561
29	29	1	Ga0066743_4401	Ga0066744_106325	DUPY_49780	F460DRAFT_04882	JAB1_03450	JAB2_24510	JAB3_39660	JAB4_31400	JAB5_40040	JAB6_09890	JAB7_15750	JAB8_26690	JAB9_12420	Jab_1c11220	GJA_4649	JALI_05740	NC77_18840	Ga0058997_5250	Janthi_00041	BW37_01365	Ga0059270_11381	Ga0059271_05237	BN2497_9399	JANGC3DRAFT_3280	VM94_02170	mma_0200	Ga0066750_11239	FG13DRAFT_4551	H597DRAFT_04562
29	29	1	Ga0066743_4403	Ga0066744_106327	DUPY_49760	F460DRAFT_04884	JAB1_03470	JAB2_24490	JAB3_39680	JAB4_31380	JAB5_40060	JAB6_09870	JAB7_15770	JAB8_26670	JAB9_12440	Jab_1c11200	GJA_4651	JALI_05760	NC77_18830	Ga0058997_5248	Janthi_00039	BW37_01367	Ga0059270_11383	Ga0059271_05235	BN2497_9395	JANGC3DRAFT_3282	VM94_02172	mma_0198	Ga0066750_11237	FG13DRAFT_4549	H597DRAFT_04564
29	29	1	Ga0066743_4405	Ga0066744_106329	DUPY_43190	F460DRAFT_04886	JAB1_03490	JAB2_24470	JAB3_39700	JAB4_31360	JAB5_40080	JAB6_09850	JAB7_15790	JAB8_26650	JAB9_12460	Jab_1c11180	GJA_4653	JALI_11360	NC77_18820	Ga0058997_5246	Janthi_00037	BW37_01369	Ga0059270_11385	Ga0059271_05233	BN2497_9391	JANGC3DRAFT_3284	VM94_02174	mma_0196	Ga0066750_11235	FG13DRAFT_4547	H597DRAFT_04566
29	29	1	Ga0066743_4406	Ga0066744_106330	DUPY_43180	F460DRAFT_04887	JAB1_03500	JAB2_24460	JAB3_39710	JAB4_31350	JAB5_40090	JAB6_09840	JAB7_15800	JAB8_26640	JAB9_12470	Jab_1c11170	GJA_4654	JALI_11370	NC77_18815	Ga0058997_5245	Janthi_00036	BW37_01370	Ga0059270_11386	Ga0059271_05232	BN2497_9389	JANGC3DRAFT_3285	VM94_02175	mma_0195	Ga0066750_11234	FG13DRAFT_4546	H597DRAFT_04567
29	29	1	Ga0066743_4407	Ga0066744_106331	DUPY_43170	F460DRAFT_04888	JAB1_03510	JAB2_24450	JAB3_39720	JAB4_31340	JAB5_40100	JAB6_09830	JAB7_15810	JAB8_26630	JAB9_12480	Jab_1c11160	GJA_4655	JALI_11380	NC77_18810	Ga0058997_5244	Janthi_00035	BW37_01371	Ga0059270_11387	Ga0059271_05231	BN2497_9387	JANGC3DRAFT_3286	VM94_02176	mma_0194	Ga0066750_11233	FG13DRAFT_4545	H597DRAFT_04568
29	29	1	Ga0066743_4408	Ga0066744_106332	DUPY_43160	F460DRAFT_04889	JAB1_03520	JAB2_24440	JAB3_39730	JAB4_31330	JAB5_40110	JAB6_09820	JAB7_15820	JAB8_26620	JAB9_12490	Jab_1c11150	GJA_4656	JALI_11390	NC77_18805	Ga0058997_5243	Janthi_00034	BW37_01372	Ga0059270_11388	Ga0059271_05230	BN2497_9385	JANGC3DRAFT_3287	VM94_02177	mma_0193	Ga0066750_11232	FG13DRAFT_4544	H597DRAFT_04569
29	29	1	Ga0066743_4420	Ga0066744_106338	DUPY_43100	F460DRAFT_04894	JAB1_03630	JAB2_24330	JAB3_39940	JAB4_31220	JAB5_40220	JAB6_09710	JAB7_16030	JAB8_26510	JAB9_12600	Jab_1c10940	GJA_4665	JALI_11500	NC77_18750	Ga0058997_5232	Janthi_00026	BW37_01383	Ga0059270_11399	Ga0059271_05219	BN2497_9369	JANGC3DRAFT_3292	VM94_02188	mma_0191	Ga0066750_11220	FG13DRAFT_4533	H597DRAFT_04572
29	29	1	Ga0066743_4421	Ga0066744_106339	DUPY_43090	F460DRAFT_04895	JAB1_03640	JAB2_24320	JAB3_39950	JAB4_31210	JAB5_40230	JAB6_09700	JAB7_16040	JAB8_26500	JAB9_12610	Jab_1c10930	GJA_4667	JALI_11510	NC77_18745	Ga0058997_5231	Janthi_00025	BW37_01384	Ga0059270_113100	Ga0059271_05218	BN2497_9367	JANGC3DRAFT_3293	VM94_02189	mma_0190	Ga0066750_11219	FG13DRAFT_4532	H597DRAFT_04573
29	29	1	Ga0066743_4423	Ga0066744_106341	DUPY_43080	F460DRAFT_04898	JAB1_03650	JAB2_24310	JAB3_39970	JAB4_31200	JAB5_40240	JAB6_09690	JAB7_16060	JAB8_26490	JAB9_12620	Jab_1c10910	GJA_4668	JALI_11520	NC77_18740	Ga0058997_5230	Janthi_00024	BW37_01385	Ga0059270_113101	Ga0059271_05217	BN2497_9349	JANGC3DRAFT_3294	VM94_02190	mma_3511	Ga0066750_11218	FG13DRAFT_4531	H597DRAFT_04580
29	29	1	Ga0066743_4426	Ga0066744_106344	DUPY_43050	F460DRAFT_04901	JAB1_03680	JAB2_24280	JAB3_40000	JAB4_31170	JAB5_40270	JAB6_09660	JAB7_16090	JAB8_26460	JAB9_12650	Jab_1c10880	GJA_4671	JALI_11550	NC77_18725	Ga0058997_5227	Janthi_00021	BW37_01388	Ga0059270_113104	Ga0059271_05214	BN2497_9345	JANGC3DRAFT_3297	VM94_02193	mma_0182	Ga0066750_11215	FG13DRAFT_4528	H597DRAFT_04582
29	29	1	Ga0066743_4427	Ga0066744_106345	DUPY_43040	F460DRAFT_04902	JAB1_03690	JAB2_24270	JAB3_40010	JAB4_31160	JAB5_40280	JAB6_09650	JAB7_16100	JAB8_26450	JAB9_12660	Jab_1c10870	GJA_4672	JALI_11560	NC77_18720	Ga0058997_5226	Janthi_00020	BW37_01389	Ga0059270_113105	Ga0059271_05213	BN2497_9343	JANGC3DRAFT_3298	VM94_02194	mma_0181	Ga0066750_11214	FG13DRAFT_4527	H597DRAFT_04583
29	29	1	Ga0066743_4428	Ga0066744_106346	DUPY_43030	F460DRAFT_04903	JAB1_03700	JAB2_24260	JAB3_40020	JAB4_31150	JAB5_40290	JAB6_09640	JAB7_16110	JAB8_26440	JAB9_12670	Jab_1c10860	GJA_4673	JALI_11570	NC77_18715	Ga0058997_5225	Janthi_00018	BW37_01390	Ga0059270_113106	Ga0059271_05212	BN2497_9341	JANGC3DRAFT_3299	VM94_02195	mma_0175	Ga0066750_11213	FG13DRAFT_4526	H597DRAFT_04584
29	29	1	Ga0066743_4429	Ga0066744_106347	DUPY_43020	F460DRAFT_04904	JAB1_03710	JAB2_24250	JAB3_40030	JAB4_31140	JAB5_40300	JAB6_09630	JAB7_16120	JAB8_26430	JAB9_12680	Jab_1c10850	GJA_4674	JALI_11580	NC77_18710	Ga0058997_5224	Janthi_00017	BW37_01391	Ga0059270_113107	Ga0059271_05211	BN2497_9339	JANGC3DRAFT_3300	VM94_02196	mma_0174	Ga0066750_11212	FG13DRAFT_4525	H597DRAFT_04585
29	29	1	Ga0066743_4430	Ga0066744_106348	DUPY_43010	F460DRAFT_04905	JAB1_03720	JAB2_24240	JAB3_40040	JAB4_31130	JAB5_40310	JAB6_09620	JAB7_16130	JAB8_26420	JAB9_12690	Jab_1c10840	GJA_4675	JALI_11590	NC77_18705	Ga0058997_5223	Janthi_00016	BW37_01392	Ga0059270_113108	Ga0059271_05210	BN2497_9337	JANGC3DRAFT_3301	VM94_02197	mma_0173	Ga0066750_11211	FG13DRAFT_4524	H597DRAFT_04586
29	29	1	Ga0066743_4431	Ga0066744_106349	DUPY_43000	F460DRAFT_04906	JAB1_03730	JAB2_24230	JAB3_40050	JAB4_31120	JAB5_40320	JAB6_09610	JAB7_16140	JAB8_26410	JAB9_12700	Jab_1c10830	GJA_4676	JALI_11600	NC77_18700	Ga0058997_5222	Janthi_00015	BW37_01393	Ga0059270_113109	Ga0059271_05209	BN2497_9335	JANGC3DRAFT_3302	VM94_02198	mma_0172	Ga0066750_11210	FG13DRAFT_4523	H597DRAFT_04587
29	29	1	Ga0066743_4432	Ga0066744_106350	DUPY_42990	F460DRAFT_04907	JAB1_03740	JAB2_24220	JAB3_40060	JAB4_31110	JAB5_40330	JAB6_09600	JAB7_16150	JAB8_26400	JAB9_12710	Jab_1c10820	GJA_4677	JALI_11610	NC77_18695	Ga0058997_5221	Janthi_00014	BW37_01394	Ga0059270_113110	Ga0059271_05208	BN2497_9333	JANGC3DRAFT_3303	VM94_02199	mma_0171	Ga0066750_1129	FG13DRAFT_4522	H597DRAFT_04588
29	29	1	Ga0066743_4436	Ga0066744_106354	DUPY_42950	F460DRAFT_04911	JAB1_03780	JAB2_33000	JAB3_40100	JAB4_58600	JAB5_02790	JAB6_09560	JAB7_16190	JAB8_26360	JAB9_12750	Jab_1c10780	GJA_4681	JALI_11650	NC77_18675	Ga0058997_5217	Janthi_00175	BW37_01398	Ga0059270_113114	Ga0059271_05204	BN2497_9325	JANGC3DRAFT_3307	VM94_02203	mma_0167	Ga0066750_1125	FG13DRAFT_4518	H597DRAFT_04592
29	29	1	Ga0066743_4439	Ga0066744_106357	DUPY_42870	F460DRAFT_04919	JAB1_03800	JAB2_18140	JAB3_40160	JAB4_58120	JAB5_51850	JAB6_09540	JAB7_16240	JAB8_26190	JAB9_12770	Jab_1c10740	GJA_4683	JALI_11670	NC77_18615	Ga0058997_5215	Janthi_00173	BW37_01400	Ga0059270_113116	Ga0059271_05202	BN2497_9293	JANGC3DRAFT_3309	VM94_02205	mma_0160	Ga0066750_1123	FG13DRAFT_4516	H597DRAFT_04597
29	29	1	Ga0066743_4440	Ga0066744_106358	DUPY_42860	F460DRAFT_04920	JAB1_03810	JAB2_18150	JAB3_40170	JAB4_58130	JAB5_51840	JAB6_09530	JAB7_16250	JAB8_26180	JAB9_12780	Jab_1c10730	GJA_4684	JALI_11680	NC77_18610	Ga0058997_5214	Janthi_00172	BW37_01401	Ga0059270_113117	Ga0059271_05201	BN2497_9285	JANGC3DRAFT_3310	VM94_02206	mma_0159	Ga0066750_1122	FG13DRAFT_4515	H597DRAFT_04598
29	29	0.862	Ga0066743_0004	Ga0066744_113157	DUPY_44030	F460DRAFT_05309	JAB1_00030	JAB2_19030	JAB3_59440	JAB4_50210	JAB5_20850	JAB6_00030	JAB7_44070	JAB8_33010	JAB9_18300	Jab_1c20180	GJA_3915	JALI_51550	NC77_19975	Ga0058997_4946	Janthi_01346	BW37_05277	Ga0059270_1164	Ga0059271_05392	BN2497_11425	JANGC3DRAFT_2451	VM94_00766	mma_1902	Ga0066750_1143	FG13DRAFT_5383	H597DRAFT_05472
29	29	1	Ga0066743_0005	Ga0066744_113156	DUPY_44040	F460DRAFT_05310	JAB1_00040	JAB2_19020	JAB3_59430	JAB4_50220	JAB5_20860	JAB6_00040	JAB7_44080	JAB8_33020	JAB9_18310	Jab_1c20190	GJA_3914	JALI_51560	NC77_19980	Ga0058997_4947	Janthi_01347	BW37_05276	Ga0059270_1165	Ga0059271_05393	BN2497_11429	JANGC3DRAFT_2450	VM94_00767	mma_0840	Ga0066750_1144	FG13DRAFT_5384	H597DRAFT_05473
29	29	1	Ga0066743_0006	Ga0066744_113155	DUPY_44050	F460DRAFT_05311	JAB1_00050	JAB2_19010	JAB3_59420	JAB4_50230	JAB5_20870	JAB6_00050	JAB7_44090	JAB8_33030	JAB9_18320	Jab_1c20200	GJA_3913	JALI_51570	NC77_19985	Ga0058997_4948	Janthi_01348	BW37_05275	Ga0059270_1166	Ga0059271_05394	BN2497_11431	JANGC3DRAFT_2449	VM94_00768	mma_0841	Ga0066750_1145	FG13DRAFT_5385	H597DRAFT_05474
29	29	1	Ga0066743_0010	Ga0066744_113151	DUPY_44080	F460DRAFT_05314	JAB1_00080	JAB2_18980	JAB3_59390	JAB4_50260	JAB5_20900	JAB6_00080	JAB7_44120	JAB8_33060	JAB9_18350	Jab_1c20230	GJA_3910	JALI_51600	NC77_20000	Ga0058997_4951	Janthi_01351	BW37_05272	Ga0059270_1169	Ga0059271_05397	BN2497_11441	JANGC3DRAFT_2446	VM94_00771	mma_0013	Ga0066750_1148	FG13DRAFT_5388	H597DRAFT_05476
29	29	0.931	Ga0066743_0011	Ga0066744_113150	DUPY_44090	F460DRAFT_05315	JAB1_00090	JAB2_18970	JAB3_59380	JAB4_50270	JAB5_20910	JAB6_00090	JAB7_44130	JAB8_33070	JAB9_18360	Jab_1c20240	GJA_3909	JALI_51610	NC77_20005	Ga0058997_4952	Janthi_01353	BW37_05271	Ga0059270_11610	Ga0059271_05398	BN2497_11443	JANGC3DRAFT_2445	VM94_00772	mma_0014	Ga0066750_1149	FG13DRAFT_5389	H597DRAFT_05477
29	29	0.897	Ga0066743_0013	Ga0066744_113148	DUPY_44110	F460DRAFT_05317	JAB1_00110	JAB2_18950	JAB3_59360	JAB4_50290	JAB5_20930	JAB6_00110	JAB7_44150	JAB8_33090	JAB9_18380	Jab_1c20260	GJA_3907	JALI_51630	NC77_20015	Ga0058997_4954	Janthi_01355	BW37_05269	Ga0059270_11612	Ga0059271_05400	BN2497_11447	JANGC3DRAFT_2443	VM94_00774	mma_0016	Ga0066750_11411	FG13DRAFT_5391	H597DRAFT_05479
29	29	0.759	Ga0066743_0014	Ga0066744_113147	DUPY_44120	F460DRAFT_05318	JAB1_00120	JAB2_18940	JAB3_59350	JAB4_50300	JAB5_20940	JAB6_00120	JAB7_44160	JAB8_33100	JAB9_18390	Jab_1c20270	GJA_3906	JALI_51640	NC77_20020	Ga0058997_4955	Janthi_01356	BW37_05268	Ga0059270_11613	Ga0059271_05401	BN2497_11449	JANGC3DRAFT_2442	VM94_00775	mma_0017	Ga0066750_11412	FG13DRAFT_5392	H597DRAFT_05480
29	29	1	Ga0066743_0018	Ga0066744_113143	DUPY_44150	F460DRAFT_05321	JAB1_00150	JAB2_18910	JAB3_59310	JAB4_50330	JAB5_20970	JAB6_00150	JAB7_44200	JAB8_33130	JAB9_18420	Jab_1c20300	GJA_3903	JALI_51670	NC77_20035	Ga0058997_4958	Janthi_01359	BW37_05265	Ga0059270_11616	Ga0059271_05404	BN2497_11455	JANGC3DRAFT_2439	VM94_00778	mma_0848	Ga0066750_11415	FG13DRAFT_5395	H597DRAFT_05484
29	29	1	Ga0066743_0020	Ga0066744_113141	DUPY_44170	F460DRAFT_05323	JAB1_00180	JAB2_18880	JAB3_59290	JAB4_50360	JAB5_21000	JAB6_00180	JAB7_44220	JAB8_33160	JAB9_18450	Jab_1c20320	GJA_3900	JALI_51700	NC77_20050	Ga0058997_4961	Janthi_01361	BW37_05262	Ga0059270_11619	Ga0059271_05407	BN2497_11463	JANGC3DRAFT_2437	VM94_00781	mma_0849	Ga0066750_11418	FG13DRAFT_5398	H597DRAFT_05486
29	29	1	Ga0066743_0021	Ga0066744_113139	DUPY_44180	F460DRAFT_05324	JAB1_00200	JAB2_18860	JAB3_59270	JAB4_50380	JAB5_21020	JAB6_00200	JAB7_44240	JAB8_33180	JAB9_18470	Jab_1c20340	GJA_3898	JALI_51720	NC77_20060	Ga0058997_4963	Janthi_01363	BW37_05260	Ga0059270_11621	Ga0059271_05409	BN2497_11467	JANGC3DRAFT_2435	VM94_00783	mma_0851	Ga0066750_11420	FG13DRAFT_5400	H597DRAFT_05488
29	29	1	Ga0066743_0022	Ga0066744_113138	DUPY_44190	F460DRAFT_05325	JAB1_00210	JAB2_18850	JAB3_59260	JAB4_50390	JAB5_21030	JAB6_00210	JAB7_44250	JAB8_33190	JAB9_18480	Jab_1c20350	GJA_3897	JALI_51730	NC77_20065	Ga0058997_4964	Janthi_01364	BW37_05259	Ga0059270_11622	Ga0059271_05410	BN2497_11469	JANGC3DRAFT_2434	VM94_00784	mma_0852	Ga0066750_11421	FG13DRAFT_5401	H597DRAFT_05489
29	29	1	Ga0066743_0070	Ga0066744_11386	DUPY_41020	F460DRAFT_00957	JAB1_00710	JAB2_39000	JAB3_59830	JAB4_47340	JAB5_18090	JAB6_00720	JAB7_44820	JAB8_44340	JAB9_44840	Jab_1c20910	GJA_3826	JALI_07290	NC77_24500	Ga0058997_5018	Janthi_01405	BW37_05206	Ga0059270_109240	Ga0059271_04120	BN2497_3355	JANGC3DRAFT_2402	VM94_00835	mma_2469	Ga0066750_11469	FG13DRAFT_5456	H597DRAFT_02386
29	29	1	Ga0066743_0071	Ga0066744_11385	DUPY_41030	F460DRAFT_00956	JAB1_00720	JAB2_39010	JAB3_59820	JAB4_47350	JAB5_18100	JAB6_00730	JAB7_44830	JAB8_44330	JAB9_44830	Jab_1c20920	GJA_3825	JALI_07280	NC77_24505	Ga0058997_5019	Janthi_01406	BW37_05205	Ga0059270_109239	Ga0059271_04121	BN2497_3353	JANGC3DRAFT_2401	VM94_00836	mma_2468	Ga0066750_11470	FG13DRAFT_5457	H597DRAFT_02385
29	29	1	Ga0066743_0074	Ga0066744_11382	DUPY_41060	F460DRAFT_00953	JAB1_00750	JAB2_39040	JAB3_59790	JAB4_47380	JAB5_18130	JAB6_00760	JAB7_44860	JAB8_44300	JAB9_44800	Jab_1c20950	GJA_3822	JALI_07250	NC77_24520	Ga0058997_5022	Janthi_01409	BW37_05202	Ga0059270_109236	Ga0059271_04124	BN2497_3347	JANGC3DRAFT_2398	VM94_00839	mma_2465	Ga0066750_11473	FG13DRAFT_5460	H597DRAFT_02382
29	29	1	Ga0066743_0075	Ga0066744_11381	DUPY_41070	F460DRAFT_00952	JAB1_00760	JAB2_39050	JAB3_59780	JAB4_47390	JAB5_18140	JAB6_00770	JAB7_44870	JAB8_44290	JAB9_44790	Jab_1c20960	GJA_3821	JALI_07240	NC77_24525	Ga0058997_5023	Janthi_01410	BW37_05201	Ga0059270_109235	Ga0059271_04125	BN2497_3345	JANGC3DRAFT_2397	VM94_00840	mma_2464	Ga0066750_11474	FG13DRAFT_5461	H597DRAFT_02381
29	29	1	Ga0066743_0076	Ga0066744_11380	DUPY_41080	F460DRAFT_00951	JAB1_00770	JAB2_39060	JAB3_59770	JAB4_47400	JAB5_18150	JAB6_00780	JAB7_44880	JAB8_44280	JAB9_44780	Jab_1c20970	GJA_3820	JALI_07230	NC77_24530	Ga0058997_5024	Janthi_01411	BW37_05200	Ga0059270_109234	Ga0059271_04126	BN2497_3343	JANGC3DRAFT_2396	VM94_00841	mma_2463	Ga0066750_11475	FG13DRAFT_5462	H597DRAFT_02380
29	29	1	Ga0066743_0079	Ga0066744_11376	DUPY_41110	F460DRAFT_00948	JAB1_00790	JAB2_39080	JAB3_59740	JAB4_47420	JAB5_18170	JAB6_00800	JAB7_44910	JAB8_44260	JAB9_44760	Jab_1c21000	GJA_3817	JALI_07210	NC77_24540	Ga0058997_5026	Janthi_01414	BW37_05198	Ga0059270_109232	Ga0059271_04128	BN2497_3337	JANGC3DRAFT_2393	VM94_00843	mma_2442	Ga0066750_11477	FG13DRAFT_5464	H597DRAFT_02377
29	29	1	Ga0066743_0081	Ga0066744_11374	DUPY_41140	F460DRAFT_00945	JAB1_00810	JAB2_39100	JAB3_59720	JAB4_47440	JAB5_18190	JAB6_00820	JAB7_44930	JAB8_44240	JAB9_44740	Jab_1c21020	GJA_3815	JALI_07190	NC77_24550	Ga0058997_5028	Janthi_01416	BW37_05196	Ga0059270_109230	Ga0059271_04130	BN2497_3333	JANGC3DRAFT_2391	VM94_00844	mma_2438	Ga0066750_11479	FG13DRAFT_5466	H597DRAFT_02375
29	29	0.712	Ga0066743_0082	Ga0066744_11373	DUPY_41150	F460DRAFT_00944	JAB1_00820	JAB2_39110	JAB3_59710	JAB4_47450	JAB5_18200	JAB6_00830	JAB7_44940	JAB8_44230	JAB9_44730	Jab_1c21030	GJA_3814	JALI_07180	NC77_24555	Ga0058997_5029	Janthi_01417	BW37_05195	Ga0059270_109229	Ga0059271_04131	BN2497_3331	JANGC3DRAFT_2390	VM94_00845	mma_2437	Ga0066750_11480	FG13DRAFT_5467	H597DRAFT_02374
29	29	0.716	Ga0066743_0084	Ga0066744_11371	DUPY_41170	F460DRAFT_00942	JAB1_00840	JAB2_39130	JAB3_59690	JAB4_47470	JAB5_18220	JAB6_00850	JAB7_44960	JAB8_44210	JAB9_44710	Jab_1c21050	GJA_3812	JALI_07160	NC77_24565	Ga0058997_5031	Janthi_01419	BW37_05193	Ga0059270_109227	Ga0059271_04133	BN2497_3327	JANGC3DRAFT_2389	VM94_00847	mma_2436	Ga0066750_11482	FG13DRAFT_5469	H597DRAFT_02373
29	29	1	Ga0066743_0085	Ga0066744_11370	DUPY_41180	F460DRAFT_00941	JAB1_00850	JAB2_39140	JAB3_59680	JAB4_47480	JAB5_18230	JAB6_00860	JAB7_44970	JAB8_44200	JAB9_18190	Jab_1c21060	GJA_3811	JALI_07150	NC77_24570	Ga0058997_5032	Janthi_01420	BW37_05192	Ga0059270_109226	Ga0059271_04134	BN2497_3325	JANGC3DRAFT_2388	VM94_00848	mma_2435	Ga0066750_11483	FG13DRAFT_5470	H597DRAFT_02372
29	29	1	Ga0066743_0086	Ga0066744_11369	DUPY_41190	F460DRAFT_00940	JAB1_00860	JAB2_39150	JAB3_59670	JAB4_47490	JAB5_18240	JAB6_00870	JAB7_44980	JAB8_44190	JAB9_18200	Jab_1c21070	GJA_3810	JALI_07140	NC77_24575	Ga0058997_5033	Janthi_01421	BW37_05191	Ga0059270_109225	Ga0059271_04135	BN2497_3319	JANGC3DRAFT_2387	VM94_00849	mma_2434	Ga0066750_11484	FG13DRAFT_5471	H597DRAFT_02371
29	29	1	Ga0066743_0087	Ga0066744_11368	DUPY_41200	F460DRAFT_00939	JAB1_00870	JAB2_39160	JAB3_59660	JAB4_47500	JAB5_18250	JAB6_00880	JAB7_44990	JAB8_44180	JAB9_18210	Jab_1c21080	GJA_3809	JALI_07130	NC77_24580	Ga0058997_5034	Janthi_01422	BW37_05190	Ga0059270_109224	Ga0059271_04136	BN2497_3317	JANGC3DRAFT_2386	VM94_00850	mma_2433	Ga0066750_11485	FG13DRAFT_5472	H597DRAFT_02370
29	29	1	Ga0066743_0088	Ga0066744_11365	DUPY_47160	F460DRAFT_00935	JAB1_00900	JAB2_39190	JAB3_59620	JAB4_47530	JAB5_18280	JAB6_00910	JAB7_45020	JAB8_44150	JAB9_18240	Jab_1c21120	GJA_573	JALI_07100	NC77_24595	Ga0058997_5037	Janthi_01424	BW37_05187	Ga0059270_109221	Ga0059271_04139	BN2497_3305	JANGC3DRAFT_2385	VM94_00853	mma_2340	Ga0066750_11488	FG13DRAFT_5475	H597DRAFT_02368
29	29	1	Ga0066743_0089	Ga0066744_11364	DUPY_47150	F460DRAFT_00934	JAB1_00910	JAB2_39200	JAB3_59610	JAB4_47540	JAB5_18290	JAB6_00920	JAB7_45030	JAB8_44140	JAB9_18250	Jab_1c21130	GJA_3799	JALI_07090	NC77_24600	Ga0058997_5038	Janthi_01425	BW37_05186	Ga0059270_109220	Ga0059271_04140	BN2497_3303	JANGC3DRAFT_2384	VM94_00854	mma_2339	Ga0066750_11489	FG13DRAFT_5476	H597DRAFT_02367
29	29	1	Ga0066743_0090	Ga0066744_11363	DUPY_47140	F460DRAFT_00933	JAB1_00920	JAB2_39210	JAB3_59600	JAB4_47550	JAB5_18300	JAB6_00930	JAB7_45040	JAB8_44130	JAB9_18260	Jab_1c21140	GJA_3798	JALI_07080	NC77_24605	Ga0058997_5039	Janthi_01426	BW37_05185	Ga0059270_109219	Ga0059271_04141	BN2497_3301	JANGC3DRAFT_2383	VM94_00855	mma_2338	Ga0066750_11490	FG13DRAFT_5477	H597DRAFT_02366
29	29	1	Ga0066743_0092	Ga0066744_11360	DUPY_47790	F460DRAFT_02984	JAB1_00930	JAB2_39220	JAB3_59570	JAB4_47560	JAB5_18310	JAB6_00940	JAB7_45070	JAB8_44120	JAB9_18270	Jab_1c21170	GJA_3797	JALI_07070	NC77_24610	Ga0058997_5040	Janthi_01427	BW37_05184	Ga0059270_109218	Ga0059271_04142	BN2497_3297	JANGC3DRAFT_2380	VM94_00856	mma_2336	Ga0066750_11491	FG13DRAFT_5478	H597DRAFT_02365
29	29	1	Ga0066743_0093	Ga0066744_11359	DUPY_47800	F460DRAFT_02983	JAB1_00940	JAB2_39230	JAB3_59560	JAB4_47570	JAB5_18320	JAB6_00950	JAB7_45080	JAB8_44110	JAB9_18280	Jab_1c21180	GJA_3796	JALI_07060	NC77_24615	Ga0058997_5041	Janthi_01428	BW37_05183	Ga0059270_109217	Ga0059271_04143	BN2497_3295	JANGC3DRAFT_2379	VM94_00857	mma_2335	Ga0066750_11492	FG13DRAFT_5479	H597DRAFT_02364
29	29	1	Ga0066743_0097	Ga0066744_11356	DUPY_02300	F460DRAFT_02979	JAB1_00960	JAB2_12090	JAB3_59530	JAB4_47590	JAB5_55930	JAB6_18170	JAB7_45110	JAB8_44090	JAB9_42350	Jab_1c21210	GJA_3792	JALI_19790	NC77_24625	Ga0058997_5044	Janthi_01432	BW37_05181	Ga0059270_109214	Ga0059271_04146	BN2497_3281	JANGC3DRAFT_2375	VM94_00859	mma_2329	Ga0066750_11495	FG13DRAFT_5482	H597DRAFT_02360
29	29	1	Ga0066743_0098	Ga0066744_11355	DUPY_02310	F460DRAFT_02978	JAB1_00970	JAB2_12100	JAB3_59520	JAB4_47600	JAB5_55940	JAB6_18180	JAB7_45120	JAB8_44080	JAB9_42340	Jab_1c21220	GJA_3791	JALI_19780	NC77_24630	Ga0058997_5045	Janthi_01433	BW37_05180	Ga0059270_109213	Ga0059271_04147	BN2497_3279	JANGC3DRAFT_2374	VM94_00860	mma_2328	Ga0066750_11496	FG13DRAFT_5483	H597DRAFT_02358
29	29	1	Ga0066743_0099	Ga0066744_11354	DUPY_02320	F460DRAFT_02977	JAB1_00980	JAB2_12110	JAB3_59510	JAB4_47610	JAB5_55950	JAB6_18190	JAB7_45130	JAB8_44070	JAB9_42330	Jab_1c21230	GJA_3790	JALI_19770	NC77_24635	Ga0058997_5046	Janthi_01434	BW37_05179	Ga0059270_109212	Ga0059271_04148	BN2497_3277	JANGC3DRAFT_2373	VM94_00861	mma_2326	Ga0066750_11497	FG13DRAFT_5484	H597DRAFT_04935
29	29	1	Ga0066743_0142	Ga0066744_11594	DUPY_13750	F460DRAFT_02353	JAB1_05070	JAB2_12670	JAB3_57480	JAB4_48170	JAB5_56510	JAB6_38800	JAB7_58140	JAB8_43510	JAB9_41790	Jab_1c21820	GJA_3763	JALI_19190	NC77_23410	Ga0058997_5096	Janthi_01506	BW37_05124	Ga0059270_109160	Ga0059271_04200	BN2497_3065	JANGC3DRAFT_2349	VM94_00959	mma_1877	Ga0066750_114198	FG13DRAFT_5533	H597DRAFT_02319
29	29	0.931	Ga0066743_0150	Ga0066744_11584	DUPY_13870	F460DRAFT_02365	JAB1_05210	JAB2_12830	JAB3_57580	JAB4_48330	JAB5_56670	JAB6_38630	JAB7_58240	JAB8_43350	JAB9_41630	Jab_1c21920	GJA_3748	JALI_19040	NC77_23345	Ga0058997_5112	Janthi_01520	BW37_05108	Ga0059270_109144	Ga0059271_04216	BN2497_3017	JANGC3DRAFT_2336	VM94_00973	mma_3643	Ga0066750_114212	FG13DRAFT_5547	H597DRAFT_02309
29	29	0.834	Ga0066743_0155	Ga0066744_11579	DUPY_13920	F460DRAFT_02370	JAB1_05260	JAB2_12880	JAB3_57630	JAB4_48380	JAB5_56720	JAB6_38580	JAB7_58290	JAB8_43300	JAB9_41580	Jab_1c21970	GJA_3743	JALI_18990	NC77_23320	Ga0058997_5117	Janthi_01525	BW37_05103	Ga0059270_109139	Ga0059271_04221	BN2497_3007	JANGC3DRAFT_2331	VM94_00978	mma_3573	Ga0066750_114217	FG13DRAFT_5552	H597DRAFT_02304
29	29	1	Ga0066743_0161	Ga0066744_11573	DUPY_13980	F460DRAFT_02376	JAB1_05340	JAB2_12960	JAB3_57700	JAB4_48460	JAB5_56800	JAB6_38500	JAB7_58360	JAB8_43220	JAB9_41500	Jab_1c22040	GJA_3731	JALI_18910	NC77_23280	Ga0058997_5125	Janthi_01534	BW37_05095	Ga0059270_109131	Ga0059271_04229	BN2497_2991	JANGC3DRAFT_2324	VM94_00986	mma_1541	Ga0066750_1168	FG13DRAFT_5560	H597DRAFT_02297
29	29	1	Ga0066743_0181	Ga0066744_11557	DUPY_21860	F460DRAFT_02387	JAB1_05850	JAB2_38280	JAB3_26230	JAB4_39150	JAB5_57340	JAB6_38040	JAB7_42740	JAB8_42690	JAB9_40960	Jab_1c22230	GJA_1373	JALI_18400	NC77_23035	Ga0058997_5174	Janthi_01566	BW37_05046	Ga0059270_10968	Ga0059271_04292	BN2497_2897	JANGC3DRAFT_2280	VM94_01027	mma_1298	Ga0066750_11652	FG13DRAFT_5615	H597DRAFT_02276
29	29	1	Ga0066743_0182	Ga0066744_11555	DUPY_21850	F460DRAFT_02388	JAB1_05860	JAB2_38290	JAB3_26200	JAB4_39140	JAB5_57350	JAB6_38030	JAB7_42770	JAB8_42680	JAB9_40950	Jab_1c22240	GJA_1374	JALI_18390	NC77_23030	Ga0058997_5175	Janthi_01569	BW37_05045	Ga0059270_10967	Ga0059271_04293	BN2497_2895	JANGC3DRAFT_2279	VM94_01028	mma_1299	Ga0066750_11653	FG13DRAFT_5616	H597DRAFT_02275
29	29	1	Ga0066743_0193	Ga0066744_11544	DUPY_21790	F460DRAFT_02394	JAB1_05970	JAB2_38390	JAB3_26040	JAB4_39040	JAB5_57450	JAB6_37930	JAB7_42910	JAB8_42580	JAB9_45220	Jab_1c22380	GJA_1380	JALI_18290	NC77_22980	Ga0058997_5185	Janthi_01577	BW37_05035	Ga0059270_10957	Ga0059271_04303	BN2497_2863	JANGC3DRAFT_2268	VM94_01038	mma_2156	Ga0066750_11663	FG13DRAFT_5626	H597DRAFT_02267
29	29	1	Ga0066743_0216	Ga0066744_11525	DUPY_21690	F460DRAFT_02404	JAB1_06040	JAB2_38450	JAB3_25870	JAB4_38980	JAB5_57510	JAB6_37870	JAB7_43080	JAB8_42520	JAB9_45280	Jab_1c22560	GJA_1400	JALI_18230	NC77_22945	Ga0058997_5191	Janthi_01583	BW37_05029	Ga0059270_10951	Ga0059271_04309	BN2497_2819	JANGC3DRAFT_2260	VM94_01044	mma_2660	Ga0066750_11669	FG13DRAFT_5632	H597DRAFT_02244
29	29	1	Ga0066743_0223	Ga0066744_11518	DUPY_21660	F460DRAFT_02407	JAB1_06060	JAB2_38500	JAB3_25810	JAB4_38930	JAB5_57560	JAB6_37850	JAB7_43140	JAB8_42470	JAB9_45330	Jab_1c22620	GJA_1403	JALI_18210	NC77_22935	Ga0058997_5193	Janthi_01585	BW37_05027	Ga0059270_10949	Ga0059271_04311	BN2497_2795	JANGC3DRAFT_2255	VM94_01046	mma_0183	Ga0066750_11671	FG13DRAFT_5634	H597DRAFT_02237
29	29	1	Ga0066743_0225	Ga0066744_11516	DUPY_21650	F460DRAFT_02408	JAB1_06090	JAB2_38530	JAB3_25770	JAB4_38900	JAB5_57590	JAB6_37840	JAB7_43190	JAB8_42440	JAB9_45360	Jab_1c22660	GJA_1404	JALI_18200	NC77_22920	Ga0058997_5194	Janthi_01586	BW37_05026	Ga0059270_10948	Ga0059271_04312	BN2497_2711	JANGC3DRAFT_2254	VM94_01047	mma_3072	Ga0066750_11672	FG13DRAFT_5637	H597DRAFT_02235
29	29	1	Ga0066743_0226	Ga0066744_11515	DUPY_21640	F460DRAFT_02409	JAB1_06100	JAB2_38540	JAB3_25760	JAB4_38890	JAB5_57600	JAB6_37830	JAB7_43200	JAB8_42430	JAB9_45370	Jab_1c22670	GJA_1405	JALI_18190	NC77_22915	Ga0058997_5195	Janthi_01587	BW37_05025	Ga0059270_10947	Ga0059271_04313	BN2497_2709	JANGC3DRAFT_2253	VM94_01048	mma_3071	Ga0066750_11673	FG13DRAFT_5638	H597DRAFT_02234
29	29	0.862	Ga0066743_0228	Ga0066744_11513	DUPY_21620	F460DRAFT_02411	JAB1_06150	JAB2_38590	JAB3_25740	JAB4_38840	JAB5_57650	JAB6_37780	JAB7_43220	JAB8_42380	JAB9_45420	Jab_1c22690	GJA_1407	JALI_18140	NC77_22890	Ga0058997_5200	Janthi_01589	BW37_05020	Ga0059270_10942	Ga0059271_04318	BN2497_2703	JANGC3DRAFT_2250	VM94_01053	mma_3179	Ga0066750_11678	FG13DRAFT_5642	H597DRAFT_02232
29	29	1	Ga0066743_0234	Ga0066744_1159	DUPY_21550	F460DRAFT_02418	JAB1_06190	JAB2_38630	JAB3_25650	JAB4_38800	JAB5_57690	JAB6_37740	JAB7_43320	JAB8_42340	JAB9_45460	Jab_1c22770	GJA_1412	JALI_18100	NC77_22870	Ga0058997_5204	Janthi_01592	BW37_05016	Ga0059270_10938	Ga0059271_04322	BN2497_2693	JANGC3DRAFT_2247	VM94_01057	mma_1141	Ga0066750_11683	FG13DRAFT_5646	H597DRAFT_02223
29	29	1	Ga0066743_0236	Ga0066744_1157	DUPY_47920	F460DRAFT_02420	JAB1_06210	JAB2_38650	JAB3_25630	JAB4_38780	JAB5_57710	JAB6_37720	JAB7_43340	JAB8_42320	JAB9_45480	Jab_1c22790	GJA_1414	JALI_18080	NC77_22860	Ga0058997_5206	Janthi_01594	BW37_05014	Ga0059270_10936	Ga0059271_04324	BN2497_2689	JANGC3DRAFT_2245	VM94_01059	mma_1143	Ga0066750_11685	FG13DRAFT_5648	H597DRAFT_02221
29	29	1	Ga0066743_0237	Ga0066744_1156	DUPY_47930	F460DRAFT_02421	JAB1_06220	JAB2_38660	JAB3_25620	JAB4_38770	JAB5_57720	JAB6_37710	JAB7_43350	JAB8_42310	JAB9_45490	Jab_1c22800	GJA_1415	JALI_18070	NC77_22855	Ga0058997_5207	Janthi_01595	BW37_05013	Ga0059270_10935	Ga0059271_04325	BN2497_2687	JANGC3DRAFT_2244	VM94_01060	mma_1144	Ga0066750_11686	FG13DRAFT_5649	H597DRAFT_02220
29	29	1	Ga0066743_0238	Ga0066744_1155	DUPY_47940	F460DRAFT_02422	JAB1_06230	JAB2_38670	JAB3_25610	JAB4_38760	JAB5_57730	JAB6_37700	JAB7_43360	JAB8_42300	JAB9_45500	Jab_1c22810	GJA_1416	JALI_18060	NC77_22850	Ga0058997_5208	Janthi_01596	BW37_05012	Ga0059270_10934	Ga0059271_04326	BN2497_2685	JANGC3DRAFT_2243	VM94_01061	mma_1145	Ga0066750_11687	FG13DRAFT_5650	H597DRAFT_02219
29	29	1	Ga0066743_0241	Ga0066744_1151	DUPY_47980	F460DRAFT_02426	JAB1_06250	JAB2_38690	JAB3_25570	JAB4_38740	JAB5_57750	JAB6_37680	JAB7_43430	JAB8_42280	JAB9_45520	Jab_1c22840	GJA_1417	JALI_18040	NC77_22840	Ga0058997_5210	Janthi_01597	BW37_05010	Ga0059270_10932	Ga0059271_04328	BN2497_2683	JANGC3DRAFT_2242	VM94_01063	mma_1146	Ga0066750_11689	FG13DRAFT_5653	H597DRAFT_02218
29	29	1	Ga0066743_0243	Ga0066744_1044	DUPY_48000	F460DRAFT_02431	JAB1_06260	JAB2_38700	JAB3_25540	JAB4_38730	JAB5_57760	JAB6_37660	JAB7_43460	JAB8_42270	JAB9_45530	Jab_1c22870	GJA_1423	JALI_18030	NC77_22835	Ga0058997_3596	Janthi_01598	BW37_05009	Ga0059270_10930	Ga0059271_04330	BN2497_2649	JANGC3DRAFT_2230	VM94_01064	mma_1149	Ga0066750_11691	FG13DRAFT_5654	H597DRAFT_02216
29	29	0.31	Ga0066743_0245	Ga0066744_1046	DUPY_48020	F460DRAFT_02433	JAB1_06280	JAB2_38720	JAB3_25520	JAB4_38710	JAB5_57780	JAB6_37640	JAB7_43480	JAB8_42250	JAB9_45550	Jab_1c22890	GJA_1425	JALI_18010	NC77_22825	Ga0058997_3594	Janthi_01600	BW37_05007	Ga0059270_10928	Ga0059271_04332	BN2497_2643	JANGC3DRAFT_2228	VM94_01066	mma_1151	Ga0066750_11693	FG13DRAFT_5656	H597DRAFT_02214
29	29	1	Ga0066743_0252	Ga0066744_10412	DUPY_48040	F460DRAFT_02436	JAB1_06290	JAB2_38730	JAB3_25460	JAB4_38700	JAB5_57790	JAB6_37630	JAB7_43540	JAB8_42240	JAB9_45560	Jab_1c22950	GJA_1426	JALI_18000	NC77_22820	Ga0058997_3593	Janthi_01601	BW37_05006	Ga0059270_10927	Ga0059271_04333	BN2497_2641	JANGC3DRAFT_2227	VM94_01067	mma_0621	Ga0066750_11694	FG13DRAFT_5657	H597DRAFT_02213
29	29	1	Ga0066743_0253	Ga0066744_10416	DUPY_48060	F460DRAFT_02438	JAB1_06300	JAB2_38740	JAB3_25450	JAB4_38690	JAB5_57800	JAB6_37620	JAB7_43550	JAB8_42230	JAB9_45570	Jab_1c22960	GJA_1427	JALI_17990	NC77_22815	Ga0058997_3592	Janthi_01602	BW37_05005	Ga0059270_10926	Ga0059271_04334	BN2497_2639	JANGC3DRAFT_2224	VM94_01068	mma_1152	Ga0066750_11695	FG13DRAFT_5658	H597DRAFT_02211
29	29	1	Ga0066743_0256	Ga0066744_10419	DUPY_48090	F460DRAFT_02441	JAB1_06330	JAB2_38770	JAB3_25420	JAB4_38660	JAB5_57830	JAB6_37590	JAB7_43580	JAB8_42200	JAB9_45600	Jab_1c22990	GJA_1430	JALI_17960	NC77_22800	Ga0058997_3589	Janthi_01605	BW37_05002	Ga0059270_10923	Ga0059271_04337	BN2497_2631	JANGC3DRAFT_2221	VM94_01071	mma_1155	Ga0066750_11698	FG13DRAFT_5661	H597DRAFT_02208
29	29	1	Ga0066743_0257	Ga0066744_10420	DUPY_48100	F460DRAFT_02442	JAB1_06340	JAB2_38780	JAB3_25410	JAB4_38650	JAB5_57840	JAB6_37580	JAB7_43590	JAB8_42190	JAB9_45610	Jab_1c23000	GJA_1431	JALI_17950	NC77_22795	Ga0058997_3588	Janthi_01606	BW37_05001	Ga0059270_10922	Ga0059271_04338	BN2497_2625	JANGC3DRAFT_2220	VM94_01072	mma_1156	Ga0066750_11699	FG13DRAFT_5662	H597DRAFT_02207
29	29	1	Ga0066743_0266	Ga0066744_10424	DUPY_48140	F460DRAFT_02446	JAB1_06390	JAB2_38830	JAB3_25340	JAB4_38600	JAB5_57890	JAB6_37530	JAB7_43660	JAB8_42140	JAB9_45660	Jab_1c23100	GJA_1435	JALI_17900	NC77_22770	Ga0058997_3583	Janthi_01608	BW37_04996	Ga0059270_10917	Ga0059271_04343	BN2497_2619	JANGC3DRAFT_2217	VM94_01077	mma_1157	Ga0066750_116104	FG13DRAFT_5667	H597DRAFT_02203
29	29	1	Ga0066743_0277	Ga0066744_10438	DUPY_48330	F460DRAFT_02459	JAB1_26350	JAB2_48140	JAB3_25180	JAB4_04760	JAB5_46350	JAB6_14800	JAB7_43780	JAB8_09170	JAB9_15860	Jab_1c23230	GJA_3227	JALI_20180	NC77_03915	Ga0058997_0997	Janthi_03089	BW37_01443	Ga0059270_101297	Ga0059271_00297	BN2497_2375	JANGC3DRAFT_0445	VM94_02722	mma_1219	Ga0066750_107273	FG13DRAFT_1866	H597DRAFT_02153
29	29	1	Ga0066743_0291	Ga0066744_10453	DUPY_48420	F460DRAFT_02471	JAB1_11140	JAB2_31410	JAB3_25040	JAB4_22700	JAB5_40920	JAB6_41890	JAB7_43910	JAB8_24340	JAB9_16250	Jab_1c23360	GJA_3226	JALI_47320	NC77_11660	Ga0058997_3249	Janthi_01933	BW37_04678	Ga0059270_107311	Ga0059271_03541	BN2497_2369	JANGC3DRAFT_0449	VM94_02420	mma_1956	Ga0066750_104322	FG13DRAFT_0277	H597DRAFT_02135
29	29	1	Ga0066743_0294	Ga0066744_10456	DUPY_48450	F460DRAFT_02474	JAB1_11190	JAB2_49140	JAB3_25010	JAB4_22760	JAB5_18050	JAB6_41940	JAB7_43940	JAB8_47230	JAB9_04700	Jab_1c23390	GJA_3222	JALI_47270	NC77_27075	Ga0058997_3244	Janthi_01938	BW37_04683	Ga0059270_107316	Ga0059271_03536	BN2497_2363	JANGC3DRAFT_0452	VM94_02425	mma_2303	Ga0066750_104327	FG13DRAFT_0283	H597DRAFT_02132
29	29	1	Ga0066743_0299	Ga0066744_10461	DUPY_48470	F460DRAFT_02476	JAB1_11230	JAB2_49180	JAB3_24960	JAB4_22800	JAB5_18010	JAB6_41980	JAB7_43990	JAB8_47270	JAB9_04660	Jab_1c23440	GJA_3218	JALI_47230	NC77_22605	Ga0058997_3240	Janthi_01941	BW37_04687	Ga0059270_107319	Ga0059271_03533	BN2497_2357	JANGC3DRAFT_0454	VM94_02429	mma_2299	Ga0066750_104331	FG13DRAFT_0287	H597DRAFT_02130
29	29	1	Ga0066743_0319	Ga0066744_10480	DUPY_48600	F460DRAFT_02487	JAB1_11280	JAB2_14370	JAB3_24730	JAB4_22850	JAB5_17960	JAB6_42030	JAB7_27920	JAB8_47320	JAB9_51570	Jab_1c23660	GJA_3209	JALI_47160	NC77_22580	Ga0058997_3235	Janthi_01945	BW37_04692	Ga0059270_107324	Ga0059271_03528	BN2497_2341	JANGC3DRAFT_0470	VM94_02434	mma_1196	Ga0066750_104336	FG13DRAFT_0292	H597DRAFT_02120
29	29	1	Ga0066743_0321	Ga0066744_10482	DUPY_48620	F460DRAFT_02489	JAB1_11300	JAB2_14350	JAB3_24650	JAB4_22870	JAB5_17940	JAB6_42050	JAB7_28000	JAB8_47340	JAB9_51550	Jab_1c23740	GJA_3208	JALI_47140	NC77_22570	Ga0058997_3233	Janthi_01947	BW37_04694	Ga0059270_107326	Ga0059271_03526	BN2497_2323	JANGC3DRAFT_0472	VM94_02436	mma_1198	Ga0066750_104338	FG13DRAFT_0294	H597DRAFT_02116
29	29	1	Ga0066743_0334	Ga0066744_10491	DUPY_48700	F460DRAFT_02495	JAB1_44280	JAB2_56910	JAB3_24460	JAB4_10510	JAB5_23420	JAB6_23390	JAB7_28230	JAB8_36570	JAB9_21100	Jab_1c23950	GJA_426	JALI_16120	NC77_21930	Ga0058997_3610	Janthi_04244	BW37_00206	Ga0059270_104445	Ga0059271_01624	BN2497_7421	JANGC3DRAFT_5186	VM94_03419	mma_0278	Ga0066750_103367	FG13DRAFT_3332	H597DRAFT_02102
29	29	1	Ga0066743_0352	Ga0066744_104107	DUPY_48840	F460DRAFT_02506	JAB1_26410	JAB2_48180	JAB3_24200	JAB4_04800	JAB5_46310	JAB6_14740	JAB7_28490	JAB8_09120	JAB9_15900	Jab_1c24170	GJA_1599	JALI_20120	NC77_03885	Ga0058997_1003	Janthi_03085	BW37_01437	Ga0059270_101292	Ga0059271_00292	BN2497_2297	JANGC3DRAFT_0481	VM94_02728	mma_1208	Ga0066750_107279	FG13DRAFT_1860	H597DRAFT_02087
29	29	1	Ga0066743_0353	Ga0066744_104108	DUPY_48850	F460DRAFT_02507	JAB1_26420	JAB2_48190	JAB3_24190	JAB4_04810	JAB5_46300	JAB6_14730	JAB7_28500	JAB8_09110	JAB9_15910	Jab_1c24180	GJA_1601	JALI_20110	NC77_03880	Ga0058997_1004	Janthi_03084	BW37_01436	Ga0059270_101291	Ga0059271_00291	BN2497_2295	JANGC3DRAFT_0482	VM94_02729	mma_2661	Ga0066750_107280	FG13DRAFT_1859	H597DRAFT_02086
29	29	0.931	Ga0066743_0354	Ga0066744_104109	DUPY_48860	F460DRAFT_02508	JAB1_26430	JAB2_48200	JAB3_24180	JAB4_04820	JAB5_46290	JAB6_14720	JAB7_28510	JAB8_09100	JAB9_15920	Jab_1c24190	GJA_1602	JALI_20100	NC77_03875	Ga0058997_1005	Janthi_03083	BW37_01435	Ga0059270_101290	Ga0059271_00290	BN2497_2293	JANGC3DRAFT_0483	VM94_02730	mma_1073	Ga0066750_107281	FG13DRAFT_1858	H597DRAFT_02085
29	29	1	Ga0066743_0355	Ga0066744_104110	DUPY_48870	F460DRAFT_02509	JAB1_26440	JAB2_48210	JAB3_24170	JAB4_04830	JAB5_46280	JAB6_14710	JAB7_28520	JAB8_09090	JAB9_15930	Jab_1c24200	GJA_1603	JALI_20090	NC77_03870	Ga0058997_1006	Janthi_03082	BW37_01434	Ga0059270_101289	Ga0059271_00289	BN2497_2291	JANGC3DRAFT_0484	VM94_02731	mma_1863	Ga0066750_107282	FG13DRAFT_1857	H597DRAFT_02084
29	29	1	Ga0066743_0359	Ga0066744_104113	DUPY_48900	F460DRAFT_02512	JAB1_26470	JAB2_48240	JAB3_24120	JAB4_04860	JAB5_46250	JAB6_14680	JAB7_28590	JAB8_09060	JAB9_15960	Jab_1c24290	GJA_1605	JALI_20060	NC77_03855	Ga0058997_1009	Janthi_03079	BW37_01431	Ga0059270_101286	Ga0059271_00286	BN2497_2271	JANGC3DRAFT_1920	VM94_02734	mma_1519	Ga0066750_107285	FG13DRAFT_1854	H597DRAFT_02081
29	29	1	Ga0066743_0360	Ga0066744_104114	DUPY_48910	F460DRAFT_02513	JAB1_51250	JAB2_47620	JAB3_24110	JAB4_04250	JAB5_46860	JAB6_15310	JAB7_28600	JAB8_09660	JAB9_15370	Jab_1c24300	GJA_3268	JALI_20680	NC77_04165	Ga0058997_0946	Janthi_03127	BW37_01492	Ga0059270_101351	Ga0059271_00351	BN2497_2269	JANGC3DRAFT_1917	VM94_02672	mma_1520	Ga0066750_12117	FG13DRAFT_1922	H597DRAFT_02080
29	29	1	Ga0066743_0361	Ga0066744_104115	DUPY_48920	F460DRAFT_02514	JAB1_51260	JAB2_47630	JAB3_24100	JAB4_04260	JAB5_46850	JAB6_15300	JAB7_28610	JAB8_09650	JAB9_15380	Jab_1c24310	GJA_3267	JALI_20670	NC77_04160	Ga0058997_0947	Janthi_03126	BW37_01491	Ga0059270_101350	Ga0059271_00350	BN2497_2267	JANGC3DRAFT_1916	VM94_02673	mma_1521	Ga0066750_12116	FG13DRAFT_1921	H597DRAFT_02079
29	29	0.863	Ga0066743_0362	Ga0066744_104116	DUPY_48930	F460DRAFT_02515	JAB1_51270	JAB2_47640	JAB3_24090	JAB4_04270	JAB5_46840	JAB6_15290	JAB7_28620	JAB8_09640	JAB9_15390	Jab_1c24320	GJA_3266	JALI_20660	NC77_04155	Ga0058997_0948	Janthi_03125	BW37_01490	Ga0059270_101349	Ga0059271_00349	BN2497_2265	JANGC3DRAFT_1915	VM94_02674	mma_1522	Ga0066750_12115	FG13DRAFT_1920	H597DRAFT_02078
29	29	1	Ga0066743_0363	Ga0066744_104117	DUPY_48940	F460DRAFT_02516	JAB1_51280	JAB2_47650	JAB3_24080	JAB4_04280	JAB5_46830	JAB6_15280	JAB7_28630	JAB8_09630	JAB9_15400	Jab_1c24330	GJA_3265	JALI_20650	NC77_04150	Ga0058997_0949	Janthi_03124	BW37_01489	Ga0059270_101348	Ga0059271_00348	BN2497_2263	JANGC3DRAFT_1914	VM94_02675	mma_1523	Ga0066750_12114	FG13DRAFT_1919	H597DRAFT_02077
29	29	1	Ga0066743_0365	Ga0066744_104119	DUPY_48960	F460DRAFT_02518	JAB1_51300	JAB2_47670	JAB3_24060	JAB4_04300	JAB5_46810	JAB6_15260	JAB7_28690	JAB8_09610	JAB9_15420	Jab_1c24350	GJA_3263	JALI_20630	NC77_04140	Ga0058997_0951	Janthi_03122	BW37_01487	Ga0059270_101346	Ga0059271_00346	BN2497_2257	JANGC3DRAFT_1912	VM94_02677	mma_1525	Ga0066750_12112	FG13DRAFT_1917	H597DRAFT_02074
29	29	1	Ga0066743_0366	Ga0066744_104120	DUPY_48970	F460DRAFT_02519	JAB1_51310	JAB2_47680	JAB3_24050	JAB4_04310	JAB5_46800	JAB6_15250	JAB7_28700	JAB8_09600	JAB9_15430	Jab_1c24360	GJA_3262	JALI_20620	NC77_04135	Ga0058997_0952	Janthi_03121	BW37_01486	Ga0059270_101345	Ga0059271_00345	BN2497_2255	JANGC3DRAFT_1911	VM94_02678	mma_1526	Ga0066750_12111	FG13DRAFT_1916	H597DRAFT_02073
29	29	1	Ga0066743_0409	Ga0066744_104159	DUPY_49240	F460DRAFT_02547	JAB1_11360	JAB2_14280	JAB3_23670	JAB4_22940	JAB5_17870	JAB6_42110	JAB7_29070	JAB8_47410	JAB9_51480	Jab_1c24720	GJA_3204	JALI_47080	NC77_22540	Ga0058997_3227	Janthi_01951	BW37_04700	Ga0059270_107332	Ga0059271_03520	BN2497_12359	JANGC3DRAFT_1893	VM94_02441	mma_2242	Ga0066750_104343	FG13DRAFT_0306	H597DRAFT_02053
29	29	1	Ga0066743_0410	Ga0066744_104160	DUPY_49250	F460DRAFT_02548	JAB1_11370	JAB2_14270	JAB3_23660	JAB4_22950	JAB5_17860	JAB6_42120	JAB7_29080	JAB8_47420	JAB9_51470	Jab_1c24730	GJA_3203	JALI_47070	NC77_22535	Ga0058997_3226	Janthi_01952	BW37_04701	Ga0059270_107333	Ga0059271_03519	BN2497_12361	JANGC3DRAFT_1892	VM94_02442	mma_2241	Ga0066750_104344	FG13DRAFT_0307	H597DRAFT_02052
29	29	0.931	Ga0066743_0411	Ga0066744_104161	DUPY_49260	F460DRAFT_02549	JAB1_11380	JAB2_14260	JAB3_23650	JAB4_22960	JAB5_17850	JAB6_42130	JAB7_29090	JAB8_47430	JAB9_51460	Jab_1c24740	GJA_3202	JALI_47060	NC77_22530	Ga0058997_3225	Janthi_01953	BW37_04702	Ga0059270_107334	Ga0059271_03518	BN2497_12363	JANGC3DRAFT_1891	VM94_02443	mma_2240	Ga0066750_104345	FG13DRAFT_0308	H597DRAFT_02051
29	29	1	Ga0066743_0412	Ga0066744_104162	DUPY_49270	F460DRAFT_02550	JAB1_11390	JAB2_14250	JAB3_23640	JAB4_22970	JAB5_17840	JAB6_42140	JAB7_29100	JAB8_47440	JAB9_51450	Jab_1c24750	GJA_3201	JALI_47050	NC77_22525	Ga0058997_3224	Janthi_01954	BW37_04703	Ga0059270_107335	Ga0059271_03517	BN2497_12365	JANGC3DRAFT_1890	VM94_02444	mma_2239	Ga0066750_104346	FG13DRAFT_0309	H597DRAFT_02050
29	29	1	Ga0066743_0413	Ga0066744_104163	DUPY_49280	F460DRAFT_02551	JAB1_11400	JAB2_14240	JAB3_23630	JAB4_22980	JAB5_17830	JAB6_42150	JAB7_29110	JAB8_47450	JAB9_51440	Jab_1c24760	GJA_3200	JALI_47040	NC77_22520	Ga0058997_3223	Janthi_01955	BW37_04704	Ga0059270_107336	Ga0059271_03516	BN2497_12367	JANGC3DRAFT_1889	VM94_02445	mma_2238	Ga0066750_104347	FG13DRAFT_0310	H597DRAFT_02049
29	29	1	Ga0066743_0415	Ga0066744_104165	DUPY_49300	F460DRAFT_02553	JAB1_11420	JAB2_14220	JAB3_23610	JAB4_23000	JAB5_17810	JAB6_42170	JAB7_29130	JAB8_47470	JAB9_11430	Jab_1c24780	GJA_3198	JALI_47020	NC77_22510	Ga0058997_3221	Janthi_01958	BW37_04706	Ga0059270_107338	Ga0059271_03514	BN2497_12371	JANGC3DRAFT_1887	VM94_02447	mma_2236	Ga0066750_104349	FG13DRAFT_0312	H597DRAFT_02047
29	29	1	Ga0066743_0416	Ga0066744_104166	DUPY_49310	F460DRAFT_02554	JAB1_11430	JAB2_14210	JAB3_23600	JAB4_23010	JAB5_17800	JAB6_42180	JAB7_29140	JAB8_47480	JAB9_11420	Jab_1c24790	GJA_3197	JALI_47010	NC77_22505	Ga0058997_3220	Janthi_01959	BW37_04707	Ga0059270_107339	Ga0059271_03513	BN2497_12373	JANGC3DRAFT_1886	VM94_02448	mma_2235	Ga0066750_104350	FG13DRAFT_0313	H597DRAFT_02046
29	29	1	Ga0066743_0456	Ga0066744_104208	DUPY_42570	F460DRAFT_02598	JAB1_29790	JAB2_08140	JAB3_22910	JAB4_20630	JAB5_27720	JAB6_24150	JAB7_29800	JAB8_25900	JAB9_24080	Jab_1c25490	GJA_3127	JALI_55490	NC77_15700	Ga0058997_3410	Janthi_01756	BW37_04515	Ga0059270_107152	Ga0059271_03700	BN2497_12635	JANGC3DRAFT_1829	VM94_03588	mma_2115	Ga0066750_104146	FG13DRAFT_0075	H597DRAFT_01971
29	29	1	Ga0066743_0457	Ga0066744_104209	DUPY_42560	F460DRAFT_02599	JAB1_29780	JAB2_08150	JAB3_22900	JAB4_20640	JAB5_27730	JAB6_24140	JAB7_29810	JAB8_25890	JAB9_24090	Jab_1c25500	GJA_3126	JALI_55480	NC77_15705	Ga0058997_3409	Janthi_01758	BW37_04516	Ga0059270_107153	Ga0059271_03699	BN2497_12637	JANGC3DRAFT_1828	VM94_03587	mma_2114	Ga0066750_104147	FG13DRAFT_0076	H597DRAFT_01970
29	29	1	Ga0066743_0459	Ga0066744_104211	DUPY_42540	F460DRAFT_02601	JAB1_29760	JAB2_08170	JAB3_22880	JAB4_20660	JAB5_27750	JAB6_24120	JAB7_29830	JAB8_25870	JAB9_24110	Jab_1c25520	GJA_3124	JALI_55460	NC77_15715	Ga0058997_3407	Janthi_01760	BW37_04518	Ga0059270_107155	Ga0059271_03697	BN2497_12641	JANGC3DRAFT_1826	VM94_03585	mma_2112	Ga0066750_104149	FG13DRAFT_0078	H597DRAFT_01967
29	29	1	Ga0066743_0468	Ga0066744_104228	DUPY_42460	F460DRAFT_02612	JAB1_09590	JAB2_08240	JAB3_22750	JAB4_20730	JAB5_27820	JAB6_39870	JAB7_29960	JAB8_25800	JAB9_24180	Jab_1c25660	GJA_3111	JALI_48840	NC77_15905	Ga0058997_3396	Janthi_01765	BW37_04530	Ga0059270_107167	Ga0059271_03685	BN2497_12665	JANGC3DRAFT_1821	VM94_02268	mma_2111	Ga0066750_104159	FG13DRAFT_0090	H597DRAFT_01952
29	29	0.931	Ga0066743_0470	Ga0066744_104230	DUPY_42440	F460DRAFT_02614	JAB1_09610	JAB2_08260	JAB3_22730	JAB4_20750	JAB5_27840	JAB6_39890	JAB7_29980	JAB8_25780	JAB9_24200	Jab_1c25680	GJA_3109	JALI_48820	NC77_15915	Ga0058997_3394	Janthi_01767	BW37_04532	Ga0059270_107169	Ga0059271_03683	BN2497_12669	JANGC3DRAFT_1819	VM94_02270	mma_2109	Ga0066750_104161	FG13DRAFT_0092	H597DRAFT_01950
29	29	1	Ga0066743_0471	Ga0066744_104231	DUPY_42430	F460DRAFT_02615	JAB1_09620	JAB2_08270	JAB3_22720	JAB4_20760	JAB5_27850	JAB6_39900	JAB7_29990	JAB8_25770	JAB9_24210	Jab_1c25690	GJA_3108	JALI_48810	NC77_15920	Ga0058997_3393	Janthi_01768	BW37_04533	Ga0059270_107170	Ga0059271_03682	BN2497_12671	JANGC3DRAFT_1818	VM94_02271	mma_2108	Ga0066750_104162	FG13DRAFT_0093	H597DRAFT_01949
29	29	1	Ga0066743_0472	Ga0066744_104232	DUPY_42420	F460DRAFT_02616	JAB1_09630	JAB2_08280	JAB3_22710	JAB4_20770	JAB5_27860	JAB6_39910	JAB7_30000	JAB8_25760	JAB9_24220	Jab_1c25700	GJA_3107	JALI_48800	NC77_15925	Ga0058997_3392	Janthi_01769	BW37_04534	Ga0059270_107171	Ga0059271_03681	BN2497_12673	JANGC3DRAFT_1817	VM94_02272	mma_2107	Ga0066750_104163	FG13DRAFT_0094	H597DRAFT_01948
29	29	1	Ga0066743_0473	Ga0066744_104233	DUPY_42410	F460DRAFT_02617	JAB1_09640	JAB2_08290	JAB3_22700	JAB4_20780	JAB5_27870	JAB6_39920	JAB7_30010	JAB8_25750	JAB9_24230	Jab_1c25710	GJA_3106	JALI_48790	NC77_15930	Ga0058997_3391	Janthi_01770	BW37_04535	Ga0059270_107172	Ga0059271_03680	BN2497_12675	JANGC3DRAFT_1816	VM94_02273	mma_2106	Ga0066750_104164	FG13DRAFT_0095	H597DRAFT_01947
29	29	1	Ga0066743_0474	Ga0066744_104234	DUPY_42400	F460DRAFT_02618	JAB1_09650	JAB2_08300	JAB3_22690	JAB4_20790	JAB5_27880	JAB6_39930	JAB7_30020	JAB8_25740	JAB9_24240	Jab_1c25720	GJA_3105	JALI_48780	NC77_15935	Ga0058997_3390	Janthi_01771	BW37_04536	Ga0059270_107173	Ga0059271_03679	BN2497_12677	JANGC3DRAFT_1815	VM94_02274	mma_2105	Ga0066750_104165	FG13DRAFT_0096	H597DRAFT_01946
29	29	1	Ga0066743_0475	Ga0066744_104235	DUPY_42390	F460DRAFT_02619	JAB1_09660	JAB2_08310	JAB3_22680	JAB4_20800	JAB5_27890	JAB6_39940	JAB7_30030	JAB8_25730	JAB9_24250	Jab_1c25730	GJA_3104	JALI_48770	NC77_15940	Ga0058997_3389	Janthi_01772	BW37_04537	Ga0059270_107174	Ga0059271_03678	BN2497_12679	JANGC3DRAFT_1814	VM94_02275	mma_2104	Ga0066750_104166	FG13DRAFT_0097	H597DRAFT_01945
29	29	1	Ga0066743_0532	Ga0066744_101708	DUPY_00190	F460DRAFT_00312	JAB1_28840	JAB2_53170	JAB3_55480	JAB4_56300	JAB5_53680	JAB6_45920	JAB7_30640	JAB8_19250	JAB9_49960	Jab_2c00580	GJA_1995	JALI_40880	NC77_12965	Ga0058997_1236	Janthi_02896	BW37_02290	Ga0059270_10148	Ga0059271_00048	BN2497_4649	JANGC3DRAFT_1458	VM94_02961	mma_2655	Ga0066750_107201	FG13DRAFT_1615	H597DRAFT_03350
29	29	1	Ga0066743_0555	Ga0066744_1011159	DUPY_20730	F460DRAFT_04791	JAB1_28000	JAB2_08080	JAB3_55700	JAB4_06290	JAB5_17440	JAB6_45110	JAB7_30850	JAB8_18400	JAB9_49130	Jab_2c00780	GJA_2917	JALI_40030	NC77_12555	Ga0058997_1153	Janthi_02965	BW37_02371	Ga0059270_101136	Ga0059271_00136	BN2497_1197	JANGC3DRAFT_1677	VM94_02876	mma_1588	Ga0066750_107116	FG13DRAFT_1699	H597DRAFT_01853
29	29	1	Ga0066743_0573	Ga0066744_101751	DUPY_07660	F460DRAFT_00277	JAB1_28310	JAB2_53500	JAB3_56000	JAB4_06640	JAB5_16920	JAB6_45430	JAB7_31160	JAB8_18740	JAB9_49470	Jab_2c01060	GJA_2884	JALI_40360	NC77_12705	Ga0058997_1185	Janthi_02944	BW37_02339	Ga0059270_101101	Ga0059271_00101	BN2497_1159	JANGC3DRAFT_1513	VM94_02907	mma_2411	Ga0066750_107147	FG13DRAFT_1667	H597DRAFT_05434
29	29	1	Ga0066743_0585	Ga0066744_101760	DUPY_07840	F460DRAFT_00259	JAB1_28490	JAB2_51130	JAB3_56110	JAB4_06820	JAB5_01830	JAB6_45580	JAB7_31270	JAB8_18930	JAB9_49640	Jab_2c01160	GJA_2877	JALI_40540	NC77_12790	Ga0058997_1200	Janthi_02929	BW37_02324	Ga0059270_10182	Ga0059271_00082	BN2497_1145	JANGC3DRAFT_1505	VM94_02926	mma_1813	Ga0066750_107165	FG13DRAFT_1652	H597DRAFT_05431
29	29	1	Ga0066743_0599	Ga0066744_101771	DUPY_06950	F460DRAFT_00251	JAB1_28570	JAB2_51210	JAB3_49320	JAB4_06900	JAB5_01750	JAB6_45660	JAB7_31410	JAB8_19010	JAB9_49720	Jab_2c01300	GJA_2869	JALI_40620	NC77_12830	Ga0058997_1208	Janthi_02922	BW37_02317	Ga0059270_10174	Ga0059271_00074	BN2497_12969	JANGC3DRAFT_1492	VM94_02934	mma_1611	Ga0066750_107173	FG13DRAFT_1644	H597DRAFT_05422
29	29	0.828	Ga0066743_0630	Ga0066744_101793	DUPY_06180	F460DRAFT_02920	JAB1_11570	JAB2_14070	JAB3_49590	JAB4_23150	JAB5_35880	JAB6_42320	JAB7_31680	JAB8_47620	JAB9_11280	Jab_2c01600	GJA_1979	JALI_46870	NC77_22435	Ga0058997_3205	Janthi_01972	BW37_04721	Ga0059270_107354	Ga0059271_03498	BN2497_10825	JANGC3DRAFT_1472	VM94_02464	mma_0842	Ga0066750_104364	FG13DRAFT_0328	H597DRAFT_04823
29	29	1	Ga0066743_0631	Ga0066744_101794	DUPY_06170	F460DRAFT_02921	JAB1_13430	JAB2_31980	JAB3_49600	JAB4_16760	JAB5_30600	JAB6_25430	JAB7_31690	JAB8_01850	JAB9_23000	Jab_2c01610	GJA_1981	JALI_31950	NC77_16455	Ga0058997_2505	Janthi_02121	BW37_02583	Ga0059270_11455	Ga0059271_04848	BN2497_5541	JANGC3DRAFT_1470	VM94_03890	mma_0845	Ga0066750_109161	FG13DRAFT_0504	H597DRAFT_04824
29	29	1	Ga0066743_0636	Ga0066744_101801	DUPY_06150	F460DRAFT_02923	JAB1_13480	JAB2_32030	JAB3_49650	JAB4_16810	JAB5_30550	JAB6_25480	JAB7_31740	JAB8_01900	JAB9_22950	Jab_2c01650	GJA_1988	JALI_31900	NC77_16430	Ga0058997_2499	Janthi_02125	BW37_02578	Ga0059270_11450	Ga0059271_04853	BN2497_13005	JANGC3DRAFT_1466	VM94_03895	mma_1805	Ga0066750_109156	FG13DRAFT_0509	H597DRAFT_04835
29	29	1	Ga0066743_0639	Ga0066744_101804	DUPY_06130	F460DRAFT_02926	JAB1_13520	JAB2_32080	JAB3_49700	JAB4_16860	JAB5_30500	JAB6_36800	JAB7_31780	JAB8_01950	JAB9_22900	Jab_2c01690	GJA_1992	JALI_31870	NC77_16410	Ga0058997_2495	Janthi_02128	BW37_02574	Ga0059270_11446	Ga0059271_04858	BN2497_13007	JANGC3DRAFT_1463	VM94_03900	mma_2862	Ga0066750_109150	FG13DRAFT_0513	H597DRAFT_04838
29	29	1	Ga0066743_0649	Ga0066744_101814	DUPY_03900	F460DRAFT_02935	JAB1_09800	JAB2_50180	JAB3_49800	JAB4_21410	JAB5_04890	JAB6_40570	JAB7_31880	JAB8_25620	JAB9_24360	Jab_2c01790	GJA_2947	JALI_48640	NC77_16010	Ga0058997_3382	Janthi_01834	BW37_04547	Ga0059270_107182	Ga0059271_03670	BN2497_2019	JANGC3DRAFT_1878	VM94_02285	mma_2295	Ga0066750_104187	FG13DRAFT_0147	H597DRAFT_02226
29	29	1	Ga0066743_0675	Ga0066744_101850	DUPY_37660	F460DRAFT_01071	JAB1_46860	JAB2_11070	JAB3_60750	JAB4_46970	JAB5_40750	JAB6_46610	JAB7_52980	JAB8_41570	JAB9_50600	Jab_2c02280	GJA_2051	JALI_34720	NC77_02190	Ga0058997_1292	Janthi_02864	BW37_03941	Ga0059270_108251	Ga0059271_03866	BN2497_13141	JANGC3DRAFT_0808	VM94_03019	mma_0759	Ga0066750_101700	FG13DRAFT_1514	H597DRAFT_04866
29	29	1	Ga0066743_0752	Ga0066744_105185	DUPY_52470	F460DRAFT_01131	JAB1_47680	JAB2_18550	JAB3_54450	JAB4_41770	JAB5_21860	JAB6_48000	JAB7_37240	JAB8_45820	JAB9_26660	Jab_2c02810	GJA_2128	JALI_28330	NC77_07705	Ga0058997_1371	Janthi_02804	BW37_04020	Ga0059270_108193	Ga0059271_03924	BN2497_13267	JANGC3DRAFT_0859	VM94_01709	mma_1383	Ga0066750_101626	FG13DRAFT_1432	H597DRAFT_04922
29	29	1	Ga0066743_0753	Ga0066744_105186	DUPY_52460	F460DRAFT_01132	JAB1_47690	JAB2_18540	JAB3_54460	JAB4_41780	JAB5_21850	JAB6_47990	JAB7_37230	JAB8_45830	JAB9_26650	Jab_2c02820	GJA_2129	JALI_28340	NC77_07710	Ga0058997_1372	Janthi_02803	BW37_04021	Ga0059270_108192	Ga0059271_03925	BN2497_13271	JANGC3DRAFT_0860	VM94_01708	mma_1384	Ga0066750_101625	FG13DRAFT_1431	H597DRAFT_04923
29	29	1	Ga0066743_0754	Ga0066744_105187	DUPY_52450	F460DRAFT_01133	JAB1_47700	JAB2_18530	JAB3_54470	JAB4_41790	JAB5_21840	JAB6_47980	JAB7_37220	JAB8_45840	JAB9_26640	Jab_2c02830	GJA_2130	JALI_28350	NC77_07715	Ga0058997_1373	Janthi_02802	BW37_04022	Ga0059270_108191	Ga0059271_03926	BN2497_13273	JANGC3DRAFT_0861	VM94_01707	mma_1385	Ga0066750_101624	FG13DRAFT_1430	H597DRAFT_04924
29	29	1	Ga0066743_0755	Ga0066744_105188	DUPY_52440	F460DRAFT_01134	JAB1_47710	JAB2_18520	JAB3_54480	JAB4_41800	JAB5_21830	JAB6_47970	JAB7_37210	JAB8_45850	JAB9_26630	Jab_2c02840	GJA_2131	JALI_28360	NC77_07720	Ga0058997_1374	Janthi_02801	BW37_04023	Ga0059270_108190	Ga0059271_03927	BN2497_13275	JANGC3DRAFT_0862	VM94_01706	mma_1392	Ga0066750_101623	FG13DRAFT_1429	H597DRAFT_04925
29	29	1	Ga0066743_0756	Ga0066744_105189	DUPY_52430	F460DRAFT_01135	JAB1_47720	JAB2_18510	JAB3_54490	JAB4_41810	JAB5_21820	JAB6_47960	JAB7_37200	JAB8_45860	JAB9_26620	Jab_2c02850	GJA_2133	JALI_28370	NC77_07725	Ga0058997_1375	Janthi_02800	BW37_04024	Ga0059270_108189	Ga0059271_03928	BN2497_13277	JANGC3DRAFT_0863	VM94_01705	mma_1393	Ga0066750_101622	FG13DRAFT_1428	H597DRAFT_04926
29	29	1	Ga0066743_0759	Ga0066744_105192	DUPY_52400	F460DRAFT_01138	JAB1_47750	JAB2_18480	JAB3_54520	JAB4_41840	JAB5_21790	JAB6_47930	JAB7_37170	JAB8_45890	JAB9_26590	Jab_2c02880	GJA_2135	JALI_28400	NC77_07740	Ga0058997_1378	Janthi_02797	BW37_04027	Ga0059270_108186	Ga0059271_03931	BN2497_13283	JANGC3DRAFT_0866	VM94_01702	mma_1396	Ga0066750_101619	FG13DRAFT_1425	H597DRAFT_04928
29	29	1	Ga0066743_0760	Ga0066744_105193	DUPY_52390	F460DRAFT_01139	JAB1_47760	JAB2_18470	JAB3_54530	JAB4_41850	JAB5_21780	JAB6_47920	JAB7_37160	JAB8_45900	JAB9_26580	Jab_2c02890	GJA_2136	JALI_28410	NC77_07745	Ga0058997_1379	Janthi_02796	BW37_04028	Ga0059270_108185	Ga0059271_03932	BN2497_13285	JANGC3DRAFT_0867	VM94_01701	mma_1397	Ga0066750_101618	FG13DRAFT_1424	H597DRAFT_04929
29	29	1	Ga0066743_0776	Ga0066744_105201	DUPY_52350	F460DRAFT_01141	JAB1_47800	JAB2_18450	JAB3_54610	JAB4_41870	JAB5_21760	JAB6_47910	JAB7_37080	JAB8_45920	JAB9_26560	Jab_2c02990	GJA_2144	JALI_28420	NC77_12185	Ga0058997_1380	Janthi_02792	BW37_04029	Ga0059270_108181	Ga0059271_03936	BN2497_13287	JANGC3DRAFT_0868	VM94_01700	mma_1398	Ga0066750_101616	FG13DRAFT_1423	H597DRAFT_04930
29	29	1	Ga0066743_0789	Ga0066744_105212	DUPY_52270	F460DRAFT_01148	JAB1_47880	JAB2_00560	JAB3_54810	JAB4_41950	JAB5_11100	JAB6_47830	JAB7_36880	JAB8_46000	JAB9_26480	Jab_2c03190	GJA_2147	JALI_28510	NC77_12145	Ga0058997_1389	Janthi_02789	BW37_04037	Ga0059270_108173	Ga0059271_03944	BN2497_13351	JANGC3DRAFT_1613	VM94_01691	mma_1407	Ga0066750_101608	FG13DRAFT_1415	H597DRAFT_04936
29	29	1	Ga0066743_0790	Ga0066744_105213	DUPY_52260	F460DRAFT_01149	JAB1_47890	JAB2_00550	JAB3_54820	JAB4_41960	JAB5_11090	JAB6_47820	JAB7_36870	JAB8_46010	JAB9_26470	Jab_2c03200	GJA_2148	JALI_28520	NC77_12140	Ga0058997_1390	Janthi_02788	BW37_04038	Ga0059270_108172	Ga0059271_03945	BN2497_13353	JANGC3DRAFT_1612	VM94_01690	mma_1408	Ga0066750_101607	FG13DRAFT_1414	H597DRAFT_04937
29	29	1	Ga0066743_0799	Ga0066744_105220	DUPY_52180	F460DRAFT_01155	JAB1_27550	JAB2_23530	JAB3_54940	JAB4_05890	JAB5_36600	JAB6_14220	JAB7_36750	JAB8_34040	JAB9_48240	Jab_2c03330	GJA_2955	JALI_26550	NC77_03325	Ga0058997_1111	Janthi_02997	BW37_03849	Ga0059270_101180	Ga0059271_00180	BN2497_8695	JANGC3DRAFT_1729	VM94_02839	mma_3609	Ga0066750_10776	FG13DRAFT_1741	H597DRAFT_04946
29	29	1	Ga0066743_0805	Ga0066744_105223	DUPY_52160	F460DRAFT_01157	JAB1_48070	JAB2_00360	JAB3_54960	JAB4_42150	JAB5_20210	JAB6_47640	JAB7_36730	JAB8_46160	JAB9_51080	Jab_2c03350	GJA_2165	JALI_09220	NC77_12050	Ga0058997_1410	Janthi_02776	BW37_04056	Ga0059270_108152	Ga0059271_03965	BN2497_13379	JANGC3DRAFT_1439	VM94_01670	mma_1948	Ga0066750_101589	FG13DRAFT_1394	H597DRAFT_04948
29	29	1	Ga0066743_0809	Ga0066744_105225	DUPY_52130	F460DRAFT_01160	JAB1_48180	JAB2_00250	JAB3_54990	JAB4_42260	JAB5_20320	JAB6_47530	JAB7_36670	JAB8_46270	JAB9_51190	Jab_2c03410	GJA_2166	JALI_09330	NC77_11995	Ga0058997_1421	Janthi_02775	BW37_04067	Ga0059270_108151	Ga0059271_03966	BN2497_13401	JANGC3DRAFT_1438	VM94_01659	mma_1260	Ga0066750_101578	FG13DRAFT_1383	H597DRAFT_04949
29	29	1	Ga0066743_0811	Ga0066744_105227	DUPY_52110	F460DRAFT_01162	JAB1_48200	JAB2_00230	JAB3_55010	JAB4_42280	JAB5_20340	JAB6_47510	JAB7_36650	JAB8_46290	JAB9_51200	Jab_2c03430	GJA_2167	JALI_09350	NC77_11985	Ga0058997_1423	Janthi_02773	BW37_04069	Ga0059270_108149	Ga0059271_03968	BN2497_13405	JANGC3DRAFT_1436	VM94_01657	mma_1261	Ga0066750_101576	FG13DRAFT_1381	H597DRAFT_04951
29	29	1	Ga0066743_0827	Ga0066744_105239	DUPY_51980	F460DRAFT_01175	JAB1_48300	JAB2_00120	JAB3_55210	JAB4_42390	JAB5_20450	JAB6_47400	JAB7_36450	JAB8_46390	JAB9_51320	Jab_2c03630	GJA_2171	JALI_09460	NC77_11930	Ga0058997_1434	Janthi_02764	BW37_04080	Ga0059270_108137	Ga0059271_03980	BN2497_13441	JANGC3DRAFT_1435	VM94_01647	mma_3590	Ga0066750_101566	FG13DRAFT_1370	H597DRAFT_04959
29	29	1	Ga0066743_0828	Ga0066744_105240	DUPY_51970	F460DRAFT_01176	JAB1_48310	JAB2_00110	JAB3_55220	JAB4_42400	JAB5_20460	JAB6_47390	JAB7_36440	JAB8_46400	JAB9_51330	Jab_2c03640	GJA_2172	JALI_09470	NC77_11925	Ga0058997_1435	Janthi_02763	BW37_04081	Ga0059270_108136	Ga0059271_03981	BN2497_13443	JANGC3DRAFT_1434	VM94_01646	mma_1339	Ga0066750_101565	FG13DRAFT_1369	H597DRAFT_04960
29	29	1	Ga0066743_0829	Ga0066744_105241	DUPY_51960	F460DRAFT_01177	JAB1_48320	JAB2_00100	JAB3_55230	JAB4_42410	JAB5_20470	JAB6_47380	JAB7_36430	JAB8_46410	JAB9_51340	Jab_2c03650	GJA_2173	JALI_09480	NC77_11920	Ga0058997_1436	Janthi_02762	BW37_04082	Ga0059270_108135	Ga0059271_03982	BN2497_13445	JANGC3DRAFT_1433	VM94_01645	mma_1338	Ga0066750_101564	FG13DRAFT_1368	H597DRAFT_04961
29	29	1	Ga0066743_0831	Ga0066744_105242	DUPY_51950	F460DRAFT_01178	JAB1_48360	JAB2_00070	JAB3_55260	JAB4_42440	JAB5_20500	JAB6_47360	JAB7_36400	JAB8_46440	JAB9_51380	Jab_2c03700	GJA_2181	JALI_09520	NC77_28105	Ga0058997_1438	Janthi_02759	BW37_04084	Ga0059270_108130	Ga0059271_03987	BN2497_13451	JANGC3DRAFT_1430	VM94_01643	mma_1263	Ga0066750_101560	FG13DRAFT_1364	H597DRAFT_04965
29	29	1	Ga0066743_0832	Ga0066744_105243	DUPY_51940	F460DRAFT_01179	JAB1_48370	JAB2_00060	JAB3_55270	JAB4_42450	JAB5_20510	JAB6_47350	JAB7_36390	JAB8_46450	JAB9_51390	Jab_2c03710	GJA_2182	JALI_09530	NC77_28100	Ga0058997_1439	Janthi_02758	BW37_04085	Ga0059270_108129	Ga0059271_03988	BN2497_13453	JANGC3DRAFT_1429	VM94_01642	mma_1264	Ga0066750_101559	FG13DRAFT_1363	H597DRAFT_04966
29	29	1	Ga0066743_0834	Ga0066744_105247	DUPY_51890	F460DRAFT_01184	JAB1_48460	JAB2_43930	JAB3_45390	JAB4_42530	JAB5_20590	JAB6_47270	JAB7_36350	JAB8_46530	JAB9_10780	Jab_2c03750	GJA_2185	JALI_09610	NC77_28060	Ga0058997_1447	Janthi_02750	BW37_04093	Ga0059270_108121	Ga0059271_03996	BN2497_13463	JANGC3DRAFT_1420	VM94_01634	mma_1266	Ga0066750_101551	FG13DRAFT_1360	H597DRAFT_04969
29	29	1	Ga0066743_0835	Ga0066744_105248	DUPY_51880	F460DRAFT_01185	JAB1_48470	JAB2_43940	JAB3_45400	JAB4_42540	JAB5_20600	JAB6_47260	JAB7_36340	JAB8_46540	JAB9_10790	Jab_2c03760	GJA_2186	JALI_09620	NC77_28055	Ga0058997_1448	Janthi_02749	BW37_04094	Ga0059270_108120	Ga0059271_03997	BN2497_13465	JANGC3DRAFT_1419	VM94_01633	mma_1267	Ga0066750_101550	FG13DRAFT_1359	H597DRAFT_04970
29	29	1	Ga0066743_0840	Ga0066744_105253	DUPY_51810	F460DRAFT_01189	JAB1_32530	JAB2_48980	JAB3_45990	JAB4_52110	JAB5_51690	JAB6_21580	JAB7_59640	JAB8_46650	JAB9_10900	Jab_2c04340	GJA_2200	JALI_09730	NC77_17220	Ga0058997_1459	Janthi_02740	BW37_04105	Ga0059270_108109	Ga0059271_04008	BN2497_13501	JANGC3DRAFT_1408	VM94_01621	mma_1184	Ga0066750_101539	FG13DRAFT_1347	H597DRAFT_04973
29	29	1	Ga0066743_0848	Ga0066744_105262	DUPY_51740	F460DRAFT_01199	JAB1_32350	JAB2_48790	JAB3_46080	JAB4_51920	JAB5_51500	JAB6_21400	JAB7_07150	JAB8_46840	JAB9_46590	Jab_2c04430	GJA_2215	JALI_09910	NC77_17305	Ga0058997_1477	Janthi_02732	BW37_04122	Ga0059270_10887	Ga0059271_04030	BN2497_13505	JANGC3DRAFT_1398	VM94_01602	mma_1191	Ga0066750_101522	FG13DRAFT_1328	H597DRAFT_04985
29	29	1	Ga0066743_0850	Ga0066744_105263	DUPY_51730	F460DRAFT_01200	JAB1_32340	JAB2_48780	JAB3_46100	JAB4_51910	JAB5_51490	JAB6_21390	JAB7_07130	JAB8_46850	JAB9_46600	Jab_2c04450	GJA_2217	JALI_09920	NC77_17310	Ga0058997_1478	Janthi_02731	BW37_04123	Ga0059270_10886	Ga0059271_04031	BN2497_13509	JANGC3DRAFT_1397	VM94_01601	mma_1192	Ga0066750_101521	FG13DRAFT_1327	H597DRAFT_04987
29	29	1	Ga0066743_0852	Ga0066744_105265	DUPY_51690	F460DRAFT_01203	JAB1_32260	JAB2_48710	JAB3_46190	JAB4_51840	JAB5_51420	JAB6_21320	JAB7_07010	JAB8_46920	JAB9_46670	Jab_2c04490	GJA_2225	JALI_09990	NC77_17345	Ga0058997_1486	Janthi_02727	BW37_04131	Ga0059270_10879	Ga0059271_04038	BN2497_13519	JANGC3DRAFT_1393	VM94_01593	mma_1193	Ga0066750_101514	FG13DRAFT_1320	H597DRAFT_04992
29	29	1	Ga0066743_0855	Ga0066744_105269	DUPY_51660	F460DRAFT_01206	JAB1_32210	JAB2_48660	JAB3_46230	JAB4_51790	JAB5_51370	JAB6_21270	JAB7_06970	JAB8_46970	JAB9_46720	Jab_2c04530	GJA_2241	JALI_22300	NC77_17370	Ga0058997_1491	Janthi_02722	BW37_04136	Ga0059270_10874	Ga0059271_04043	BN2497_13523	JANGC3DRAFT_1382	VM94_01588	mma_1194	Ga0066750_101509	FG13DRAFT_1315	H597DRAFT_04995
29	29	1	Ga0066743_0860	Ga0066744_105274	DUPY_51610	F460DRAFT_01211	JAB1_32160	JAB2_48610	JAB3_46280	JAB4_51740	JAB5_51320	JAB6_21220	JAB7_06920	JAB8_47020	JAB9_46770	Jab_2c04580	GJA_2246	JALI_22350	NC77_17395	Ga0058997_1496	Janthi_02717	BW37_04141	Ga0059270_10869	Ga0059271_04048	BN2497_13535	JANGC3DRAFT_1377	VM94_01583	mma_2181	Ga0066750_101504	FG13DRAFT_1310	H597DRAFT_05000
29	29	1	Ga0066743_0861	Ga0066744_105275	DUPY_51600	F460DRAFT_01212	JAB1_32150	JAB2_48600	JAB3_46290	JAB4_51730	JAB5_51310	JAB6_21210	JAB7_06910	JAB8_47030	JAB9_46780	Jab_2c04590	GJA_2247	JALI_22360	NC77_17400	Ga0058997_1497	Janthi_02716	BW37_04142	Ga0059270_10868	Ga0059271_04049	BN2497_13537	JANGC3DRAFT_1376	VM94_01582	mma_2180	Ga0066750_101503	FG13DRAFT_1309	H597DRAFT_05001
29	29	1	Ga0066743_0862	Ga0066744_105276	DUPY_51590	F460DRAFT_01213	JAB1_32140	JAB2_48590	JAB3_46300	JAB4_51720	JAB5_51300	JAB6_21200	JAB7_06900	JAB8_47040	JAB9_46790	Jab_2c04600	GJA_2248	JALI_22370	NC77_17405	Ga0058997_1498	Janthi_02715	BW37_04143	Ga0059270_10867	Ga0059271_04050	BN2497_13539	JANGC3DRAFT_1375	VM94_01581	mma_2179	Ga0066750_101502	FG13DRAFT_1308	H597DRAFT_05002
29	29	1	Ga0066743_0864	Ga0066744_105279	DUPY_51580	F460DRAFT_01214	JAB1_32080	JAB2_48520	JAB3_46360	JAB4_51650	JAB5_51230	JAB6_21130	JAB7_06840	JAB8_47110	JAB9_46860	Jab_2c04660	GJA_2253	JALI_22440	NC77_17435	Ga0058997_1505	Janthi_02710	BW37_04150	Ga0059270_10860	Ga0059271_04057	BN2497_13549	JANGC3DRAFT_1372	VM94_01574	mma_2177	Ga0066750_101495	FG13DRAFT_1301	H597DRAFT_05005
29	29	1	Ga0066743_0867	Ga0066744_105280	DUPY_51570	F460DRAFT_01215	JAB1_32070	JAB2_48510	JAB3_46370	JAB4_51640	JAB5_51220	JAB6_21120	JAB7_06830	JAB8_47120	JAB9_46870	Jab_2c04670	GJA_2255	JALI_22450	NC77_17440	Ga0058997_1506	Janthi_02709	BW37_04151	Ga0059270_10859	Ga0059271_04058	BN2497_13559	JANGC3DRAFT_1367	VM94_01573	mma_2175	Ga0066750_101494	FG13DRAFT_1300	H597DRAFT_05006
29	29	1	Ga0066743_0868	Ga0066744_105281	DUPY_51560	F460DRAFT_01216	JAB1_32060	JAB2_09970	JAB3_46380	JAB4_58570	JAB5_51210	JAB6_21110	JAB7_06820	JAB8_47130	JAB9_46880	Jab_2c04680	GJA_2257	JALI_22460	NC77_17445	Ga0058997_1507	Janthi_02708	BW37_04152	Ga0059270_10858	Ga0059271_04059	BN2497_13565	JANGC3DRAFT_1366	VM94_01572	mma_2174	Ga0066750_101493	FG13DRAFT_1299	H597DRAFT_05007
29	29	1	Ga0066743_0870	Ga0066744_105283	DUPY_51550	F460DRAFT_01217	JAB1_32050	JAB2_09980	JAB3_46400	JAB4_58560	JAB5_51200	JAB6_21100	JAB7_06800	JAB8_47140	JAB9_46890	Jab_2c04700	GJA_2258	JALI_22470	NC77_17450	Ga0058997_1508	Janthi_02707	BW37_04153	Ga0059270_10857	Ga0059271_04060	BN2497_13571	JANGC3DRAFT_1365	VM94_01571	mma_3303	Ga0066750_101492	FG13DRAFT_1298	H597DRAFT_05009
29	29	1	Ga0066743_0871	Ga0066744_105284	DUPY_51540	F460DRAFT_01218	JAB1_32040	JAB2_09990	JAB3_46410	JAB4_58550	JAB5_51190	JAB6_21090	JAB7_06790	JAB8_47150	JAB9_46900	Jab_2c04710	GJA_2259	JALI_22480	NC77_17455	Ga0058997_1509	Janthi_02706	BW37_04154	Ga0059270_10856	Ga0059271_04061	BN2497_13573	JANGC3DRAFT_1364	VM94_01570	mma_3304	Ga0066750_101491	FG13DRAFT_1297	H597DRAFT_05010
29	29	1	Ga0066743_0879	Ga0066744_105292	DUPY_51490	F460DRAFT_01223	JAB1_31980	JAB2_29620	JAB3_46510	JAB4_51620	JAB5_43630	JAB6_21030	JAB7_06690	JAB8_11360	JAB9_46960	Jab_2c04810	GJA_2265	JALI_22540	NC77_17485	Ga0058997_1515	Janthi_02700	BW37_04160	Ga0059270_10849	Ga0059271_04068	BN2497_13587	JANGC3DRAFT_1355	VM94_01564	mma_1942	Ga0066750_101485	FG13DRAFT_1291	H597DRAFT_05017
29	29	1	Ga0066743_0880	Ga0066744_105293	DUPY_51480	F460DRAFT_01224	JAB1_31970	JAB2_29610	JAB3_46520	JAB4_51610	JAB5_43640	JAB6_21020	JAB7_06680	JAB8_11370	JAB9_46970	Jab_2c04820	GJA_2266	JALI_22550	NC77_17490	Ga0058997_1516	Janthi_02699	BW37_04161	Ga0059270_10848	Ga0059271_04069	BN2497_13597	JANGC3DRAFT_1354	VM94_01563	mma_1210	Ga0066750_101484	FG13DRAFT_1290	H597DRAFT_05019
29	29	1	Ga0066743_0881	Ga0066744_105294	DUPY_51470	F460DRAFT_01225	JAB1_31960	JAB2_29600	JAB3_46530	JAB4_51600	JAB5_43650	JAB6_21010	JAB7_06670	JAB8_11380	JAB9_46980	Jab_2c04830	GJA_2267	JALI_22560	NC77_17495	Ga0058997_1517	Janthi_02698	BW37_04162	Ga0059270_10847	Ga0059271_04070	BN2497_13599	JANGC3DRAFT_1353	VM94_01562	mma_1209	Ga0066750_101483	FG13DRAFT_1289	H597DRAFT_05020
29	29	1	Ga0066743_0882	Ga0066744_105295	DUPY_51460	F460DRAFT_01226	JAB1_31950	JAB2_29590	JAB3_46540	JAB4_51590	JAB5_43660	JAB6_21000	JAB7_06660	JAB8_11390	JAB9_46990	Jab_2c04840	GJA_2268	JALI_22570	NC77_17500	Ga0058997_1518	Janthi_02697	BW37_04163	Ga0059270_10846	Ga0059271_04071	BN2497_13601	JANGC3DRAFT_1352	VM94_01561	mma_1211	Ga0066750_101482	FG13DRAFT_1288	H597DRAFT_05021
29	29	1	Ga0066743_0883	Ga0066744_105296	DUPY_51450	F460DRAFT_01227	JAB1_31940	JAB2_29580	JAB3_46550	JAB4_51580	JAB5_43670	JAB6_20990	JAB7_06650	JAB8_11400	JAB9_47000	Jab_2c04850	GJA_2269	JALI_22580	NC77_17505	Ga0058997_1519	Janthi_02696	BW37_04164	Ga0059270_10845	Ga0059271_04072	BN2497_13603	JANGC3DRAFT_1350	VM94_01560	mma_1212	Ga0066750_101481	FG13DRAFT_1287	H597DRAFT_05022
29	29	1	Ga0066743_0930	Ga0066744_10782	DUPY_20170	F460DRAFT_01378	JAB1_17390	JAB2_55070	JAB3_00900	JAB4_19040	JAB5_08310	JAB6_13290	JAB7_05950	JAB8_04110	JAB9_13550	Jab_2c05490	GJA_2700	JALI_24300	NC77_08320	Ga0058997_2108	Janthi_02573	BW37_01936	Ga0059270_105254	Ga0059271_01901	BN2497_925	JANGC3DRAFT_1310	VM94_04111	mma_2304	Ga0066750_111118	FG13DRAFT_0746	H597DRAFT_05224
29	29	0.276	Ga0066743_0942	Ga0066744_10797	DUPY_20250	F460DRAFT_01386	JAB1_17510	JAB2_54950	JAB3_01040	JAB4_19160	JAB5_08430	JAB6_13170	JAB7_05800	JAB8_04230	JAB9_25150	Jab_2c05630	GJA_2368	JALI_24180	NC77_08260	Ga0058997_2096	Janthi_02567	BW37_01924	Ga0059270_105266	Ga0059271_01913	BN2497_897	JANGC3DRAFT_1296	VM94_04123	mma_0663	Ga0066750_111130	FG13DRAFT_0758	H597DRAFT_05236
29	29	1	Ga0066743_0946	Ga0066744_107103	DUPY_20300	F460DRAFT_01391	JAB1_17560	JAB2_54900	JAB3_01080	JAB4_19210	JAB5_08480	JAB6_13120	JAB7_05760	JAB8_04280	JAB9_25200	Jab_2c05670	GJA_2372	JALI_24130	NC77_08235	Ga0058997_2091	Janthi_02562	BW37_01919	Ga0059270_105271	Ga0059271_01918	BN2497_873	JANGC3DRAFT_1292	VM94_04129	mma_1313	Ga0066750_111135	FG13DRAFT_0764	H597DRAFT_05240
29	29	1	Ga0066743_0947	Ga0066744_107104	DUPY_20310	F460DRAFT_01392	JAB1_17570	JAB2_54890	JAB3_01090	JAB4_19220	JAB5_08490	JAB6_13110	JAB7_05750	JAB8_04290	JAB9_25210	Jab_2c05680	GJA_2373	JALI_24120	NC77_08230	Ga0058997_2090	Janthi_02561	BW37_01918	Ga0059270_105272	Ga0059271_01919	BN2497_871	JANGC3DRAFT_1291	VM94_04130	mma_1314	Ga0066750_111136	FG13DRAFT_0765	H597DRAFT_05241
29	29	1	Ga0066743_0948	Ga0066744_107105	DUPY_20320	F460DRAFT_01393	JAB1_17580	JAB2_54880	JAB3_01100	JAB4_19230	JAB5_08500	JAB6_13100	JAB7_05740	JAB8_04300	JAB9_25220	Jab_2c05690	GJA_2375	JALI_24110	NC77_08225	Ga0058997_2089	Janthi_02560	BW37_01917	Ga0059270_105273	Ga0059271_01920	BN2497_869	JANGC3DRAFT_1290	VM94_04131	mma_1315	Ga0066750_111137	FG13DRAFT_0766	H597DRAFT_05242
29	29	1	Ga0066743_0950	Ga0066744_107107	DUPY_20340	F460DRAFT_01395	JAB1_17600	JAB2_54860	JAB3_01120	JAB4_19250	JAB5_08520	JAB6_13080	JAB7_05720	JAB8_04320	JAB9_25240	Jab_2c05710	GJA_2376	JALI_24090	NC77_25770	Ga0058997_2087	Janthi_02558	BW37_01915	Ga0059270_105275	Ga0059271_01922	BN2497_833	JANGC3DRAFT_1288	VM94_04133	mma_0076	Ga0066750_111139	FG13DRAFT_0768	H597DRAFT_05244
29	29	1	Ga0066743_0953	Ga0066744_107110	DUPY_20370	F460DRAFT_01398	JAB1_17640	JAB2_54820	JAB3_01160	JAB4_19290	JAB5_08560	JAB6_13040	JAB7_05680	JAB8_04360	JAB9_25280	Jab_2c05750	GJA_2380	JALI_24050	NC77_25790	Ga0058997_2083	Janthi_02554	BW37_01911	Ga0059270_105279	Ga0059271_01926	BN2497_825	JANGC3DRAFT_1285	VM94_04137	mma_1527	Ga0066750_111143	FG13DRAFT_0774	H597DRAFT_05247
29	29	1	Ga0066743_0954	Ga0066744_107111	DUPY_20380	F460DRAFT_01399	JAB1_17650	JAB2_54810	JAB3_01170	JAB4_19300	JAB5_08570	JAB6_13030	JAB7_05670	JAB8_04370	JAB9_25290	Jab_2c05760	GJA_2381	JALI_24040	NC77_25795	Ga0058997_2082	Janthi_02553	BW37_01910	Ga0059270_105280	Ga0059271_01927	BN2497_823	JANGC3DRAFT_1284	VM94_04138	mma_1528	Ga0066750_111144	FG13DRAFT_0775	H597DRAFT_05248
29	29	1	Ga0066743_0957	Ga0066744_107114	DUPY_20390	F460DRAFT_01400	JAB1_17660	JAB2_54800	JAB3_01210	JAB4_19310	JAB5_08580	JAB6_13020	JAB7_05620	JAB8_04380	JAB9_25300	Jab_2c05810	GJA_2382	JALI_24030	NC77_25800	Ga0058997_2081	Janthi_02552	BW37_01909	Ga0059270_105281	Ga0059271_01928	BN2497_821	JANGC3DRAFT_1283	VM94_04139	mma_1529	Ga0066750_111145	FG13DRAFT_0776	H597DRAFT_05249
29	29	1	Ga0066743_0962	Ga0066744_107119	DUPY_20430	F460DRAFT_01404	JAB1_17710	JAB2_54730	JAB3_01280	JAB4_19380	JAB5_08650	JAB6_12950	JAB7_05550	JAB8_04450	JAB9_25370	Jab_2c05880	GJA_2390	JALI_23980	NC77_25825	Ga0058997_2074	Janthi_02547	BW37_01902	Ga0059270_105288	Ga0059271_01935	BN2497_809	JANGC3DRAFT_1278	VM94_04146	mma_1531	Ga0066750_111152	FG13DRAFT_0781	H597DRAFT_05253
29	29	1	Ga0066743_0963	Ga0066744_107120	DUPY_20440	F460DRAFT_01405	JAB1_17720	JAB2_54720	JAB3_01290	JAB4_19390	JAB5_08660	JAB6_12940	JAB7_05540	JAB8_04460	JAB9_25380	Jab_2c05890	GJA_2391	JALI_23970	NC77_25830	Ga0058997_2073	Janthi_02546	BW37_01901	Ga0059270_105289	Ga0059271_01936	BN2497_807	JANGC3DRAFT_1277	VM94_04147	mma_1532	Ga0066750_111153	FG13DRAFT_0782	H597DRAFT_05254
29	29	1	Ga0066743_0965	Ga0066744_107122	DUPY_20460	F460DRAFT_01407	JAB1_17740	JAB2_54700	JAB3_01310	JAB4_19410	JAB5_08680	JAB6_12920	JAB7_05520	JAB8_04480	JAB9_25400	Jab_2c05910	GJA_2393	JALI_23950	NC77_25840	Ga0058997_2071	Janthi_02544	BW37_01899	Ga0059270_105291	Ga0059271_01938	BN2497_801	JANGC3DRAFT_1275	VM94_04149	mma_1534	Ga0066750_111155	FG13DRAFT_0784	H597DRAFT_05256
29	29	1	Ga0066743_0970	Ga0066744_107126	DUPY_20490	F460DRAFT_01411	JAB1_17770	JAB2_54670	JAB3_01350	JAB4_19440	JAB5_08710	JAB6_12890	JAB7_05480	JAB8_04510	JAB9_10430	Jab_2c05950	GJA_2396	JALI_52200	NC77_25855	Ga0058997_2068	Janthi_02541	BW37_01896	Ga0059270_105294	Ga0059271_01941	BN2497_799	JANGC3DRAFT_1271	VM94_04152	mma_1535	Ga0066750_111158	FG13DRAFT_0787	H597DRAFT_05260
29	29	1	Ga0066743_0972	Ga0066744_107128	DUPY_20510	F460DRAFT_01413	JAB1_17780	JAB2_54660	JAB3_01380	JAB4_19450	JAB5_08720	JAB6_12880	JAB7_05450	JAB8_04520	JAB9_10420	Jab_2c05980	GJA_2399	JALI_52210	NC77_25860	Ga0058997_2067	Janthi_02540	BW37_01895	Ga0059270_105295	Ga0059271_01942	BN2497_787	JANGC3DRAFT_1268	VM94_04153	mma_1538	Ga0066750_111159	FG13DRAFT_0788	H597DRAFT_05262
29	29	1	Ga0066743_0973	Ga0066744_107129	DUPY_20520	F460DRAFT_01414	JAB1_17790	JAB2_54650	JAB3_01390	JAB4_19460	JAB5_08730	JAB6_12870	JAB7_05440	JAB8_04530	JAB9_10410	Jab_2c05990	GJA_2401	JALI_52220	NC77_25865	Ga0058997_2066	Janthi_02539	BW37_01894	Ga0059270_105296	Ga0059271_01943	BN2497_785	JANGC3DRAFT_1267	VM94_04154	mma_1537	Ga0066750_111160	FG13DRAFT_0789	H597DRAFT_05263
29	29	1	Ga0066743_0974	Ga0066744_107130	DUPY_20550	F460DRAFT_01417	JAB1_17800	JAB2_54640	JAB3_01410	JAB4_19470	JAB5_08740	JAB6_12860	JAB7_05420	JAB8_04540	JAB9_10400	Jab_2c06010	GJA_2400	JALI_52230	NC77_25870	Ga0058997_2065	Janthi_02538	BW37_01893	Ga0059270_105297	Ga0059271_01944	BN2497_783	JANGC3DRAFT_1266	VM94_04155	mma_1539	Ga0066750_111161	FG13DRAFT_0790	H597DRAFT_05264
29	29	1	Ga0066743_0982	Ga0066744_107137	DUPY_20590	F460DRAFT_01423	JAB1_17900	JAB2_54510	JAB3_01470	JAB4_19600	JAB5_08870	JAB6_12740	JAB7_05360	JAB8_04660	JAB9_10290	Jab_2c06070	GJA_2407	JALI_52330	NC77_25925	Ga0058997_2053	Janthi_02342	BW37_01123	Ga0059270_105311	Ga0059271_01958	BN2497_757	JANGC3DRAFT_1257	VM94_04167	mma_1543	Ga0066750_111170	FG13DRAFT_0816	H597DRAFT_05268
29	29	1	Ga0066743_0986	Ga0066744_107141	DUPY_20620	F460DRAFT_01426	JAB1_20270	JAB2_03710	JAB3_01560	JAB4_29660	JAB5_05450	JAB6_18870	JAB7_05260	JAB8_07360	JAB9_23730	Jab_2c06130	GJA_2414	JALI_49920	NC77_18405	Ga0058997_1761	Janthi_02303	BW37_04385	Ga0059270_103290	Ga0059271_02285	BN2497_723	JANGC3DRAFT_1251	VM94_01355	mma_1545	Ga0066750_101281	FG13DRAFT_1104	H597DRAFT_05273
29	29	1	Ga0066743_0987	Ga0066744_107142	DUPY_20630	F460DRAFT_01427	JAB1_20260	JAB2_03720	JAB3_01570	JAB4_29650	JAB5_05440	JAB6_18860	JAB7_05250	JAB8_07350	JAB9_23720	Jab_2c06140	GJA_2415	JALI_49930	NC77_18400	Ga0058997_1762	Janthi_02304	BW37_04386	Ga0059270_103289	Ga0059271_02284	BN2497_721	JANGC3DRAFT_1250	VM94_01354	mma_1546	Ga0066750_101280	FG13DRAFT_1103	H597DRAFT_05274
29	29	1	Ga0066743_0989	Ga0066744_107144	DUPY_20650	F460DRAFT_01429	JAB1_20240	JAB2_03740	JAB3_01590	JAB4_29630	JAB5_05420	JAB6_18840	JAB7_05230	JAB8_07330	JAB9_23700	Jab_2c06160	GJA_2417	JALI_49950	NC77_18390	Ga0058997_1764	Janthi_02306	BW37_04388	Ga0059270_103287	Ga0059271_02282	BN2497_717	JANGC3DRAFT_1248	VM94_01352	mma_1548	Ga0066750_101278	FG13DRAFT_1101	H597DRAFT_05276
29	29	1	Ga0066743_1003	Ga0066744_107154	DUPY_11870	F460DRAFT_01629	JAB1_20110	JAB2_03860	JAB3_01710	JAB4_29510	JAB5_05300	JAB6_18720	JAB7_05110	JAB8_07210	JAB9_23580	Jab_2c06280	GJA_2430	JALI_50080	NC77_18325	Ga0058997_1776	Janthi_02314	BW37_04400	Ga0059270_103275	Ga0059271_02270	BN2497_667	JANGC3DRAFT_1215	VM94_01339	mma_1993	Ga0066750_101266	FG13DRAFT_1089	H597DRAFT_04662
29	29	1	Ga0066743_1014	Ga0066744_107165	DUPY_11940	F460DRAFT_01622	JAB1_20000	JAB2_03970	JAB3_01840	JAB4_29400	JAB5_05190	JAB6_18590	JAB7_04980	JAB8_07100	JAB9_23470	Jab_2c06390	GJA_2438	JALI_04310	NC77_18270	Ga0058997_1789	Janthi_02326	BW37_04413	Ga0059270_103264	Ga0059271_02259	BN2497_631	JANGC3DRAFT_1207	VM94_01326	mma_1990	Ga0066750_101255	FG13DRAFT_1076	H597DRAFT_04670
29	29	1	Ga0066743_1015	Ga0066744_107166	DUPY_11950	F460DRAFT_01621	JAB1_19990	JAB2_03980	JAB3_01850	JAB4_29390	JAB5_05180	JAB6_18580	JAB7_04970	JAB8_07090	JAB9_23460	Jab_2c06400	GJA_2439	JALI_04300	NC77_18265	Ga0058997_1790	Janthi_02327	BW37_04414	Ga0059270_103263	Ga0059271_02258	BN2497_629	JANGC3DRAFT_1206	VM94_01325	mma_1989	Ga0066750_101254	FG13DRAFT_1075	H597DRAFT_04671
29	29	1	Ga0066743_1016	Ga0066744_107167	DUPY_11960	F460DRAFT_01620	JAB1_19980	JAB2_03990	JAB3_01860	JAB4_29380	JAB5_05170	JAB6_18570	JAB7_04960	JAB8_07080	JAB9_23450	Jab_2c06410	GJA_2440	JALI_04290	NC77_18260	Ga0058997_1791	Janthi_02328	BW37_04415	Ga0059270_103262	Ga0059271_02257	BN2497_627	JANGC3DRAFT_1205	VM94_01324	mma_1988	Ga0066750_101253	FG13DRAFT_1074	H597DRAFT_04672
29	29	1	Ga0066743_1017	Ga0066744_107168	DUPY_11970	F460DRAFT_01619	JAB1_19970	JAB2_04000	JAB3_01870	JAB4_29370	JAB5_05160	JAB6_18560	JAB7_04950	JAB8_07070	JAB9_23440	Jab_2c06420	GJA_2441	JALI_04280	NC77_18255	Ga0058997_1792	Janthi_02329	BW37_04416	Ga0059270_103261	Ga0059271_02256	BN2497_625	JANGC3DRAFT_1204	VM94_01323	mma_1987	Ga0066750_101252	FG13DRAFT_1073	H597DRAFT_04673
29	29	1	Ga0066743_1019	Ga0066744_107170	DUPY_12020	F460DRAFT_01615	JAB1_19950	JAB2_04020	JAB3_01890	JAB4_29350	JAB5_05140	JAB6_18540	JAB7_04930	JAB8_07050	JAB9_23420	Jab_2c06440	GJA_2443	JALI_04260	NC77_18245	Ga0058997_1794	Janthi_02331	BW37_04418	Ga0059270_103259	Ga0059271_02254	BN2497_621	JANGC3DRAFT_1202	VM94_01321	mma_1985	Ga0066750_101181	FG13DRAFT_1071	H597DRAFT_04675
29	29	1	Ga0066743_1025	Ga0066744_107175	DUPY_12050	F460DRAFT_01612	JAB1_19920	JAB2_04060	JAB3_01940	JAB4_29310	JAB5_05100	JAB6_18500	JAB7_04880	JAB8_07010	JAB9_23380	Jab_2c06490	GJA_2446	JALI_04230	NC77_18230	Ga0058997_1798	Janthi_02335	BW37_04422	Ga0059270_103253	Ga0059271_02248	BN2497_613	JANGC3DRAFT_1199	VM94_01316	mma_1981	Ga0066750_101176	FG13DRAFT_1066	H597DRAFT_04680
29	29	1	Ga0066743_1027	Ga0066744_107177	DUPY_12070	F460DRAFT_01610	JAB1_19910	JAB2_04070	JAB3_01960	JAB4_29300	JAB5_05090	JAB6_18490	JAB7_04860	JAB8_07000	JAB9_23370	Jab_2c06510	GJA_2447	JALI_04220	NC77_18225	Ga0058997_1799	Janthi_02336	BW37_04423	Ga0059270_103252	Ga0059271_02247	BN2497_609	JANGC3DRAFT_1198	VM94_01315	mma_1953	Ga0066750_101175	FG13DRAFT_1065	H597DRAFT_04681
29	29	1	Ga0066743_1092	Ga0066744_107265	DUPY_22400	F460DRAFT_01519	JAB1_16990	JAB2_55470	JAB3_03600	JAB4_18640	JAB5_44310	JAB6_54560	JAB7_03120	JAB8_03690	JAB9_52440	Jab_2c07600	GJA_2765	JALI_24730	NC77_08525	Ga0058997_2150	Janthi_02587	BW37_01979	Ga0059270_105211	Ga0059271_01858	BN2497_1403	JANGC3DRAFT_1956	VM94_04067	mma_1274	Ga0066750_11177	FG13DRAFT_0705	H597DRAFT_01405
29	29	1	Ga0066743_1113	Ga0066744_107276	DUPY_22270	F460DRAFT_01510	JAB1_18040	JAB2_54340	JAB3_04310	JAB4_19770	JAB5_09040	JAB6_12590	JAB7_02810	JAB8_04810	JAB9_10120	Jab_2c08320	GJA_2324	JALI_52480	NC77_26000	Ga0058997_2038	Janthi_02349	BW37_01107	Ga0059270_105323	Ga0059271_01970	BN2497_265	JANGC3DRAFT_1065	VM94_04182	mma_1997	Ga0066750_111184	FG13DRAFT_0835	H597DRAFT_04807
29	29	1	Ga0066743_1117	Ga0066744_107279	DUPY_22250	F460DRAFT_01501	JAB1_20360	JAB2_03610	JAB3_04360	JAB4_29760	JAB5_05550	JAB6_18940	JAB7_02760	JAB8_53460	JAB9_06810	Jab_2c08370	GJA_2321	JALI_49830	NC77_18450	Ga0058997_1752	Janthi_02296	BW37_04376	Ga0059270_103301	Ga0059271_02296	BN2497_255	JANGC3DRAFT_1049	VM94_01364	mma_1999	Ga0066750_101290	FG13DRAFT_1113	H597DRAFT_04659
29	29	1	Ga0066743_1118	Ga0066744_107280	DUPY_22240	F460DRAFT_01500	JAB1_20370	JAB2_03600	JAB3_04370	JAB4_29770	JAB5_05560	JAB6_18950	JAB7_02750	JAB8_53450	JAB9_06820	Jab_2c08380	GJA_2320	JALI_49820	NC77_18455	Ga0058997_1751	Janthi_02295	BW37_04375	Ga0059270_103302	Ga0059271_02297	BN2497_253	JANGC3DRAFT_1048	VM94_01365	mma_2000	Ga0066750_101291	FG13DRAFT_1114	H597DRAFT_04658
29	29	1	Ga0066743_1119	Ga0066744_107281	DUPY_22230	F460DRAFT_01499	JAB1_20380	JAB2_03590	JAB3_04380	JAB4_29780	JAB5_05570	JAB6_18960	JAB7_02740	JAB8_53440	JAB9_06830	Jab_2c08390	GJA_2319	JALI_49810	NC77_18460	Ga0058997_1750	Janthi_02294	BW37_04374	Ga0059270_103303	Ga0059271_02298	BN2497_251	JANGC3DRAFT_1047	VM94_01366	mma_2001	Ga0066750_101292	FG13DRAFT_1115	H597DRAFT_04657
29	29	1	Ga0066743_1123	Ga0066744_1011336	DUPY_22190	F460DRAFT_01495	JAB1_20650	JAB2_03390	JAB3_04410	JAB4_29980	JAB5_05770	JAB6_19170	JAB7_02720	JAB8_53240	JAB9_07030	Jab_2c08410	GJA_2313	JALI_49550	NC77_22100	Ga0058997_1731	Janthi_02273	BW37_04355	Ga0059270_103321	Ga0059271_02316	BN2497_233	JANGC3DRAFT_1044	VM94_01387	mma_2002	Ga0066750_101309	FG13DRAFT_1133	H597DRAFT_04649
29	29	1	Ga0066743_1125	Ga0066744_1011334	DUPY_22180	F460DRAFT_01494	JAB1_20690	JAB2_03350	JAB3_04430	JAB4_30020	JAB5_05810	JAB6_19210	JAB7_02700	JAB8_53200	JAB9_07070	Jab_2c08430	GJA_2674	JALI_49510	NC77_22120	Ga0058997_1727	Janthi_02260	BW37_04351	Ga0059270_103325	Ga0059271_02320	BN2497_229	JANGC3DRAFT_1038	VM94_01391	mma_2008	Ga0066750_101313	FG13DRAFT_1137	H597DRAFT_04647
29	29	1	Ga0066743_1126	Ga0066744_1011333	DUPY_22170	F460DRAFT_01493	JAB1_20700	JAB2_03340	JAB3_04440	JAB4_30030	JAB5_05820	JAB6_19220	JAB7_02690	JAB8_53190	JAB9_07080	Jab_2c08440	GJA_2675	JALI_49500	NC77_22125	Ga0058997_1726	Janthi_02259	BW37_04350	Ga0059270_103326	Ga0059271_02321	BN2497_227	JANGC3DRAFT_1037	VM94_01392	mma_2009	Ga0066750_101314	FG13DRAFT_1138	H597DRAFT_04646
29	29	1	Ga0066743_1127	Ga0066744_1011332	DUPY_22160	F460DRAFT_01492	JAB1_20710	JAB2_03330	JAB3_04450	JAB4_30040	JAB5_05830	JAB6_19230	JAB7_02680	JAB8_53180	JAB9_07090	Jab_2c08450	GJA_2676	JALI_49490	NC77_22130	Ga0058997_1725	Janthi_02258	BW37_04349	Ga0059270_103327	Ga0059271_02322	BN2497_225	JANGC3DRAFT_1036	VM94_01393	mma_2010	Ga0066750_101315	FG13DRAFT_1139	H597DRAFT_04645
29	29	1	Ga0066743_1373	Ga0066744_1011123	DUPY_18780	F460DRAFT_00003	JAB1_14870	JAB2_32550	JAB3_43760	JAB4_17330	JAB5_30030	JAB6_37280	JAB7_53270	JAB8_02420	JAB9_22420	Jab_2c11300	GJA_2769	JALI_31380	NC77_00070	Ga0058997_2445	Janthi_02181	BW37_02520	Ga0059270_11811	Ga0059271_05497	BN2497_1545	JANGC3DRAFT_1599	VM94_03948	mma_2032	Ga0066750_109101	FG13DRAFT_0563	H597DRAFT_01724
29	29	1	Ga0066743_1374	Ga0066744_1011122	DUPY_18790	F460DRAFT_00004	JAB1_14860	JAB2_32540	JAB3_43770	JAB4_17320	JAB5_30040	JAB6_37270	JAB7_53280	JAB8_02410	JAB9_22430	Jab_2c11310	GJA_2770	JALI_31390	NC77_00065	Ga0058997_2446	Janthi_02180	BW37_02521	Ga0059270_11810	Ga0059271_05496	BN2497_1549	JANGC3DRAFT_1600	VM94_03947	mma_2034	Ga0066750_109102	FG13DRAFT_0562	H597DRAFT_01723
29	29	1	Ga0066743_1383	Ga0066744_1011108	DUPY_18860	F460DRAFT_00013	JAB1_14000	JAB2_32530	JAB3_43890	JAB4_17310	JAB5_30050	JAB6_37260	JAB7_53400	JAB8_02400	JAB9_22440	Jab_2c11430	GJA_2773	JALI_31400	NC77_16180	Ga0058997_2449	Janthi_02179	BW37_02526	Ga0059270_1188	Ga0059271_05494	BN2497_1553	JANGC3DRAFT_1602	VM94_03946	mma_2036	Ga0066750_109103	FG13DRAFT_0561	H597DRAFT_01721
29	29	1	Ga0066743_1384	Ga0066744_1011107	DUPY_18870	F460DRAFT_00014	JAB1_13990	JAB2_32520	JAB3_43900	JAB4_17300	JAB5_30060	JAB6_37250	JAB7_53410	JAB8_02390	JAB9_22450	Jab_2c11440	GJA_2774	JALI_31410	NC77_16185	Ga0058997_2450	Janthi_02178	BW37_02527	Ga0059270_1187	Ga0059271_05493	BN2497_1555	JANGC3DRAFT_1603	VM94_03945	mma_2037	Ga0066750_109104	FG13DRAFT_0560	H597DRAFT_01720
29	29	1	Ga0066743_1391	Ga0066744_1011101	DUPY_19010	F460DRAFT_00032	JAB1_13960	JAB2_32490	JAB3_44120	JAB4_17270	JAB5_30090	JAB6_37220	JAB7_41430	JAB8_02360	JAB9_22480	Jab_2c11580	GJA_2780	JALI_31440	NC77_16200	Ga0058997_2453	Janthi_02175	BW37_02530	Ga0059270_1184	Ga0059271_05490	BN2497_1585	JANGC3DRAFT_1606	VM94_03942	mma_2039	Ga0066750_109107	FG13DRAFT_0557	H597DRAFT_01712
29	29	1	Ga0066743_1392	Ga0066744_1011100	DUPY_19020	F460DRAFT_00033	JAB1_13950	JAB2_32480	JAB3_44130	JAB4_17260	JAB5_30100	JAB6_37210	JAB7_41420	JAB8_02350	JAB9_22490	Jab_2c11590	GJA_2781	JALI_31450	NC77_16205	Ga0058997_2454	Janthi_02174	BW37_02531	Ga0059270_1183	Ga0059271_05489	BN2497_1587	JANGC3DRAFT_1607	VM94_03941	mma_2040	Ga0066750_109108	FG13DRAFT_0556	H597DRAFT_01711
29	29	1	Ga0066743_1393	Ga0066744_1011099	DUPY_19030	F460DRAFT_00034	JAB1_13930	JAB2_32460	JAB3_44140	JAB4_17240	JAB5_30120	JAB6_37190	JAB7_41410	JAB8_02330	JAB9_22510	Jab_2c11600	GJA_2782	JALI_31470	NC77_16215	Ga0058997_2456	Janthi_02172	BW37_02533	Ga0059270_1142	Ga0059271_04902	BN2497_1595	JANGC3DRAFT_1608	VM94_03939	mma_2041	Ga0066750_109110	FG13DRAFT_0554	H597DRAFT_01710
29	29	1	Ga0066743_1394	Ga0066744_1011098	DUPY_19050	F460DRAFT_00036	JAB1_13920	JAB2_32450	JAB3_44150	JAB4_17230	JAB5_30130	JAB6_37180	JAB7_41400	JAB8_02320	JAB9_22520	Jab_2c11610	GJA_2783	JALI_31480	NC77_16220	Ga0058997_2457	Janthi_02171	BW37_02534	Ga0059270_1143	Ga0059271_04901	BN2497_1597	JANGC3DRAFT_1609	VM94_03938	mma_2042	Ga0066750_109111	FG13DRAFT_0553	H597DRAFT_01708
29	29	1	Ga0066743_1401	Ga0066744_1011095	DUPY_19080	F460DRAFT_00039	JAB1_13900	JAB2_32430	JAB3_44190	JAB4_17210	JAB5_30150	JAB6_37160	JAB7_41360	JAB8_02300	JAB9_22540	Jab_2c11640	GJA_2785	JALI_31500	NC77_16230	Ga0058997_2459	Janthi_02167	BW37_02536	Ga0059270_1145	Ga0059271_04899	BN2497_1625	JANGC3DRAFT_0754	VM94_03936	mma_2043	Ga0066750_109113	FG13DRAFT_0549	H597DRAFT_01706
29	29	1	Ga0066743_1402	Ga0066744_1011094	DUPY_19090	F460DRAFT_00040	JAB1_13890	JAB2_32420	JAB3_44200	JAB4_17200	JAB5_30160	JAB6_37150	JAB7_41350	JAB8_02290	JAB9_22550	Jab_2c11650	GJA_2787	JALI_31510	NC77_16235	Ga0058997_2460	Janthi_02166	BW37_02537	Ga0059270_1146	Ga0059271_04898	BN2497_1627	JANGC3DRAFT_0753	VM94_03935	mma_2044	Ga0066750_109114	FG13DRAFT_0548	H597DRAFT_01705
29	29	1	Ga0066743_1403	Ga0066744_1011093	DUPY_19100	F460DRAFT_00041	JAB1_13880	JAB2_32410	JAB3_44210	JAB4_17190	JAB5_30170	JAB6_37140	JAB7_41340	JAB8_02280	JAB9_22560	Jab_2c11660	GJA_2788	JALI_31520	NC77_16240	Ga0058997_2461	Janthi_02165	BW37_02538	Ga0059270_1147	Ga0059271_04897	BN2497_1629	JANGC3DRAFT_0752	VM94_03934	mma_2045	Ga0066750_109115	FG13DRAFT_0547	H597DRAFT_01704
29	29	1	Ga0066743_1404	Ga0066744_1011092	DUPY_19110	F460DRAFT_00042	JAB1_13870	JAB2_32400	JAB3_44220	JAB4_17180	JAB5_30180	JAB6_37130	JAB7_41330	JAB8_02270	JAB9_22570	Jab_2c11670	GJA_2789	JALI_31530	NC77_16245	Ga0058997_2462	Janthi_02164	BW37_02539	Ga0059270_1148	Ga0059271_04896	BN2497_1631	JANGC3DRAFT_0751	VM94_03933	mma_2046	Ga0066750_109116	FG13DRAFT_0546	H597DRAFT_01703
29	29	1	Ga0066743_1406	Ga0066744_1011090	DUPY_19130	F460DRAFT_00044	JAB1_13850	JAB2_32380	JAB3_44240	JAB4_17160	JAB5_30200	JAB6_37110	JAB7_41310	JAB8_02250	JAB9_22600	Jab_2c11690	GJA_2791	JALI_31550	NC77_16255	Ga0058997_2464	Janthi_02162	BW37_02541	Ga0059270_11410	Ga0059271_04894	BN2497_1635	JANGC3DRAFT_0749	VM94_03931	mma_2048	Ga0066750_109118	FG13DRAFT_0544	H597DRAFT_01701
29	29	1	Ga0066743_1407	Ga0066744_1011089	DUPY_19140	F460DRAFT_00045	JAB1_13840	JAB2_32370	JAB3_44250	JAB4_17150	JAB5_30210	JAB6_37100	JAB7_41300	JAB8_02240	JAB9_22610	Jab_2c11700	GJA_2792	JALI_31560	NC77_16260	Ga0058997_2465	Janthi_02161	BW37_02542	Ga0059270_11411	Ga0059271_04893	BN2497_1637	JANGC3DRAFT_0748	VM94_03930	mma_2049	Ga0066750_109119	FG13DRAFT_0543	H597DRAFT_01700
29	29	1	Ga0066743_1408	Ga0066744_1011088	DUPY_19150	F460DRAFT_00046	JAB1_13830	JAB2_32360	JAB3_44260	JAB4_17140	JAB5_30220	JAB6_37090	JAB7_41290	JAB8_02230	JAB9_22620	Jab_2c11710	GJA_2793	JALI_31570	NC77_16265	Ga0058997_2466	Janthi_02160	BW37_02543	Ga0059270_11412	Ga0059271_04892	BN2497_1639	JANGC3DRAFT_0747	VM94_03929	mma_2050	Ga0066750_109120	FG13DRAFT_0542	H597DRAFT_01699
29	29	1	Ga0066743_1409	Ga0066744_1011087	DUPY_19160	F460DRAFT_00047	JAB1_13820	JAB2_32350	JAB3_44270	JAB4_17130	JAB5_30230	JAB6_37080	JAB7_41280	JAB8_02220	JAB9_22630	Jab_2c11720	GJA_2794	JALI_31580	NC77_16270	Ga0058997_2467	Janthi_02157	BW37_02544	Ga0059270_11413	Ga0059271_04891	BN2497_1641	JANGC3DRAFT_0746	VM94_03928	mma_2051	Ga0066750_109121	FG13DRAFT_0541	H597DRAFT_01698
29	29	1	Ga0066743_1410	Ga0066744_1011086	DUPY_19170	F460DRAFT_00048	JAB1_13800	JAB2_32340	JAB3_44280	JAB4_17120	JAB5_30240	JAB6_37070	JAB7_41270	JAB8_02210	JAB9_22640	Jab_2c11730	GJA_2795	JALI_31590	NC77_16275	Ga0058997_2468	Janthi_02156	BW37_02545	Ga0059270_11414	Ga0059271_04890	BN2497_1643	JANGC3DRAFT_0745	VM94_03927	mma_2052	Ga0066750_109122	FG13DRAFT_0540	H597DRAFT_01697
29	29	1	Ga0066743_1411	Ga0066744_1011085	DUPY_19180	F460DRAFT_00049	JAB1_13790	JAB2_32330	JAB3_44290	JAB4_17110	JAB5_30250	JAB6_37060	JAB7_41260	JAB8_02200	JAB9_22650	Jab_2c11740	GJA_2796	JALI_31600	NC77_16280	Ga0058997_2469	Janthi_02155	BW37_02546	Ga0059270_11415	Ga0059271_04889	BN2497_1645	JANGC3DRAFT_0744	VM94_03926	mma_2053	Ga0066750_109123	FG13DRAFT_0539	H597DRAFT_01696
29	29	1	Ga0066743_1412	Ga0066744_1011084	DUPY_19190	F460DRAFT_00050	JAB1_13780	JAB2_32320	JAB3_44300	JAB4_17100	JAB5_30260	JAB6_37050	JAB7_41250	JAB8_02190	JAB9_22660	Jab_2c11750	GJA_2797	JALI_31610	NC77_16285	Ga0058997_2470	Janthi_02154	BW37_02547	Ga0059270_11416	Ga0059271_04888	BN2497_1647	JANGC3DRAFT_0743	VM94_03925	mma_2054	Ga0066750_109124	FG13DRAFT_0538	H597DRAFT_01695
29	29	1	Ga0066743_1413	Ga0066744_1011083	DUPY_19200	F460DRAFT_00051	JAB1_13770	JAB2_32310	JAB3_44310	JAB4_17090	JAB5_30270	JAB6_37040	JAB7_41240	JAB8_02180	JAB9_22670	Jab_2c11760	GJA_2798	JALI_31620	NC77_16290	Ga0058997_2471	Janthi_02153	BW37_02548	Ga0059270_11417	Ga0059271_04887	BN2497_1649	JANGC3DRAFT_0742	VM94_03924	mma_2055	Ga0066750_109125	FG13DRAFT_0537	H597DRAFT_01694
29	29	1	Ga0066743_1414	Ga0066744_1011082	DUPY_19210	F460DRAFT_00052	JAB1_13760	JAB2_32300	JAB3_44320	JAB4_17080	JAB5_30280	JAB6_37030	JAB7_41230	JAB8_02170	JAB9_22680	Jab_2c11770	GJA_2799	JALI_31630	NC77_16295	Ga0058997_2472	Janthi_02152	BW37_02549	Ga0059270_11418	Ga0059271_04886	BN2497_1651	JANGC3DRAFT_0741	VM94_03923	mma_2056	Ga0066750_109126	FG13DRAFT_0536	H597DRAFT_01693
29	29	1	Ga0066743_1415	Ga0066744_1011081	DUPY_19220	F460DRAFT_00053	JAB1_13750	JAB2_32290	JAB3_44330	JAB4_17070	JAB5_30290	JAB6_37020	JAB7_41220	JAB8_02160	JAB9_22690	Jab_2c11780	GJA_2801	JALI_31640	NC77_16300	Ga0058997_2473	Janthi_02151	BW37_02550	Ga0059270_11419	Ga0059271_04885	BN2497_1653	JANGC3DRAFT_0740	VM94_03922	mma_2057	Ga0066750_109127	FG13DRAFT_0535	H597DRAFT_01692
29	29	1	Ga0066743_1416	Ga0066744_1011080	DUPY_19230	F460DRAFT_00054	JAB1_13740	JAB2_32280	JAB3_44340	JAB4_17060	JAB5_30300	JAB6_37010	JAB7_41210	JAB8_02150	JAB9_22700	Jab_2c11790	GJA_2802	JALI_31650	NC77_16305	Ga0058997_2474	Janthi_02150	BW37_02551	Ga0059270_11420	Ga0059271_04884	BN2497_1655	JANGC3DRAFT_0739	VM94_03921	mma_2058	Ga0066750_109128	FG13DRAFT_0534	H597DRAFT_01691
29	29	1	Ga0066743_1418	Ga0066744_1011078	DUPY_19250	F460DRAFT_00055	JAB1_13730	JAB2_32270	JAB3_44360	JAB4_17050	JAB5_30310	JAB6_37000	JAB7_41190	JAB8_02140	JAB9_22710	Jab_2c11810	GJA_2804	JALI_31660	NC77_16310	Ga0058997_2475	Janthi_02149	BW37_02552	Ga0059270_11421	Ga0059271_04883	BN2497_1657	JANGC3DRAFT_0735	VM94_03920	mma_2059	Ga0066750_109129	FG13DRAFT_0533	H597DRAFT_01685
29	29	1	Ga0066743_1419	Ga0066744_1011077	DUPY_19260	F460DRAFT_00056	JAB1_13720	JAB2_32260	JAB3_44370	JAB4_17040	JAB5_30320	JAB6_36990	JAB7_41180	JAB8_02130	JAB9_22720	Jab_2c11820	GJA_2805	JALI_31670	NC77_16315	Ga0058997_2476	Janthi_02148	BW37_02553	Ga0059270_11422	Ga0059271_04882	BN2497_1659	JANGC3DRAFT_0734	VM94_03919	mma_2060	Ga0066750_109130	FG13DRAFT_0532	H597DRAFT_01684
29	29	1	Ga0066743_1420	Ga0066744_1011076	DUPY_19270	F460DRAFT_00057	JAB1_13710	JAB2_32250	JAB3_44380	JAB4_17030	JAB5_30330	JAB6_36980	JAB7_41170	JAB8_02120	JAB9_22730	Jab_2c11830	GJA_2806	JALI_31680	NC77_16320	Ga0058997_2477	Janthi_02147	BW37_02554	Ga0059270_11423	Ga0059271_04881	BN2497_1661	JANGC3DRAFT_0733	VM94_03918	mma_2061	Ga0066750_109131	FG13DRAFT_0531	H597DRAFT_01683
29	29	1	Ga0066743_1437	Ga0066744_1011058	DUPY_34230	F460DRAFT_00086	JAB1_09820	JAB2_50200	JAB3_44450	JAB4_21430	JAB5_04870	JAB6_40590	JAB7_41020	JAB8_25600	JAB9_24380	Jab_2c11890	GJA_1234	JALI_48620	NC77_16020	Ga0058997_3380	Janthi_01836	BW37_04549	Ga0059270_107184	Ga0059271_03668	BN2497_4283	JANGC3DRAFT_0581	VM94_02287	mma_2294	Ga0066750_104189	FG13DRAFT_0149	H597DRAFT_02737
29	29	1	Ga0066743_1439	Ga0066744_1011056	DUPY_34250	F460DRAFT_00092	JAB1_13690	JAB2_32230	JAB3_44470	JAB4_17010	JAB5_30350	JAB6_36960	JAB7_41000	JAB8_02100	JAB9_22750	Jab_2c11910	GJA_2811	JALI_31700	NC77_16330	Ga0058997_2479	Janthi_02145	BW37_02556	Ga0059270_11425	Ga0059271_04879	BN2497_1679	JANGC3DRAFT_0729	VM94_03916	mma_2063	Ga0066750_109133	FG13DRAFT_0529	H597DRAFT_01675
29	29	1	Ga0066743_1441	Ga0066744_1011054	DUPY_34260	F460DRAFT_00093	JAB1_13670	JAB2_32210	JAB3_44490	JAB4_16990	JAB5_30370	JAB6_36940	JAB7_40980	JAB8_02080	JAB9_22770	Jab_2c11930	GJA_2813	JALI_31720	NC77_16340	Ga0058997_2481	Janthi_02143	BW37_02558	Ga0059270_11427	Ga0059271_04877	BN2497_1683	JANGC3DRAFT_0727	VM94_03914	mma_2065	Ga0066750_109135	FG13DRAFT_0527	H597DRAFT_01674
29	29	0.931	Ga0066743_1442	Ga0066744_1011053	DUPY_34270	F460DRAFT_00094	JAB1_13660	JAB2_32200	JAB3_44500	JAB4_16980	JAB5_30380	JAB6_36930	JAB7_40970	JAB8_02070	JAB9_22780	Jab_2c11940	GJA_2814	JALI_31730	NC77_16345	Ga0058997_2482	Janthi_02142	BW37_02559	Ga0059270_11428	Ga0059271_04876	BN2497_1685	JANGC3DRAFT_0726	VM94_03913	mma_2066	Ga0066750_109136	FG13DRAFT_0526	H597DRAFT_01673
29	29	1	Ga0066743_1443	Ga0066744_1011052	DUPY_34280	F460DRAFT_00095	JAB1_13650	JAB2_32190	JAB3_44510	JAB4_16970	JAB5_30390	JAB6_36920	JAB7_40960	JAB8_02060	JAB9_22790	Jab_2c11950	GJA_2815	JALI_31740	NC77_16350	Ga0058997_2483	Janthi_02141	BW37_02560	Ga0059270_11429	Ga0059271_04875	BN2497_1687	JANGC3DRAFT_0725	VM94_03912	mma_2067	Ga0066750_109137	FG13DRAFT_0525	H597DRAFT_01672
29	29	1	Ga0066743_1480	Ga0066744_1011014	DUPY_05810	F460DRAFT_00135	JAB1_28760	JAB2_51370	JAB3_44870	JAB4_07070	JAB5_01590	JAB6_45840	JAB7_40600	JAB8_19170	JAB9_49880	Jab_2c12300	GJA_2849	JALI_40800	NC77_12920	Ga0058997_1228	Janthi_02905	BW37_02298	Ga0059270_10156	Ga0059271_00056	BN2497_1745	JANGC3DRAFT_0687	VM94_02953	mma_1494	Ga0066750_107193	FG13DRAFT_1624	H597DRAFT_01639
29	29	1	Ga0066743_1482	Ga0066744_1011012	DUPY_05830	F460DRAFT_00137	JAB1_28740	JAB2_51350	JAB3_44890	JAB4_07050	JAB5_01610	JAB6_45820	JAB7_40580	JAB8_19150	JAB9_49860	Jab_2c12320	GJA_2851	JALI_40780	NC77_12910	Ga0058997_1226	Janthi_02907	BW37_02300	Ga0059270_10158	Ga0059271_00058	BN2497_1749	JANGC3DRAFT_0685	VM94_02951	mma_1492	Ga0066750_107191	FG13DRAFT_1626	H597DRAFT_01637
29	29	1	Ga0066743_1483	Ga0066744_1011011	DUPY_05840	F460DRAFT_00138	JAB1_28730	JAB2_51340	JAB3_44900	JAB4_07040	JAB5_01620	JAB6_45810	JAB7_40570	JAB8_19140	JAB9_49850	Jab_2c12330	GJA_2852	JALI_40770	NC77_12905	Ga0058997_1225	Janthi_02908	BW37_02301	Ga0059270_10159	Ga0059271_00059	BN2497_1751	JANGC3DRAFT_0684	VM94_02950	mma_1491	Ga0066750_107190	FG13DRAFT_1627	H597DRAFT_01636
29	29	1	Ga0066743_1484	Ga0066744_1011010	DUPY_05850	F460DRAFT_00139	JAB1_28720	JAB2_51330	JAB3_44910	JAB4_07030	JAB5_01630	JAB6_45800	JAB7_40560	JAB8_19130	JAB9_49840	Jab_2c12340	GJA_2853	JALI_40760	NC77_12900	Ga0058997_1224	Janthi_02909	BW37_02302	Ga0059270_10160	Ga0059271_00060	BN2497_1753	JANGC3DRAFT_0683	VM94_02949	mma_1490	Ga0066750_107189	FG13DRAFT_1628	H597DRAFT_01635
29	29	1	Ga0066743_1487	Ga0066744_1011007	DUPY_05870	F460DRAFT_00142	JAB1_28700	JAB2_51310	JAB3_44930	JAB4_07010	JAB5_01650	JAB6_45780	JAB7_40540	JAB8_19110	JAB9_49820	Jab_2c12360	GJA_2855	JALI_40740	NC77_12895	Ga0058997_1221	Janthi_02912	BW37_02304	Ga0059270_10163	Ga0059271_00063	BN2497_1759	JANGC3DRAFT_0680	VM94_02947	mma_1488	Ga0066750_107186	FG13DRAFT_1631	H597DRAFT_01631
29	29	1	Ga0066743_1488	Ga0066744_1011006	DUPY_05880	F460DRAFT_00143	JAB1_28690	JAB2_51300	JAB3_44940	JAB4_07000	JAB5_01660	JAB6_45770	JAB7_40530	JAB8_19100	JAB9_49810	Jab_2c12370	GJA_2856	JALI_40730	NC77_12890	Ga0058997_1220	Janthi_02913	BW37_02305	Ga0059270_10164	Ga0059271_00064	BN2497_1761	JANGC3DRAFT_0679	VM94_02946	mma_1487	Ga0066750_107185	FG13DRAFT_1632	H597DRAFT_01630
29	29	1	Ga0066743_1495	Ga0066744_101998	DUPY_05960	F460DRAFT_00153	JAB1_13270	JAB2_31830	JAB3_45040	JAB4_16610	JAB5_30750	JAB6_25260	JAB7_40460	JAB8_01700	JAB9_23150	Jab_2c12440	GJA_1962	JALI_32100	NC77_16535	Ga0058997_2522	Janthi_02105	BW37_02600	Ga0059270_11472	Ga0059271_04831	BN2497_1827	JANGC3DRAFT_0672	VM94_03874	mma_1486	Ga0066750_109177	FG13DRAFT_0487	H597DRAFT_01625
29	29	1	Ga0066743_1496	Ga0066744_101997	DUPY_05970	F460DRAFT_00154	JAB1_13260	JAB2_31820	JAB3_45050	JAB4_16600	JAB5_30760	JAB6_25250	JAB7_40450	JAB8_01690	JAB9_23160	Jab_2c12450	GJA_1961	JALI_32110	NC77_16540	Ga0058997_2523	Janthi_02104	BW37_02601	Ga0059270_11473	Ga0059271_04830	BN2497_1829	JANGC3DRAFT_0671	VM94_03873	mma_1485	Ga0066750_109178	FG13DRAFT_0486	H597DRAFT_01624
29	29	1	Ga0066743_1536	Ga0066744_101990	DUPY_06020	F460DRAFT_00159	JAB1_13220	JAB2_31770	JAB3_45090	JAB4_24690	JAB5_30810	JAB6_25210	JAB7_40400	JAB8_15320	JAB9_01040	Jab_2c12500	GJA_1953	JALI_01970	NC77_16560	Ga0058997_3056	Janthi_02100	BW37_02605	Ga0059270_11477	Ga0059271_04826	BN2497_1861	JANGC3DRAFT_0667	VM94_03869	mma_1482	Ga0066750_109182	FG13DRAFT_0482	H597DRAFT_01611
29	29	1	Ga0066743_1537	Ga0066744_101989	DUPY_06030	F460DRAFT_00160	JAB1_13210	JAB2_31760	JAB3_45100	JAB4_24680	JAB5_30820	JAB6_25200	JAB7_40390	JAB8_15310	JAB9_01050	Jab_2c12510	GJA_1952	JALI_01980	NC77_16565	Ga0058997_3057	Janthi_02099	BW37_02606	Ga0059270_11478	Ga0059271_04825	BN2497_1863	JANGC3DRAFT_0666	VM94_03868	mma_1481	Ga0066750_109183	FG13DRAFT_0481	H597DRAFT_01610
29	29	1	Ga0066743_1538	Ga0066744_101988	DUPY_06040	F460DRAFT_00161	JAB1_13200	JAB2_31750	JAB3_45110	JAB4_24670	JAB5_30830	JAB6_25190	JAB7_40380	JAB8_15300	JAB9_01060	Jab_2c12520	GJA_1951	JALI_01990	NC77_16570	Ga0058997_3058	Janthi_02098	BW37_02607	Ga0059270_11479	Ga0059271_04824	BN2497_1865	JANGC3DRAFT_0665	VM94_03867	mma_1480	Ga0066750_109184	FG13DRAFT_0480	H597DRAFT_01609
29	29	1	Ga0066743_1539	Ga0066744_101987	DUPY_06070	F460DRAFT_00162	JAB1_13190	JAB2_31720	JAB3_45120	JAB4_24640	JAB5_30860	JAB6_25180	JAB7_40370	JAB8_15270	JAB9_01090	Jab_2c12530	GJA_1950	JALI_02000	NC77_16575	Ga0058997_3059	Janthi_02094	BW37_02608	Ga0059270_11480	Ga0059271_04823	BN2497_1909	JANGC3DRAFT_0664	VM94_03866	mma_1479	Ga0066750_109185	FG13DRAFT_0479	H597DRAFT_01608
29	29	1	Ga0066743_1540	Ga0066744_101986	DUPY_06080	F460DRAFT_00163	JAB1_13180	JAB2_31710	JAB3_45130	JAB4_24630	JAB5_30870	JAB6_25170	JAB7_40360	JAB8_15260	JAB9_01100	Jab_2c12540	GJA_1949	JALI_02010	NC77_16580	Ga0058997_3060	Janthi_02093	BW37_02609	Ga0059270_11481	Ga0059271_04822	BN2497_1911	JANGC3DRAFT_0663	VM94_03865	mma_1478	Ga0066750_109186	FG13DRAFT_0478	H597DRAFT_01607
29	29	0.828	Ga0066743_1572	Ga0066744_101953	DUPY_09300	F460DRAFT_00198	JAB1_12800	JAB2_30490	JAB3_61950	JAB4_24230	JAB5_19920	JAB6_24800	JAB7_59500	JAB8_14860	JAB9_01500	Jab_2c12860	GJA_1909	JALI_02420	NC77_26915	Ga0058997_3096	Janthi_02047	BW37_04829	Ga0059270_10432	Ga0059271_04785	BN2497_10303	JANGC3DRAFT_0631	VM94_03828	mma_1421	Ga0066750_109222	FG13DRAFT_0435	H597DRAFT_01563
29	29	1	Ga0066743_1584	Ga0066744_101941	DUPY_09400	F460DRAFT_00208	JAB1_12690	JAB2_28390	JAB3_62070	JAB4_24110	JAB5_55880	JAB6_24690	JAB7_59380	JAB8_41960	JAB9_08350	Jab_2c12980	GJA_1897	JALI_02530	NC77_26860	Ga0058997_3107	Janthi_02036	BW37_04818	Ga0059270_10444	Ga0059271_04773	BN2497_1919	JANGC3DRAFT_0621	VM94_03817	mma_3178	Ga0066750_109234	FG13DRAFT_0424	H597DRAFT_01550
29	29	1	Ga0066743_1587	Ga0066744_101938	DUPY_09420	F460DRAFT_00210	JAB1_12640	JAB2_28440	JAB3_62100	JAB4_24060	JAB5_55830	JAB6_24640	JAB7_59350	JAB8_41910	JAB9_08300	Jab_2c13010	GJA_1891	JALI_02580	NC77_25665	Ga0058997_3112	Janthi_02032	BW37_04813	Ga0059270_10449	Ga0059271_04768	BN2497_12549	JANGC3DRAFT_0618	VM94_03812	mma_0744	Ga0066750_109239	FG13DRAFT_0419	H597DRAFT_00387
29	29	1	Ga0066743_1591	Ga0066744_101933	DUPY_09470	F460DRAFT_00215	JAB1_12540	JAB2_28500	JAB3_62150	JAB4_24000	JAB5_55770	JAB6_24550	JAB7_59300	JAB8_41850	JAB9_08240	Jab_2c13060	GJA_1886	JALI_02670	NC77_00365	Ga0058997_3122	Janthi_02025	BW37_04803	Ga0059270_10458	Ga0059271_04759	BN2497_1945	JANGC3DRAFT_0613	VM94_03803	mma_1833	Ga0066750_1236	FG13DRAFT_0408	H597DRAFT_01533
29	29	1	Ga0066743_1633	Ga0066744_10580	DUPY_11050	F460DRAFT_02878	JAB1_10520	JAB2_30810	JAB3_40500	JAB4_22100	JAB5_04200	JAB6_41270	JAB7_55890	JAB8_24940	JAB9_16850	Jab_2c13530	GJA_1805	JALI_47910	NC77_21445	Ga0058997_3314	Janthi_01887	BW37_04616	Ga0059270_107250	Ga0059271_03602	BN2497_8731	JANGC3DRAFT_0522	VM94_02354	mma_2487	Ga0066750_104257	FG13DRAFT_0215	H597DRAFT_01497
29	29	1	Ga0066743_1656	Ga0066744_10554	DUPY_11130	F460DRAFT_02868	JAB1_41800	JAB2_44320	JAB3_40830	JAB4_07900	JAB5_07920	JAB6_03900	JAB7_42700	JAB8_08390	JAB9_01590	Jab_2c13870	GJA_701	JALI_23480	NC77_05995	Ga0058997_3851	Janthi_04034	BW37_00453	Ga0059270_104184	Ga0059271_01363	BN2497_14071	JANGC3DRAFT_3023	VM94_03172	mma_3428	Ga0066750_103122	FG13DRAFT_3084	H597DRAFT_01469
29	29	1	Ga0066743_1658	Ga0066744_10552	DUPY_36330	F460DRAFT_02839	JAB1_41760	JAB2_44280	JAB3_40850	JAB4_07860	JAB5_07880	JAB6_03940	JAB7_42680	JAB8_08350	JAB9_01630	Jab_2c13900	GJA_702	JALI_23440	NC77_05970	Ga0058997_3854	Janthi_04033	BW37_00457	Ga0059270_104180	Ga0059271_01359	BN2497_14073	JANGC3DRAFT_3016	VM94_03170	mma_2607	Ga0066750_103120	FG13DRAFT_3080	H597DRAFT_01462
29	29	1	Ga0066743_1852	Ga0066744_101581	DUPY_05130	F460DRAFT_00535	JAB1_26720	JAB2_48490	JAB3_61290	JAB4_05110	JAB5_46000	JAB6_14430	JAB7_52600	JAB8_08810	JAB9_16210	Jab_2c15400	GJA_1633	JALI_19810	NC77_03730	Ga0058997_1034	Janthi_03054	BW37_01406	Ga0059270_101261	Ga0059271_00261	BN2497_11873	JANGC3DRAFT_2062	VM94_02759	mma_1377	Ga0066750_107310	FG13DRAFT_1826	H597DRAFT_02398
29	29	1	Ga0066743_1853	Ga0066744_101580	DUPY_05140	F460DRAFT_00536	JAB1_26710	JAB2_48480	JAB3_61280	JAB4_05100	JAB5_46010	JAB6_14440	JAB7_52590	JAB8_08820	JAB9_16200	Jab_2c15410	GJA_1632	JALI_19820	NC77_03735	Ga0058997_1033	Janthi_03055	BW37_01407	Ga0059270_101262	Ga0059271_00262	BN2497_11871	JANGC3DRAFT_2063	VM94_02758	mma_1376	Ga0066750_107309	FG13DRAFT_1828	H597DRAFT_02399
29	29	1	Ga0066743_1854	Ga0066744_101579	DUPY_05150	F460DRAFT_00537	JAB1_26700	JAB2_48470	JAB3_61270	JAB4_05090	JAB5_46020	JAB6_14450	JAB7_52580	JAB8_08830	JAB9_16190	Jab_2c15420	GJA_1631	JALI_19830	NC77_03740	Ga0058997_1032	Janthi_03056	BW37_01408	Ga0059270_101263	Ga0059271_00263	BN2497_11869	JANGC3DRAFT_2064	VM94_02757	mma_1374	Ga0066750_107308	FG13DRAFT_1829	H597DRAFT_02400
29	29	1	Ga0066743_1855	Ga0066744_101578	DUPY_05160	F460DRAFT_00538	JAB1_26690	JAB2_48460	JAB3_61260	JAB4_05080	JAB5_46030	JAB6_14460	JAB7_52570	JAB8_08840	JAB9_16180	Jab_2c15430	GJA_1630	JALI_19840	NC77_03745	Ga0058997_1031	Janthi_03057	BW37_01409	Ga0059270_101264	Ga0059271_00264	BN2497_11867	JANGC3DRAFT_2065	VM94_02756	mma_1373	Ga0066750_107307	FG13DRAFT_1830	H597DRAFT_02401
29	29	1	Ga0066743_1856	Ga0066744_101577	DUPY_05170	F460DRAFT_00539	JAB1_26680	JAB2_48450	JAB3_61250	JAB4_05070	JAB5_46040	JAB6_14470	JAB7_52560	JAB8_08850	JAB9_16170	Jab_2c15440	GJA_1629	JALI_19850	NC77_03750	Ga0058997_1030	Janthi_03058	BW37_01410	Ga0059270_101265	Ga0059271_00265	BN2497_11865	JANGC3DRAFT_2066	VM94_02755	mma_1372	Ga0066750_107306	FG13DRAFT_1831	H597DRAFT_02402
29	29	1	Ga0066743_1857	Ga0066744_101576	DUPY_05180	F460DRAFT_00540	JAB1_26670	JAB2_48440	JAB3_61240	JAB4_05060	JAB5_46050	JAB6_14480	JAB7_52550	JAB8_08860	JAB9_16160	Jab_2c15450	GJA_1628	JALI_19860	NC77_03755	Ga0058997_1029	Janthi_03059	BW37_01411	Ga0059270_101266	Ga0059271_00266	BN2497_11863	JANGC3DRAFT_2067	VM94_02754	mma_1371	Ga0066750_107305	FG13DRAFT_1832	H597DRAFT_02403
29	29	1	Ga0066743_1860	Ga0066744_101573	DUPY_05210	F460DRAFT_00543	JAB1_26650	JAB2_48420	JAB3_61210	JAB4_05040	JAB5_46070	JAB6_14500	JAB7_52520	JAB8_08880	JAB9_16140	Jab_2c15480	GJA_1625	JALI_19880	NC77_03765	Ga0058997_1027	Janthi_03061	BW37_01413	Ga0059270_101268	Ga0059271_00268	BN2497_11857	JANGC3DRAFT_2070	VM94_02752	mma_1368	Ga0066750_107303	FG13DRAFT_1834	H597DRAFT_02406
29	29	1	Ga0066743_1861	Ga0066744_101572	DUPY_05220	F460DRAFT_00544	JAB1_26640	JAB2_48410	JAB3_61200	JAB4_05030	JAB5_46080	JAB6_14510	JAB7_52510	JAB8_08890	JAB9_16130	Jab_2c15490	GJA_1624	JALI_19890	NC77_03770	Ga0058997_1026	Janthi_03062	BW37_01414	Ga0059270_101269	Ga0059271_00269	BN2497_11855	JANGC3DRAFT_2071	VM94_02751	mma_1367	Ga0066750_107302	FG13DRAFT_1835	H597DRAFT_02407
29	29	0.654	Ga0066743_1862	Ga0066744_101571	DUPY_05230	F460DRAFT_00545	JAB1_26630	JAB2_48400	JAB3_61190	JAB4_05020	JAB5_46090	JAB6_14520	JAB7_52500	JAB8_08900	JAB9_16120	Jab_2c15500	GJA_1623	JALI_19900	NC77_03775	Ga0058997_1025	Janthi_03063	BW37_01415	Ga0059270_101270	Ga0059271_00270	BN2497_11853	JANGC3DRAFT_2072	VM94_02750	mma_1366	Ga0066750_107301	FG13DRAFT_1836	H597DRAFT_02408
29	29	1	Ga0066743_1863	Ga0066744_101570	DUPY_05240	F460DRAFT_00546	JAB1_26620	JAB2_48390	JAB3_61180	JAB4_05010	JAB5_46100	JAB6_14530	JAB7_52490	JAB8_08910	JAB9_16110	Jab_2c15510	GJA_1622	JALI_19910	NC77_03780	Ga0058997_1024	Janthi_03064	BW37_01416	Ga0059270_101271	Ga0059271_00271	BN2497_11851	JANGC3DRAFT_2073	VM94_02749	mma_1365	Ga0066750_107300	FG13DRAFT_1837	H597DRAFT_02409
29	29	1	Ga0066743_1868	Ga0066744_101565	DUPY_05270	F460DRAFT_00550	JAB1_26570	JAB2_48340	JAB3_61130	JAB4_04960	JAB5_46150	JAB6_14580	JAB7_52440	JAB8_08960	JAB9_16060	Jab_2c15560	GJA_1617	JALI_19960	NC77_03805	Ga0058997_1019	Janthi_03069	BW37_01421	Ga0059270_101276	Ga0059271_00276	BN2497_11841	JANGC3DRAFT_2078	VM94_02744	mma_1359	Ga0066750_107295	FG13DRAFT_1842	H597DRAFT_02414
29	29	1	Ga0066743_1871	Ga0066744_101562	DUPY_05300	F460DRAFT_00553	JAB1_26540	JAB2_48310	JAB3_61100	JAB4_04930	JAB5_46180	JAB6_14610	JAB7_52410	JAB8_08990	JAB9_16030	Jab_2c15590	GJA_1614	JALI_19990	NC77_03820	Ga0058997_1016	Janthi_03072	BW37_01424	Ga0059270_101279	Ga0059271_00279	BN2497_11835	JANGC3DRAFT_2081	VM94_02741	mma_1356	Ga0066750_107292	FG13DRAFT_1845	H597DRAFT_02417
29	29	1	Ga0066743_1872	Ga0066744_101561	DUPY_05310	F460DRAFT_00554	JAB1_26530	JAB2_48300	JAB3_61090	JAB4_04920	JAB5_46190	JAB6_14620	JAB7_52400	JAB8_09000	JAB9_16020	Jab_2c15600	GJA_1613	JALI_20000	NC77_03825	Ga0058997_1015	Janthi_03073	BW37_01425	Ga0059270_101280	Ga0059271_00280	BN2497_11833	JANGC3DRAFT_2082	VM94_02740	mma_1355	Ga0066750_107291	FG13DRAFT_1846	H597DRAFT_02418
29	29	1	Ga0066743_1873	Ga0066744_101560	DUPY_05320	F460DRAFT_00555	JAB1_26520	JAB2_48290	JAB3_61080	JAB4_04910	JAB5_46200	JAB6_14630	JAB7_52390	JAB8_09010	JAB9_16010	Jab_2c15610	GJA_1611	JALI_20010	NC77_03830	Ga0058997_1014	Janthi_03074	BW37_01426	Ga0059270_101281	Ga0059271_00281	BN2497_11831	JANGC3DRAFT_2083	VM94_02739	mma_1354	Ga0066750_107290	FG13DRAFT_1847	H597DRAFT_02419
29	29	1	Ga0066743_1874	Ga0066744_101559	DUPY_05330	F460DRAFT_00556	JAB1_26510	JAB2_48280	JAB3_61070	JAB4_04900	JAB5_46210	JAB6_14640	JAB7_52380	JAB8_09020	JAB9_16000	Jab_2c15620	GJA_1610	JALI_20020	NC77_03835	Ga0058997_1013	Janthi_03075	BW37_01427	Ga0059270_101282	Ga0059271_00282	BN2497_11829	JANGC3DRAFT_2084	VM94_02738	mma_1353	Ga0066750_107289	FG13DRAFT_1848	H597DRAFT_02420
29	29	1	Ga0066743_1875	Ga0066744_101558	DUPY_05340	F460DRAFT_00557	JAB1_26500	JAB2_48270	JAB3_61060	JAB4_04890	JAB5_46220	JAB6_14650	JAB7_52370	JAB8_09030	JAB9_15990	Jab_2c15630	GJA_1609	JALI_20030	NC77_03840	Ga0058997_1012	Janthi_03076	BW37_01428	Ga0059270_101283	Ga0059271_00283	BN2497_11827	JANGC3DRAFT_2085	VM94_02737	mma_1352	Ga0066750_107288	FG13DRAFT_1849	H597DRAFT_02421
29	29	1	Ga0066743_1876	Ga0066744_101557	DUPY_05350	F460DRAFT_00558	JAB1_26490	JAB2_48260	JAB3_61050	JAB4_04880	JAB5_46230	JAB6_14660	JAB7_52360	JAB8_09040	JAB9_15980	Jab_2c15640	GJA_1608	JALI_20040	NC77_03845	Ga0058997_1011	Janthi_03077	BW37_01429	Ga0059270_101284	Ga0059271_00284	BN2497_11825	JANGC3DRAFT_2086	VM94_02736	mma_1351	Ga0066750_107287	FG13DRAFT_1850	H597DRAFT_02422
29	29	1	Ga0066743_1878	Ga0066744_101555	DUPY_05370	F460DRAFT_00560	JAB1_26480	JAB2_48250	JAB3_61030	JAB4_04870	JAB5_46240	JAB6_14670	JAB7_52340	JAB8_09050	JAB9_15970	Jab_2c15660	GJA_1606	JALI_20050	NC77_03850	Ga0058997_1010	Janthi_03078	BW37_01430	Ga0059270_101285	Ga0059271_00285	BN2497_11815	JANGC3DRAFT_2088	VM94_02735	mma_1323	Ga0066750_107286	FG13DRAFT_1853	H597DRAFT_02424
29	29	1	Ga0066743_1888	Ga0066744_101547	DUPY_05430	F460DRAFT_00566	JAB1_30130	JAB2_17980	JAB3_60930	JAB4_52530	JAB5_28710	JAB6_39510	JAB7_52240	JAB8_34890	JAB9_05330	Jab_2c15780	GJA_1579	JALI_08860	NC77_01120	Ga0058997_3440	Janthi_01710	BW37_03902	Ga0059270_107118	Ga0059271_03735	BN2497_11775	JANGC3DRAFT_2100	VM94_03632	mma_1316	Ga0066750_104112	FG13DRAFT_0039	H597DRAFT_02431
29	29	1	Ga0066743_1900	Ga0066744_101535	DUPY_05540	F460DRAFT_00576	JAB1_30300	JAB2_50600	JAB3_61570	JAB4_52370	JAB5_07530	JAB6_39340	JAB7_52080	JAB8_34720	JAB9_05170	Jab_2c15920	GJA_1562	JALI_09030	NC77_01040	Ga0058997_3457	Janthi_01696	BW37_03885	Ga0059270_107101	Ga0059271_03752	BN2497_11759	JANGC3DRAFT_2116	VM94_03651	mma_1945	Ga0066750_10496	FG13DRAFT_0022	H597DRAFT_02444
29	29	1	Ga0066743_1905	Ga0066744_101530	DUPY_05580	F460DRAFT_00582	JAB1_30400	JAB2_05990	JAB3_61620	JAB4_52280	JAB5_45860	JAB6_09430	JAB7_52010	JAB8_25990	JAB9_05100	Jab_2c15970	GJA_1553	JALI_00150	NC77_01000	Ga0058997_3466	Janthi_01685	BW37_04876	Ga0059270_10791	Ga0059271_03762	BN2497_11753	JANGC3DRAFT_2121	VM94_03665	mma_1944	Ga0066750_10487	FG13DRAFT_0013	H597DRAFT_02449
29	29	1	Ga0066743_1922	Ga0066744_101519	DUPY_05630	F460DRAFT_00587	JAB1_30510	JAB2_50580	JAB3_61770	JAB4_55560	JAB5_44980	JAB6_09320	JAB7_51860	JAB8_26100	JAB9_29460	Jab_2c16120	GJA_1541	JALI_00040	NC77_00945	Ga0058997_3477	Janthi_01678	BW37_04887	Ga0059270_10780	Ga0059271_03773	BN2497_11743	JANGC3DRAFT_2125	VM94_03676	mma_1126	Ga0066750_10476	FG13DRAFT_0002	H597DRAFT_02451
29	29	1	Ga0066743_1934	Ga0066744_101511	DUPY_09970	F460DRAFT_00597	JAB1_07360	JAB2_34840	JAB3_60060	JAB4_55430	JAB5_19180	JAB6_56800	JAB7_58790	JAB8_12320	JAB9_30810	Jab_2c16230	GJA_1530	JALI_36490	NC77_00900	Ga0058997_3485	Janthi_01668	BW37_04895	Ga0059270_10768	Ga0059271_03784	BN2497_11739	JANGC3DRAFT_2134	VM94_03684	mma_1113	Ga0066750_10470	FG13DRAFT_5766	H597DRAFT_02463
29	29	1	Ga0066743_1940	Ga0066744_101505	DUPY_09930	F460DRAFT_00600	JAB1_07300	JAB2_34900	JAB3_60100	JAB4_55370	JAB5_19120	JAB6_56740	JAB7_58830	JAB8_12260	JAB9_30750	Jab_2c16270	GJA_1525	JALI_36550	NC77_00870	Ga0058997_3491	Janthi_01661	BW37_04901	Ga0059270_10762	Ga0059271_03790	BN2497_11713	JANGC3DRAFT_2138	VM94_03690	mma_1976	Ga0066750_10464	FG13DRAFT_5760	H597DRAFT_02467
29	29	1	Ga0066743_1941	Ga0066744_101504	DUPY_09920	F460DRAFT_00601	JAB1_07290	JAB2_34910	JAB3_60110	JAB4_55360	JAB5_19110	JAB6_56730	JAB7_58840	JAB8_12250	JAB9_30740	Jab_2c16280	GJA_1524	JALI_36560	NC77_00865	Ga0058997_3492	Janthi_01659	BW37_04902	Ga0059270_10761	Ga0059271_03791	BN2497_11711	JANGC3DRAFT_2139	VM94_03691	mma_1112	Ga0066750_10463	FG13DRAFT_5759	H597DRAFT_02468
29	29	1	Ga0066743_1948	Ga0066744_101495	DUPY_09880	F460DRAFT_00605	JAB1_07270	JAB2_34930	JAB3_60240	JAB4_55340	JAB5_19090	JAB6_56710	JAB7_58970	JAB8_12230	JAB9_30720	Jab_2c16410	GJA_1523	JALI_36580	NC77_00855	Ga0058997_3494	Janthi_01657	BW37_04904	Ga0059270_10759	Ga0059271_03793	BN2497_11703	JANGC3DRAFT_2142	VM94_03693	mma_1107	Ga0066750_10461	FG13DRAFT_5757	H597DRAFT_02473
29	29	1	Ga0066743_1949	Ga0066744_101494	DUPY_09870	F460DRAFT_00606	JAB1_07260	JAB2_34940	JAB3_60250	JAB4_55330	JAB5_19080	JAB6_56700	JAB7_58980	JAB8_12220	JAB9_30710	Jab_2c16420	GJA_1522	JALI_36590	NC77_00850	Ga0058997_3495	Janthi_01656	BW37_04905	Ga0059270_10758	Ga0059271_03794	BN2497_11701	JANGC3DRAFT_2143	VM94_03694	mma_1106	Ga0066750_10460	FG13DRAFT_5756	H597DRAFT_02474
29	29	1	Ga0066743_1950	Ga0066744_101493	DUPY_09860	F460DRAFT_00607	JAB1_07250	JAB2_34950	JAB3_60260	JAB4_55320	JAB5_19070	JAB6_56690	JAB7_58990	JAB8_12210	JAB9_30700	Jab_2c16430	GJA_1521	JALI_36600	NC77_00845	Ga0058997_3496	Janthi_01655	BW37_04906	Ga0059270_10757	Ga0059271_03795	BN2497_11699	JANGC3DRAFT_2144	VM94_03695	mma_1105	Ga0066750_10459	FG13DRAFT_5755	H597DRAFT_02475
29	29	1	Ga0066743_1953	Ga0066744_101490	DUPY_09840	F460DRAFT_00609	JAB1_07220	JAB2_34970	JAB3_60300	JAB4_55300	JAB5_19050	JAB6_56660	JAB7_59030	JAB8_12190	JAB9_30680	Jab_2c16470	GJA_1512	JALI_36630	NC77_00830	Ga0058997_3499	Janthi_01654	BW37_04909	Ga0059270_10752	Ga0059271_03800	BN2497_11685	JANGC3DRAFT_2150	VM94_03698	mma_2090	Ga0066750_10456	FG13DRAFT_5752	H597DRAFT_02478
29	29	1	Ga0066743_1954	Ga0066744_101489	DUPY_09830	F460DRAFT_00610	JAB1_07210	JAB2_34980	JAB3_60310	JAB4_55290	JAB5_19040	JAB6_56650	JAB7_59040	JAB8_12180	JAB9_30670	Jab_2c16480	GJA_1511	JALI_36640	NC77_00825	Ga0058997_3500	Janthi_01653	BW37_04910	Ga0059270_10751	Ga0059271_03801	BN2497_11683	JANGC3DRAFT_2151	VM94_03699	mma_2091	Ga0066750_10455	FG13DRAFT_5751	H597DRAFT_02479
29	29	1	Ga0066743_1955	Ga0066744_101488	DUPY_09820	F460DRAFT_00611	JAB1_07200	JAB2_34990	JAB3_60320	JAB4_55280	JAB5_19030	JAB6_56640	JAB7_59050	JAB8_12170	JAB9_30660	Jab_2c16490	GJA_1510	JALI_36650	NC77_00820	Ga0058997_3501	Janthi_01652	BW37_04911	Ga0059270_10750	Ga0059271_03802	BN2497_11681	JANGC3DRAFT_2152	VM94_03700	mma_2092	Ga0066750_10454	FG13DRAFT_5750	H597DRAFT_02480
29	29	1	Ga0066743_1956	Ga0066744_101487	DUPY_09810	F460DRAFT_00612	JAB1_07190	JAB2_35000	JAB3_60330	JAB4_55270	JAB5_19020	JAB6_56630	JAB7_59060	JAB8_12160	JAB9_30650	Jab_2c16500	GJA_1509	JALI_36660	NC77_00815	Ga0058997_3502	Janthi_01651	BW37_04912	Ga0059270_10749	Ga0059271_03803	BN2497_11679	JANGC3DRAFT_2153	VM94_03701	mma_2093	Ga0066750_10453	FG13DRAFT_5749	H597DRAFT_02481
29	29	1	Ga0066743_1959	Ga0066744_101484	DUPY_09780	F460DRAFT_00615	JAB1_07160	JAB2_35030	JAB3_60360	JAB4_55240	JAB5_18990	JAB6_56600	JAB7_59090	JAB8_12130	JAB9_30620	Jab_2c16530	GJA_1506	JALI_36690	NC77_00800	Ga0058997_3505	Janthi_01648	BW37_04915	Ga0059270_10746	Ga0059271_03806	BN2497_11673	JANGC3DRAFT_2156	VM94_03704	mma_2095	Ga0066750_10450	FG13DRAFT_5746	H597DRAFT_02484
29	29	1	Ga0066743_1961	Ga0066744_101482	DUPY_09760	F460DRAFT_00617	JAB1_07140	JAB2_35050	JAB3_60380	JAB4_55220	JAB5_18970	JAB6_56580	JAB7_59110	JAB8_12110	JAB9_30600	Jab_2c16550	GJA_1504	JALI_36710	NC77_00790	Ga0058997_3507	Janthi_01646	BW37_04917	Ga0059270_10744	Ga0059271_03808	BN2497_11669	JANGC3DRAFT_2158	VM94_03706	mma_2097	Ga0066750_10448	FG13DRAFT_5744	H597DRAFT_02486
29	29	1	Ga0066743_1962	Ga0066744_101481	DUPY_09750	F460DRAFT_00618	JAB1_07130	JAB2_35060	JAB3_60390	JAB4_55210	JAB5_18960	JAB6_56570	JAB7_59120	JAB8_12100	JAB9_30590	Jab_2c16560	GJA_1503	JALI_36720	NC77_00785	Ga0058997_3508	Janthi_01645	BW37_04918	Ga0059270_10743	Ga0059271_03809	BN2497_11667	JANGC3DRAFT_2159	VM94_03707	mma_2098	Ga0066750_10447	FG13DRAFT_5743	H597DRAFT_02487
29	29	0.862	Ga0066743_1964	Ga0066744_101479	DUPY_09730	F460DRAFT_00620	JAB1_07110	JAB2_35080	JAB3_60410	JAB4_55190	JAB5_18940	JAB6_56550	JAB7_59140	JAB8_12080	JAB9_30570	Jab_2c16580	GJA_1501	JALI_36740	NC77_00775	Ga0058997_3510	Janthi_01643	BW37_04920	Ga0059270_10741	Ga0059271_03811	BN2497_11663	JANGC3DRAFT_2161	VM94_03709	mma_2100	Ga0066750_10445	FG13DRAFT_5741	H597DRAFT_02489
29	29	1	Ga0066743_1965	Ga0066744_101478	DUPY_09720	F460DRAFT_00621	JAB1_07100	JAB2_28350	JAB3_60420	JAB4_37870	JAB5_19460	JAB6_56540	JAB7_59150	JAB8_12070	JAB9_30560	Jab_2c16590	GJA_1500	JALI_36750	NC77_00770	Ga0058997_3511	Janthi_01642	BW37_04921	Ga0059270_10740	Ga0059271_03812	BN2497_11661	JANGC3DRAFT_2162	VM94_03710	mma_2101	Ga0066750_10444	FG13DRAFT_5740	H597DRAFT_02490
29	29	1	Ga0066743_1966	Ga0066744_101477	DUPY_09710	F460DRAFT_00622	JAB1_07090	JAB2_28340	JAB3_60430	JAB4_37880	JAB5_19470	JAB6_56530	JAB7_59160	JAB8_12060	JAB9_30550	Jab_2c16600	GJA_1499	JALI_36760	NC77_00765	Ga0058997_3512	Janthi_01641	BW37_04922	Ga0059270_10739	Ga0059271_03813	BN2497_11659	JANGC3DRAFT_2163	VM94_03711	mma_2102	Ga0066750_10443	FG13DRAFT_5739	H597DRAFT_02491
29	29	1	Ga0066743_1971	Ga0066744_101473	DUPY_09680	F460DRAFT_00625	JAB1_06980	JAB2_28240	JAB3_60500	JAB4_37980	JAB5_19570	JAB6_56380	JAB7_63460	JAB8_11960	JAB9_30450	Jab_2c16660	GJA_1494	JALI_36860	NC77_00715	Ga0058997_3527	Janthi_01636	BW37_04937	Ga0059270_10729	Ga0059271_03823	BN2497_11647	JANGC3DRAFT_2164	VM94_03726	mma_0697	Ga0066750_10428	FG13DRAFT_5724	H597DRAFT_02506
29	29	1	Ga0066743_1973	Ga0066744_101471	DUPY_09650	F460DRAFT_00628	JAB1_06960	JAB2_28220	JAB3_19230	JAB4_38000	JAB5_19590	JAB6_56360	JAB7_45160	JAB8_11940	JAB9_30430	Jab_2c16680	GJA_1492	JALI_36880	NC77_00705	Ga0058997_3529	Janthi_01634	BW37_04939	Ga0059270_10726	Ga0059271_03826	BN2497_11641	JANGC3DRAFT_2167	VM94_03729	mma_0700	Ga0066750_10426	FG13DRAFT_5722	H597DRAFT_02529
29	29	1	Ga0066743_1990	Ga0066744_101449	DUPY_09560	F460DRAFT_00638	JAB1_51630	JAB2_47990	JAB3_19040	JAB4_04620	JAB5_46490	JAB6_14940	JAB7_45340	JAB8_09310	JAB9_15720	Jab_2c16870	GJA_3244	JALI_20320	NC77_03975	Ga0058997_0983	Janthi_03102	BW37_01457	Ga0059270_101313	Ga0059271_00313	BN2497_1825	JANGC3DRAFT_0429	VM94_02708	mma_1957	Ga0066750_107258	FG13DRAFT_1880	H597DRAFT_02546
29	29	1	Ga0066743_1991	Ga0066744_101448	DUPY_09550	F460DRAFT_00639	JAB1_51620	JAB2_47980	JAB3_19030	JAB4_04610	JAB5_46500	JAB6_14950	JAB7_45350	JAB8_09320	JAB9_15710	Jab_2c16880	GJA_3245	JALI_20330	NC77_03980	Ga0058997_0982	Janthi_03103	BW37_01458	Ga0059270_101314	Ga0059271_00314	BN2497_1823	JANGC3DRAFT_0428	VM94_02707	mma_1958	Ga0066750_107257	FG13DRAFT_1881	H597DRAFT_02547
29	29	1	Ga0066743_2005	Ga0066744_101435	DUPY_38020	F460DRAFT_00649	JAB1_51230	JAB2_47600	JAB3_18850	JAB4_04230	JAB5_46880	JAB6_15330	JAB7_45550	JAB8_09680	JAB9_15350	Jab_2c17090	GJA_3270	JALI_20700	NC77_04175	Ga0058997_0944	Janthi_03130	BW37_01494	Ga0059270_101353	Ga0059271_00353	BN2497_3381	JANGC3DRAFT_0410	VM94_02670	mma_2069	Ga0066750_12119	FG13DRAFT_1924	H597DRAFT_02559
29	29	1	Ga0066743_2012	Ga0066744_101432	DUPY_38040	F460DRAFT_00652	JAB1_51210	JAB2_47570	JAB3_18790	JAB4_04200	JAB5_46910	JAB6_15350	JAB7_45610	JAB8_09710	JAB9_15320	Jab_2c17150	GJA_3275	JALI_20720	NC77_04185	Ga0058997_0941	Janthi_03131	BW37_01497	Ga0059270_101355	Ga0059271_00355	BN2497_3385	JANGC3DRAFT_0405	VM94_02668	mma_2071	Ga0066750_12121	FG13DRAFT_1927	H597DRAFT_02566
29	29	1	Ga0066743_2013	Ga0066744_101431	DUPY_38050	F460DRAFT_00653	JAB1_51200	JAB2_47560	JAB3_18780	JAB4_04190	JAB5_46920	JAB6_15360	JAB7_45620	JAB8_09720	JAB9_15310	Jab_2c17160	GJA_3276	JALI_20730	NC77_04190	Ga0058997_0940	Janthi_03132	BW37_01498	Ga0059270_101356	Ga0059271_00356	BN2497_3387	JANGC3DRAFT_0404	VM94_02667	mma_2072	Ga0066750_12122	FG13DRAFT_1928	H597DRAFT_02567
29	29	1	Ga0066743_2014	Ga0066744_101430	DUPY_38060	F460DRAFT_00654	JAB1_51190	JAB2_47550	JAB3_18770	JAB4_04180	JAB5_46930	JAB6_15370	JAB7_45630	JAB8_09730	JAB9_15300	Jab_2c17170	GJA_3277	JALI_20740	NC77_04195	Ga0058997_0939	Janthi_03133	BW37_01499	Ga0059270_101357	Ga0059271_00357	BN2497_3389	JANGC3DRAFT_0403	VM94_02666	mma_2073	Ga0066750_12123	FG13DRAFT_1929	H597DRAFT_02568
29	29	1	Ga0066743_2015	Ga0066744_101429	DUPY_38070	F460DRAFT_00655	JAB1_51180	JAB2_47540	JAB3_18760	JAB4_04170	JAB5_46940	JAB6_15380	JAB7_45640	JAB8_09740	JAB9_15290	Jab_2c17180	GJA_3279	JALI_20750	NC77_04200	Ga0058997_0938	Janthi_03134	BW37_01500	Ga0059270_101358	Ga0059271_00358	BN2497_3391	JANGC3DRAFT_0402	VM94_02665	mma_2074	Ga0066750_12124	FG13DRAFT_1930	H597DRAFT_02569
29	29	1	Ga0066743_2027	Ga0066744_101416	DUPY_38200	F460DRAFT_00668	JAB1_51080	JAB2_47440	JAB3_18630	JAB4_04070	JAB5_47040	JAB6_15480	JAB7_45770	JAB8_09840	JAB9_15190	Jab_2c17310	GJA_3290	JALI_20850	NC77_04250	Ga0058997_0928	Janthi_03143	BW37_01510	Ga0059270_101369	Ga0059271_00369	BN2497_3437	JANGC3DRAFT_0384	VM94_02655	mma_0045	Ga0066750_12135	FG13DRAFT_1940	H597DRAFT_02587
29	29	1	Ga0066743_2028	Ga0066744_101415	DUPY_38210	F460DRAFT_00669	JAB1_51070	JAB2_47420	JAB3_18610	JAB4_04050	JAB5_47060	JAB6_15490	JAB7_45790	JAB8_09850	JAB9_15170	Jab_2c17330	GJA_3291	JALI_20860	NC77_04260	Ga0058997_0927	Janthi_03144	BW37_01511	Ga0059270_101370	Ga0059271_00370	BN2497_3439	JANGC3DRAFT_0382	VM94_02654	mma_0046	Ga0066750_12136	FG13DRAFT_1941	H597DRAFT_02589
29	29	1	Ga0066743_2029	Ga0066744_101414	DUPY_38220	F460DRAFT_00670	JAB1_51060	JAB2_47410	JAB3_18600	JAB4_04040	JAB5_47070	JAB6_15500	JAB7_45800	JAB8_09860	JAB9_15160	Jab_2c17340	GJA_3292	JALI_20870	NC77_04265	Ga0058997_0926	Janthi_03145	BW37_01512	Ga0059270_101371	Ga0059271_00371	BN2497_3441	JANGC3DRAFT_0381	VM94_02653	mma_0047	Ga0066750_12137	FG13DRAFT_1942	H597DRAFT_02590
29	29	1	Ga0066743_2044	Ga0066744_101402	DUPY_38360	F460DRAFT_00691	JAB1_50880	JAB2_47190	JAB3_18420	JAB4_03820	JAB5_47300	JAB6_15720	JAB7_46010	JAB8_10090	JAB9_14940	Jab_2c17570	GJA_3308	JALI_21030	NC77_04365	Ga0058997_0905	Janthi_03181	BW37_01533	Ga0059270_101391	Ga0059271_00391	BN2497_3475	JANGC3DRAFT_0365	VM94_02629	mma_1837	Ga0066750_10216	FG13DRAFT_1975	H597DRAFT_02602
29	29	1	Ga0066743_2053	Ga0066744_101395	DUPY_38410	F460DRAFT_00694	JAB1_50770	JAB2_47040	JAB3_18320	JAB4_03670	JAB5_47450	JAB6_15850	JAB7_46110	JAB8_10240	JAB9_14790	Jab_2c17670	GJA_3313	JALI_21130	NC77_04420	Ga0058997_0892	Janthi_03184	BW37_01546	Ga0059270_101406	Ga0059271_00406	BN2497_3483	JANGC3DRAFT_0356	VM94_02609	mma_0530	Ga0066750_10234	FG13DRAFT_1993	H597DRAFT_02612
29	29	1	Ga0066743_2054	Ga0066744_101394	DUPY_38420	F460DRAFT_00695	JAB1_50760	JAB2_47030	JAB3_18310	JAB4_03660	JAB5_47460	JAB6_15860	JAB7_46120	JAB8_10250	JAB9_14780	Jab_2c17680	GJA_3314	JALI_21140	NC77_04425	Ga0058997_0891	Janthi_03185	BW37_01547	Ga0059270_101407	Ga0059271_00407	BN2497_3485	JANGC3DRAFT_0355	VM94_02608	mma_0531	Ga0066750_10235	FG13DRAFT_1994	H597DRAFT_02613
29	29	1	Ga0066743_2055	Ga0066744_101393	DUPY_38430	F460DRAFT_00696	JAB1_50730	JAB2_47000	JAB3_18300	JAB4_03630	JAB5_47490	JAB6_15890	JAB7_46130	JAB8_10280	JAB9_14750	Jab_2c17690	GJA_3315	JALI_21170	NC77_04440	Ga0058997_0888	Janthi_03187	BW37_01550	Ga0059270_101408	Ga0059271_00408	BN2497_3491	JANGC3DRAFT_0354	VM94_02605	mma_0548	Ga0066750_10237	FG13DRAFT_1997	H597DRAFT_02614
29	29	1	Ga0066743_2061	Ga0066744_101379	DUPY_38560	F460DRAFT_00709	JAB1_50630	JAB2_46910	JAB3_18200	JAB4_03540	JAB5_47580	JAB6_15990	JAB7_07270	JAB8_10370	JAB9_14660	Jab_2c17790	GJA_3328	JALI_21270	NC77_04490	Ga0058997_0878	Janthi_03194	BW37_01560	Ga0059270_101417	Ga0059271_00417	BN2497_3541	JANGC3DRAFT_0339	VM94_02594	mma_1410	Ga0066750_10246	FG13DRAFT_2006	H597DRAFT_02621
29	29	1	Ga0066743_2062	Ga0066744_101378	DUPY_38570	F460DRAFT_00710	JAB1_50620	JAB2_46900	JAB3_18190	JAB4_03530	JAB5_47590	JAB6_16000	JAB7_07280	JAB8_10380	JAB9_14650	Jab_2c17800	GJA_3329	JALI_21280	NC77_04495	Ga0058997_0877	Janthi_03195	BW37_01561	Ga0059270_101418	Ga0059271_00418	BN2497_3543	JANGC3DRAFT_0338	VM94_02593	mma_1409	Ga0066750_10247	FG13DRAFT_2007	H597DRAFT_02622
29	29	1	Ga0066743_2064	Ga0066744_101376	DUPY_38590	F460DRAFT_00712	JAB1_50600	JAB2_46880	JAB3_18170	JAB4_03510	JAB5_47610	JAB6_16020	JAB7_07300	JAB8_10400	JAB9_14630	Jab_2c17820	GJA_3331	JALI_21300	NC77_04505	Ga0058997_0875	Janthi_03197	BW37_01563	Ga0059270_101420	Ga0059271_00420	BN2497_3547	JANGC3DRAFT_0336	VM94_02591	mma_1477	Ga0066750_10249	FG13DRAFT_2009	H597DRAFT_02624
29	29	1	Ga0066743_2065	Ga0066744_101375	DUPY_38600	F460DRAFT_00713	JAB1_50590	JAB2_46870	JAB3_18160	JAB4_03500	JAB5_47620	JAB6_16030	JAB7_07310	JAB8_10410	JAB9_14620	Jab_2c17830	GJA_3332	JALI_21310	NC77_04510	Ga0058997_0874	Janthi_03198	BW37_01564	Ga0059270_101421	Ga0059271_00421	BN2497_3549	JANGC3DRAFT_0335	VM94_02590	mma_1476	Ga0066750_10250	FG13DRAFT_2010	H597DRAFT_02625
29	29	1	Ga0066743_2066	Ga0066744_101374	DUPY_38610	F460DRAFT_00714	JAB1_50580	JAB2_46860	JAB3_18150	JAB4_03490	JAB5_47630	JAB6_16040	JAB7_07320	JAB8_10420	JAB9_14610	Jab_2c17840	GJA_3333	JALI_21320	NC77_04515	Ga0058997_0873	Janthi_03199	BW37_01565	Ga0059270_101422	Ga0059271_00422	BN2497_3551	JANGC3DRAFT_0334	VM94_02589	mma_1475	Ga0066750_10251	FG13DRAFT_2011	H597DRAFT_02626
29	29	1	Ga0066743_2067	Ga0066744_101373	DUPY_38620	F460DRAFT_00715	JAB1_50570	JAB2_46850	JAB3_18140	JAB4_03480	JAB5_47640	JAB6_16050	JAB7_07330	JAB8_10430	JAB9_14600	Jab_2c17850	GJA_3334	JALI_21330	NC77_04520	Ga0058997_0872	Janthi_03200	BW37_01566	Ga0059270_101423	Ga0059271_00423	BN2497_3553	JANGC3DRAFT_0333	VM94_02588	mma_1474	Ga0066750_10252	FG13DRAFT_2012	H597DRAFT_02627
29	29	1	Ga0066743_2068	Ga0066744_101372	DUPY_38630	F460DRAFT_00716	JAB1_50560	JAB2_46840	JAB3_18130	JAB4_03470	JAB5_47650	JAB6_16060	JAB7_07340	JAB8_10440	JAB9_14590	Jab_2c17860	GJA_3335	JALI_21340	NC77_04525	Ga0058997_0871	Janthi_03201	BW37_01567	Ga0059270_101424	Ga0059271_00424	BN2497_3555	JANGC3DRAFT_0332	VM94_02587	mma_1473	Ga0066750_10253	FG13DRAFT_2013	H597DRAFT_02628
29	29	1	Ga0066743_2069	Ga0066744_101371	DUPY_38640	F460DRAFT_00717	JAB1_50550	JAB2_46830	JAB3_18120	JAB4_03460	JAB5_47660	JAB6_16070	JAB7_07350	JAB8_10450	JAB9_14580	Jab_2c17870	GJA_3337	JALI_21350	NC77_04530	Ga0058997_0870	Janthi_03202	BW37_01568	Ga0059270_101425	Ga0059271_00425	BN2497_3557	JANGC3DRAFT_0331	VM94_02586	mma_1472	Ga0066750_10254	FG13DRAFT_2014	H597DRAFT_02629
29	29	1	Ga0066743_2070	Ga0066744_101370	DUPY_38650	F460DRAFT_00718	JAB1_50540	JAB2_46820	JAB3_18110	JAB4_03450	JAB5_47670	JAB6_16080	JAB7_07360	JAB8_10460	JAB9_14570	Jab_2c17880	GJA_3338	JALI_21360	NC77_04535	Ga0058997_0869	Janthi_03203	BW37_01569	Ga0059270_101426	Ga0059271_00426	BN2497_3559	JANGC3DRAFT_0330	VM94_02585	mma_1471	Ga0066750_10255	FG13DRAFT_2015	H597DRAFT_02630
29	29	1	Ga0066743_2071	Ga0066744_101369	DUPY_38660	F460DRAFT_00719	JAB1_50530	JAB2_46810	JAB3_18100	JAB4_03440	JAB5_47680	JAB6_16090	JAB7_07370	JAB8_10470	JAB9_14560	Jab_2c17890	GJA_3339	JALI_21370	NC77_04540	Ga0058997_0868	Janthi_03204	BW37_01570	Ga0059270_101427	Ga0059271_00427	BN2497_3561	JANGC3DRAFT_0329	VM94_02584	mma_1470	Ga0066750_10256	FG13DRAFT_2016	H597DRAFT_02631
29	29	1	Ga0066743_2072	Ga0066744_101368	DUPY_38670	F460DRAFT_00720	JAB1_50520	JAB2_46800	JAB3_18090	JAB4_03430	JAB5_47690	JAB6_16100	JAB7_07380	JAB8_10480	JAB9_14550	Jab_2c17900	GJA_3340	JALI_21380	NC77_04545	Ga0058997_0867	Janthi_03205	BW37_01571	Ga0059270_101428	Ga0059271_00428	BN2497_3563	JANGC3DRAFT_0328	VM94_02583	mma_1469	Ga0066750_10257	FG13DRAFT_2017	H597DRAFT_02632
29	29	1	Ga0066743_2073	Ga0066744_101367	DUPY_38680	F460DRAFT_00721	JAB1_50510	JAB2_46790	JAB3_18080	JAB4_03420	JAB5_47700	JAB6_16110	JAB7_07390	JAB8_10490	JAB9_14540	Jab_2c17910	GJA_3341	JALI_21390	NC77_04550	Ga0058997_0866	Janthi_03206	BW37_01572	Ga0059270_101429	Ga0059271_00429	BN2497_3565	JANGC3DRAFT_0327	VM94_02582	mma_1468	Ga0066750_10258	FG13DRAFT_2018	H597DRAFT_02633
29	29	1	Ga0066743_2075	Ga0066744_101365	DUPY_38700	F460DRAFT_00723	JAB1_50490	JAB2_46770	JAB3_18060	JAB4_03400	JAB5_47720	JAB6_16130	JAB7_07410	JAB8_10510	JAB9_14520	Jab_2c17930	GJA_3343	JALI_21410	NC77_04560	Ga0058997_0864	Janthi_03208	BW37_01574	Ga0059270_101431	Ga0059271_00431	BN2497_3569	JANGC3DRAFT_0325	VM94_02580	mma_1466	Ga0066750_10260	FG13DRAFT_2020	H597DRAFT_02635
29	29	1	Ga0066743_2076	Ga0066744_101364	DUPY_38710	F460DRAFT_00724	JAB1_50480	JAB2_46760	JAB3_18050	JAB4_03390	JAB5_47730	JAB6_16140	JAB7_07420	JAB8_10520	JAB9_14510	Jab_2c17940	GJA_3344	JALI_21420	NC77_04565	Ga0058997_0863	Janthi_03209	BW37_01575	Ga0059270_101432	Ga0059271_00432	BN2497_3571	JANGC3DRAFT_0324	VM94_02579	mma_1465	Ga0066750_10261	FG13DRAFT_2021	H597DRAFT_02636
29	29	1	Ga0066743_2077	Ga0066744_101363	DUPY_38720	F460DRAFT_00725	JAB1_50470	JAB2_46750	JAB3_18040	JAB4_03380	JAB5_47740	JAB6_16150	JAB7_07430	JAB8_10530	JAB9_14500	Jab_2c17950	GJA_3345	JALI_21430	NC77_04570	Ga0058997_0862	Janthi_03210	BW37_01576	Ga0059270_101433	Ga0059271_00433	BN2497_3573	JANGC3DRAFT_0323	VM94_02578	mma_1464	Ga0066750_10262	FG13DRAFT_2022	H597DRAFT_02637
29	29	1	Ga0066743_2082	Ga0066744_101358	DUPY_38770	F460DRAFT_00730	JAB1_50420	JAB2_46710	JAB3_17990	JAB4_03330	JAB5_47790	JAB6_16200	JAB7_07480	JAB8_10580	JAB9_14450	Jab_2c18000	GJA_3351	JALI_21480	NC77_04595	Ga0058997_0857	Janthi_03215	BW37_01581	Ga0059270_101438	Ga0059271_00438	BN2497_3581	JANGC3DRAFT_0318	VM94_02573	mma_1460	Ga0066750_10267	FG13DRAFT_2027	H597DRAFT_02642
29	29	1	Ga0066743_2120	Ga0066744_101326	DUPY_37570	F460DRAFT_00757	JAB1_50340	JAB2_46630	JAB3_17590	JAB4_03250	JAB5_47870	JAB6_16280	JAB7_07940	JAB8_10660	JAB9_14370	Jab_2c18390	GJA_3357	JALI_21560	NC77_04635	Ga0058997_0849	Janthi_03221	BW37_01589	Ga0059270_101446	Ga0059271_00446	BN2497_3647	JANGC3DRAFT_0312	VM94_02565	mma_1459	Ga0066750_10274	FG13DRAFT_2035	H597DRAFT_02689
29	29	1	Ga0066743_2121	Ga0066744_101325	DUPY_37560	F460DRAFT_00758	JAB1_50330	JAB2_46620	JAB3_17580	JAB4_03240	JAB5_47880	JAB6_16290	JAB7_07950	JAB8_10670	JAB9_14360	Jab_2c18400	GJA_3358	JALI_21570	NC77_04640	Ga0058997_0848	Janthi_03222	BW37_01590	Ga0059270_101447	Ga0059271_00447	BN2497_3651	JANGC3DRAFT_0311	VM94_02564	mma_1458	Ga0066750_10275	FG13DRAFT_2036	H597DRAFT_02690
29	29	1	Ga0066743_2127	Ga0066744_101318	DUPY_37500	F460DRAFT_00765	JAB1_50300	JAB2_46590	JAB3_17460	JAB4_03210	JAB5_47910	JAB6_16320	JAB7_08070	JAB8_10700	JAB9_14330	Jab_2c18520	GJA_3360	JALI_21610	NC77_04655	Ga0058997_0845	Janthi_03225	BW37_01593	Ga0059270_101450	Ga0059271_00450	BN2497_3665	JANGC3DRAFT_0308	VM94_02560	mma_2146	Ga0066750_10279	FG13DRAFT_2039	H597DRAFT_02702
29	29	1	Ga0066743_2132	Ga0066744_101309	DUPY_37460	F460DRAFT_00773	JAB1_50240	JAB2_46530	JAB3_17380	JAB4_03150	JAB5_47970	JAB6_16380	JAB7_08170	JAB8_10760	JAB9_14270	Jab_2c18620	GJA_3363	JALI_21670	NC77_04685	Ga0058997_0839	Janthi_03231	BW37_01599	Ga0059270_101456	Ga0059271_00456	BN2497_3671	JANGC3DRAFT_0305	VM94_02554	mma_2149	Ga0066750_10285	FG13DRAFT_2045	H597DRAFT_02707
29	29	1	Ga0066743_2134	Ga0066744_101307	DUPY_37440	F460DRAFT_00775	JAB1_50220	JAB2_46510	JAB3_17360	JAB4_03130	JAB5_47990	JAB6_16400	JAB7_08190	JAB8_10780	JAB9_14250	Jab_2c18640	GJA_3365	JALI_21690	NC77_04695	Ga0058997_0837	Janthi_03233	BW37_01601	Ga0059270_101458	Ga0059271_00458	BN2497_3675	JANGC3DRAFT_0303	VM94_02552	mma_2151	Ga0066750_10287	FG13DRAFT_2047	H597DRAFT_02709
29	29	1	Ga0066743_2135	Ga0066744_101306	DUPY_37430	F460DRAFT_00776	JAB1_50210	JAB2_46500	JAB3_17350	JAB4_03120	JAB5_48000	JAB6_16410	JAB7_08200	JAB8_10790	JAB9_14240	Jab_2c18650	GJA_3366	JALI_21700	NC77_04700	Ga0058997_0836	Janthi_03234	BW37_01602	Ga0059270_101459	Ga0059271_00459	BN2497_3677	JANGC3DRAFT_0302	VM94_02551	mma_2152	Ga0066750_10288	FG13DRAFT_2048	H597DRAFT_02710
29	29	1	Ga0066743_2137	Ga0066744_101304	DUPY_37410	F460DRAFT_00778	JAB1_50190	JAB2_46480	JAB3_17330	JAB4_03100	JAB5_48020	JAB6_16430	JAB7_08220	JAB8_10810	JAB9_14220	Jab_2c18670	GJA_3368	JALI_21720	NC77_04710	Ga0058997_0834	Janthi_03236	BW37_01604	Ga0059270_101461	Ga0059271_00461	BN2497_3681	JANGC3DRAFT_0300	VM94_02549	mma_2154	Ga0066750_10290	FG13DRAFT_2050	H597DRAFT_02712
29	29	1	Ga0066743_2140	Ga0066744_101303	DUPY_37380	F460DRAFT_00780	JAB1_50170	JAB2_46460	JAB3_17310	JAB4_03080	JAB5_48040	JAB6_16450	JAB7_08240	JAB8_10830	JAB9_14200	Jab_2c18690	GJA_3369	JALI_21740	NC77_04720	Ga0058997_0832	Janthi_03238	BW37_01606	Ga0059270_101463	Ga0059271_00463	BN2497_3693	JANGC3DRAFT_0294	VM94_02547	mma_1169	Ga0066750_10292	FG13DRAFT_2052	H597DRAFT_02723
29	29	1	Ga0066743_2142	Ga0066744_101301	DUPY_37360	F460DRAFT_00782	JAB1_50160	JAB2_46450	JAB3_17290	JAB4_03070	JAB5_48050	JAB6_16460	JAB7_08260	JAB8_10840	JAB9_14190	Jab_2c18710	GJA_3370	JALI_21750	NC77_04725	Ga0058997_0831	Janthi_03239	BW37_01607	Ga0059270_101464	Ga0059271_00464	BN2497_3697	JANGC3DRAFT_0291	VM94_02546	mma_2602	Ga0066750_10293	FG13DRAFT_2053	H597DRAFT_02725
29	29	1	Ga0066743_2144	Ga0066744_101299	DUPY_37350	F460DRAFT_00783	JAB1_50140	JAB2_46430	JAB3_17270	JAB4_03050	JAB5_48070	JAB6_16480	JAB7_08280	JAB8_10860	JAB9_14170	Jab_2c18730	GJA_3372	JALI_21770	NC77_04735	Ga0058997_0829	Janthi_03241	BW37_01609	Ga0059270_101466	Ga0059271_00466	BN2497_3701	JANGC3DRAFT_0289	VM94_02544	mma_1257	Ga0066750_10295	FG13DRAFT_2055	H597DRAFT_02727
29	29	1	Ga0066743_2145	Ga0066744_101298	DUPY_37340	F460DRAFT_00784	JAB1_50130	JAB2_46420	JAB3_17260	JAB4_03040	JAB5_48080	JAB6_16490	JAB7_08290	JAB8_10870	JAB9_14160	Jab_2c18740	GJA_3373	JALI_21780	NC77_04740	Ga0058997_0828	Janthi_03242	BW37_01610	Ga0059270_101467	Ga0059271_00467	BN2497_3705	JANGC3DRAFT_0288	VM94_02543	mma_1256	Ga0066750_10296	FG13DRAFT_2056	H597DRAFT_02728
29	29	1	Ga0066743_2146	Ga0066744_101297	DUPY_37330	F460DRAFT_00785	JAB1_50120	JAB2_46410	JAB3_17250	JAB4_03030	JAB5_48090	JAB6_16500	JAB7_08300	JAB8_10880	JAB9_14150	Jab_2c18750	GJA_3374	JALI_21790	NC77_04745	Ga0058997_0827	Janthi_03243	BW37_01611	Ga0059270_101468	Ga0059271_00468	BN2497_3707	JANGC3DRAFT_0287	VM94_02541	mma_1255	Ga0066750_10297	FG13DRAFT_2057	H597DRAFT_02729
29	29	1	Ga0066743_2147	Ga0066744_101296	DUPY_37320	F460DRAFT_00786	JAB1_50110	JAB2_46400	JAB3_17240	JAB4_03020	JAB5_48100	JAB6_16510	JAB7_08310	JAB8_10890	JAB9_14140	Jab_2c18760	GJA_3375	JALI_21800	NC77_04750	Ga0058997_0826	Janthi_03244	BW37_01612	Ga0059270_101469	Ga0059271_00469	BN2497_3709	JANGC3DRAFT_0286	VM94_02540	mma_1254	Ga0066750_10298	FG13DRAFT_2058	H597DRAFT_02730
29	29	1	Ga0066743_2148	Ga0066744_101295	DUPY_37310	F460DRAFT_00787	JAB1_50100	JAB2_46390	JAB3_17230	JAB4_03010	JAB5_48110	JAB6_16520	JAB7_08320	JAB8_10900	JAB9_14130	Jab_2c18770	GJA_3376	JALI_21810	NC77_04755	Ga0058997_0825	Janthi_03245	BW37_01613	Ga0059270_101470	Ga0059271_00470	BN2497_3711	JANGC3DRAFT_0285	VM94_02539	mma_1253	Ga0066750_10299	FG13DRAFT_2059	H597DRAFT_02731
29	29	1	Ga0066743_2150	Ga0066744_101293	DUPY_37290	F460DRAFT_00789	JAB1_50080	JAB2_46370	JAB3_17210	JAB4_02990	JAB5_48130	JAB6_16540	JAB7_08340	JAB8_10920	JAB9_14110	Jab_2c18790	GJA_3378	JALI_21830	NC77_04765	Ga0058997_0823	Janthi_03247	BW37_01615	Ga0059270_101472	Ga0059271_00472	BN2497_3715	JANGC3DRAFT_0283	VM94_02537	mma_1251	Ga0066750_102101	FG13DRAFT_2061	H597DRAFT_02733
29	29	1	Ga0066743_2151	Ga0066744_101292	DUPY_37280	F460DRAFT_00790	JAB1_50060	JAB2_46350	JAB3_17200	JAB4_02970	JAB5_48150	JAB6_16560	JAB7_08350	JAB8_10940	JAB9_14090	Jab_2c18800	GJA_3379	JALI_21850	NC77_04775	Ga0058997_0821	Janthi_03249	BW37_01617	Ga0059270_101474	Ga0059271_00474	BN2497_3717	JANGC3DRAFT_0281	VM94_02535	mma_1249	Ga0066750_102103	FG13DRAFT_2063	H597DRAFT_02734
29	29	1	Ga0066743_2163	Ga0066744_101279	DUPY_45650	F460DRAFT_00801	JAB1_49820	JAB2_46280	JAB3_16990	JAB4_02900	JAB5_48220	JAB6_16640	JAB7_08560	JAB8_11010	JAB9_14020	Jab_2c19010	GJA_3405	JALI_21920	NC77_04810	Ga0058997_0813	Janthi_03270	BW37_01625	Ga0059270_101481	Ga0059271_00481	BN2497_3737	JANGC3DRAFT_0265	VM94_02527	mma_1862	Ga0066750_102111	FG13DRAFT_2075	H597DRAFT_02753
29	29	0.791	Ga0066743_2179	Ga0066744_101263	DUPY_13050	F460DRAFT_01567	JAB1_35980	JAB2_16030	JAB3_40490	JAB4_16370	JAB5_29460	JAB6_30570	JAB7_55900	JAB8_48580	JAB9_11510	Jab_2c13520	GJA_2532	JALI_56510	NC77_13260	Ga0058997_4143	Janthi_03567	BW37_01842	Ga0059270_101807	Ga0059271_00806	BN2497_369	JANGC3DRAFT_1264	VM94_04995	mma_0970	Ga0066750_102429	FG13DRAFT_2479	H597DRAFT_02992
29	29	1	Ga0066743_2194	Ga0066744_101245	DUPY_41610	F460DRAFT_00834	JAB1_49440	JAB2_52650	JAB3_16790	JAB4_02540	JAB5_35230	JAB6_08240	JAB7_08780	JAB8_52160	JAB9_04750	Jab_2c19360	GJA_3444	JALI_07310	NC77_28890	Ga0058997_0774	Janthi_03301	BW37_02376	Ga0059270_101523	Ga0059271_00523	BN2497_3855	JANGC3DRAFT_0203	VM94_04704	mma_1247	Ga0066750_102150	FG13DRAFT_2117	H597DRAFT_02801
29	29	1	Ga0066743_2195	Ga0066744_101244	DUPY_41620	F460DRAFT_00835	JAB1_49430	JAB2_52660	JAB3_16780	JAB4_02530	JAB5_35220	JAB6_08250	JAB7_08790	JAB8_52170	JAB9_04760	Jab_2c19370	GJA_3445	JALI_07320	NC77_28895	Ga0058997_0773	Janthi_03302	BW37_02377	Ga0059270_101524	Ga0059271_00524	BN2497_3857	JANGC3DRAFT_0202	VM94_04705	mma_1248	Ga0066750_102151	FG13DRAFT_2118	H597DRAFT_02802
29	29	1	Ga0066743_2202	Ga0066744_101237	DUPY_41690	F460DRAFT_00845	JAB1_49250	JAB2_52850	JAB3_16700	JAB4_02340	JAB5_35030	JAB6_08500	JAB7_08870	JAB8_52350	JAB9_04930	Jab_2c19450	GJA_3448	JALI_07500	NC77_28985	Ga0058997_0748	Janthi_03316	BW37_02399	Ga0059270_101544	Ga0059271_00544	BN2497_3863	JANGC3DRAFT_0199	VM94_04726	mma_2116	Ga0066750_102165	FG13DRAFT_2134	H597DRAFT_02807
29	29	1	Ga0066743_2204	Ga0066744_101235	DUPY_41710	F460DRAFT_00847	JAB1_49230	JAB2_52870	JAB3_16680	JAB4_02320	JAB5_35010	JAB6_08520	JAB7_08890	JAB8_52370	JAB9_04950	Jab_2c19470	GJA_3450	JALI_07520	NC77_28995	Ga0058997_0746	Janthi_03318	BW37_02401	Ga0059270_101546	Ga0059271_00546	BN2497_3867	JANGC3DRAFT_0197	VM94_04728	mma_2118	Ga0066750_102167	FG13DRAFT_2136	H597DRAFT_02809
29	29	1	Ga0066743_2205	Ga0066744_101234	DUPY_41720	F460DRAFT_00848	JAB1_49220	JAB2_52880	JAB3_16670	JAB4_02310	JAB5_35000	JAB6_08530	JAB7_08900	JAB8_52380	JAB9_04960	Jab_2c19490	GJA_3452	JALI_07530	NC77_29000	Ga0058997_0745	Janthi_03319	BW37_02402	Ga0059270_101547	Ga0059271_00547	BN2497_3869	JANGC3DRAFT_0196	VM94_04729	mma_2119	Ga0066750_102168	FG13DRAFT_2137	H597DRAFT_02810
29	29	1	Ga0066743_2206	Ga0066744_101233	DUPY_41730	F460DRAFT_00849	JAB1_49210	JAB2_52890	JAB3_16660	JAB4_02300	JAB5_34990	JAB6_08540	JAB7_08910	JAB8_52390	JAB9_04970	Jab_2c19500	GJA_3453	JALI_07540	NC77_29005	Ga0058997_0744	Janthi_03320	BW37_02403	Ga0059270_101548	Ga0059271_00548	BN2497_3871	JANGC3DRAFT_0195	VM94_04730	mma_2120	Ga0066750_102169	FG13DRAFT_2138	H597DRAFT_02811
29	29	1	Ga0066743_2207	Ga0066744_101232	DUPY_41740	F460DRAFT_00850	JAB1_49200	JAB2_52900	JAB3_16650	JAB4_02290	JAB5_34980	JAB6_08550	JAB7_08920	JAB8_52400	JAB9_04980	Jab_2c19510	GJA_3454	JALI_07550	NC77_29010	Ga0058997_0743	Janthi_03321	BW37_02404	Ga0059270_101549	Ga0059271_00549	BN2497_3873	JANGC3DRAFT_0194	VM94_04731	mma_2121	Ga0066750_102170	FG13DRAFT_2139	H597DRAFT_02812
29	29	1	Ga0066743_2208	Ga0066744_101231	DUPY_41750	F460DRAFT_00851	JAB1_49190	JAB2_52910	JAB3_16640	JAB4_02280	JAB5_34970	JAB6_08560	JAB7_08930	JAB8_52410	JAB9_04990	Jab_2c19520	GJA_3455	JALI_07560	NC77_29015	Ga0058997_0742	Janthi_03322	BW37_02405	Ga0059270_101550	Ga0059271_00550	BN2497_3875	JANGC3DRAFT_0193	VM94_04732	mma_2122	Ga0066750_102171	FG13DRAFT_2140	H597DRAFT_02813
29	29	1	Ga0066743_2209	Ga0066744_101230	DUPY_41760	F460DRAFT_00852	JAB1_49180	JAB2_52920	JAB3_16630	JAB4_02270	JAB5_34960	JAB6_08570	JAB7_08940	JAB8_52420	JAB9_05000	Jab_2c19530	GJA_3456	JALI_07570	NC77_29020	Ga0058997_0741	Janthi_03323	BW37_02406	Ga0059270_101551	Ga0059271_00551	BN2497_3877	JANGC3DRAFT_0192	VM94_04733	mma_2123	Ga0066750_102172	FG13DRAFT_2141	H597DRAFT_02814
29	29	1	Ga0066743_2210	Ga0066744_101229	DUPY_41770	F460DRAFT_00853	JAB1_49170	JAB2_52930	JAB3_16620	JAB4_02260	JAB5_34950	JAB6_08580	JAB7_08950	JAB8_52430	JAB9_05010	Jab_2c19540	GJA_3457	JALI_07580	NC77_29025	Ga0058997_0740	Janthi_03324	BW37_02407	Ga0059270_101552	Ga0059271_00552	BN2497_3879	JANGC3DRAFT_0191	VM94_04734	mma_2124	Ga0066750_102173	FG13DRAFT_2142	H597DRAFT_02815
29	29	1	Ga0066743_2211	Ga0066744_101228	DUPY_41780	F460DRAFT_00854	JAB1_49160	JAB2_52940	JAB3_16610	JAB4_02250	JAB5_34940	JAB6_08590	JAB7_08960	JAB8_52440	JAB9_05020	Jab_2c19550	GJA_3458	JALI_07590	NC77_29030	Ga0058997_0739	Janthi_03325	BW37_02408	Ga0059270_101553	Ga0059271_00553	BN2497_3881	JANGC3DRAFT_0190	VM94_04735	mma_2125	Ga0066750_102174	FG13DRAFT_2143	H597DRAFT_02816
29	29	1	Ga0066743_2212	Ga0066744_101227	DUPY_41790	F460DRAFT_00855	JAB1_49150	JAB2_52950	JAB3_16600	JAB4_02240	JAB5_34930	JAB6_08600	JAB7_08970	JAB8_52450	JAB9_05030	Jab_2c19560	GJA_3459	JALI_07600	NC77_29035	Ga0058997_0738	Janthi_03326	BW37_02409	Ga0059270_101554	Ga0059271_00554	BN2497_3883	JANGC3DRAFT_0189	VM94_04736	mma_2126	Ga0066750_102175	FG13DRAFT_2144	H597DRAFT_02817
29	29	1	Ga0066743_2213	Ga0066744_101226	DUPY_41800	F460DRAFT_00856	JAB1_49140	JAB2_52960	JAB3_16590	JAB4_02230	JAB5_34920	JAB6_08610	JAB7_08980	JAB8_52460	JAB9_05040	Jab_2c19570	GJA_3460	JALI_07610	NC77_29040	Ga0058997_0737	Janthi_03327	BW37_02410	Ga0059270_101555	Ga0059271_00555	BN2497_3885	JANGC3DRAFT_0188	VM94_04737	mma_2127	Ga0066750_102176	FG13DRAFT_2145	H597DRAFT_02818
29	29	1	Ga0066743_2215	Ga0066744_101224	DUPY_41820	F460DRAFT_00858	JAB1_49120	JAB2_52980	JAB3_16570	JAB4_02210	JAB5_43140	JAB6_08630	JAB7_09000	JAB8_52480	JAB9_00390	Jab_2c19590	GJA_3462	JALI_07630	NC77_29050	Ga0058997_0735	Janthi_03329	BW37_02412	Ga0059270_101557	Ga0059271_00557	BN2497_3889	JANGC3DRAFT_0186	VM94_04739	mma_2129	Ga0066750_102178	FG13DRAFT_2147	H597DRAFT_02820
29	29	1	Ga0066743_2216	Ga0066744_101223	DUPY_41830	F460DRAFT_00859	JAB1_49110	JAB2_52990	JAB3_16560	JAB4_02200	JAB5_43130	JAB6_08640	JAB7_09010	JAB8_52490	JAB9_00380	Jab_2c19600	GJA_3463	JALI_07640	NC77_29055	Ga0058997_0734	Janthi_03330	BW37_02413	Ga0059270_101558	Ga0059271_00558	BN2497_3891	JANGC3DRAFT_0185	VM94_04740	mma_2130	Ga0066750_102179	FG13DRAFT_2148	H597DRAFT_02821
29	29	1	Ga0066743_2217	Ga0066744_101222	DUPY_41840	F460DRAFT_00860	JAB1_49100	JAB2_53000	JAB3_16550	JAB4_02190	JAB5_43120	JAB6_08650	JAB7_09020	JAB8_52500	JAB9_00370	Jab_2c19610	GJA_3464	JALI_07650	NC77_29060	Ga0058997_0733	Janthi_03331	BW37_02414	Ga0059270_101559	Ga0059271_00559	BN2497_3893	JANGC3DRAFT_0184	VM94_04741	mma_2131	Ga0066750_102180	FG13DRAFT_2149	H597DRAFT_02822
29	29	1	Ga0066743_2218	Ga0066744_101221	DUPY_41850	F460DRAFT_00861	JAB1_49090	JAB2_53010	JAB3_16540	JAB4_02180	JAB5_43110	JAB6_08660	JAB7_09030	JAB8_52510	JAB9_00360	Jab_2c19620	GJA_3465	JALI_07660	NC77_29065	Ga0058997_0732	Janthi_03332	BW37_02415	Ga0059270_101560	Ga0059271_00560	BN2497_3895	JANGC3DRAFT_0183	VM94_04742	mma_2132	Ga0066750_102181	FG13DRAFT_2150	H597DRAFT_02823
29	29	1	Ga0066743_2221	Ga0066744_101220	DUPY_39290	F460DRAFT_00867	JAB1_49040	JAB2_53060	JAB3_16510	JAB4_02130	JAB5_43060	JAB6_08710	JAB7_09060	JAB8_32680	JAB9_00310	Jab_2c19660	GJA_3471	JALI_07710	NC77_29095	Ga0058997_0727	Janthi_03335	BW37_02420	Ga0059270_101565	Ga0059271_00565	BN2497_3907	JANGC3DRAFT_0180	VM94_04747	mma_2133	Ga0066750_102186	FG13DRAFT_2155	H597DRAFT_02824
29	29	1	Ga0066743_2222	Ga0066744_101219	DUPY_39300	F460DRAFT_00868	JAB1_49030	JAB2_53070	JAB3_16500	JAB4_02120	JAB5_43050	JAB6_08720	JAB7_09070	JAB8_32670	JAB9_00300	Jab_2c19670	GJA_3472	JALI_07720	NC77_29100	Ga0058997_0726	Janthi_03336	BW37_02421	Ga0059270_101566	Ga0059271_00566	BN2497_3909	JANGC3DRAFT_0179	VM94_04748	mma_2134	Ga0066750_102187	FG13DRAFT_2156	H597DRAFT_02825
29	29	1	Ga0066743_2224	Ga0066744_101217	DUPY_39320	F460DRAFT_00870	JAB1_49010	JAB2_39250	JAB3_16480	JAB4_02100	JAB5_14460	JAB6_08740	JAB7_09090	JAB8_32650	JAB9_00280	Jab_2c19690	GJA_3474	JALI_07740	NC77_29110	Ga0058997_0724	Janthi_03338	BW37_02423	Ga0059270_101568	Ga0059271_00568	BN2497_3913	JANGC3DRAFT_0177	VM94_04750	mma_2136	Ga0066750_102189	FG13DRAFT_2158	H597DRAFT_02827
29	29	1	Ga0066743_2225	Ga0066744_101216	DUPY_39330	F460DRAFT_00871	JAB1_49000	JAB2_39260	JAB3_16470	JAB4_02090	JAB5_14450	JAB6_08750	JAB7_09100	JAB8_32640	JAB9_00270	Jab_2c19700	GJA_3475	JALI_07750	NC77_29115	Ga0058997_0723	Janthi_03339	BW37_02424	Ga0059270_101569	Ga0059271_00569	BN2497_3915	JANGC3DRAFT_0176	VM94_04751	mma_2137	Ga0066750_102190	FG13DRAFT_2159	H597DRAFT_02828
29	29	1	Ga0066743_2229	Ga0066744_101212	DUPY_39360	F460DRAFT_00874	JAB1_48970	JAB2_39290	JAB3_16430	JAB4_02060	JAB5_14420	JAB6_08780	JAB7_09140	JAB8_32610	JAB9_00240	Jab_2c19740	GJA_3479	JALI_07780	NC77_29130	Ga0058997_0720	Janthi_03342	BW37_02427	Ga0059270_101572	Ga0059271_00572	BN2497_3925	JANGC3DRAFT_0172	VM94_04754	mma_2138	Ga0066750_102193	FG13DRAFT_2162	H597DRAFT_02843
29	29	0.931	Ga0066743_2230	Ga0066744_101211	DUPY_39370	F460DRAFT_00875	JAB1_48960	JAB2_39300	JAB3_16420	JAB4_02050	JAB5_14410	JAB6_08790	JAB7_09150	JAB8_32600	JAB9_00230	Jab_2c19750	GJA_3480	JALI_07790	NC77_29135	Ga0058997_0719	Janthi_03343	BW37_02428	Ga0059270_101573	Ga0059271_00573	BN2497_3927	JANGC3DRAFT_0171	VM94_04755	mma_2139	Ga0066750_102194	FG13DRAFT_2163	H597DRAFT_02844
29	29	1	Ga0066743_2233	Ga0066744_101208	DUPY_39390	F460DRAFT_00877	JAB1_48940	JAB2_39320	JAB3_16390	JAB4_02030	JAB5_14390	JAB6_08810	JAB7_09180	JAB8_32580	JAB9_00210	Jab_2c19780	GJA_3482	JALI_07810	NC77_29145	Ga0058997_0717	Janthi_03345	BW37_02430	Ga0059270_101575	Ga0059271_00575	BN2497_3933	JANGC3DRAFT_0168	VM94_04757	mma_1516	Ga0066750_102196	FG13DRAFT_2165	H597DRAFT_02847
29	29	1	Ga0066743_2234	Ga0066744_101207	DUPY_39400	F460DRAFT_00878	JAB1_48930	JAB2_39330	JAB3_16380	JAB4_02020	JAB5_14380	JAB6_08820	JAB7_09190	JAB8_32570	JAB9_00200	Jab_2c19790	GJA_3483	JALI_07820	NC77_29150	Ga0058997_0716	Janthi_03346	BW37_02431	Ga0059270_101576	Ga0059271_00576	BN2497_3935	JANGC3DRAFT_0167	VM94_04758	mma_1514	Ga0066750_102197	FG13DRAFT_2166	H597DRAFT_02848
29	29	1	Ga0066743_2236	Ga0066744_101205	DUPY_39420	F460DRAFT_00880	JAB1_48910	JAB2_39350	JAB3_16360	JAB4_02000	JAB5_14360	JAB6_08840	JAB7_09210	JAB8_32550	JAB9_00180	Jab_2c19810	GJA_3485	JALI_07840	NC77_29160	Ga0058997_0714	Janthi_03348	BW37_02433	Ga0059270_101578	Ga0059271_00578	BN2497_3937	JANGC3DRAFT_0166	VM94_04760	mma_1513	Ga0066750_102199	FG13DRAFT_2168	H597DRAFT_02850
29	29	1	Ga0066743_2237	Ga0066744_101204	DUPY_39430	F460DRAFT_00881	JAB1_48900	JAB2_39360	JAB3_16350	JAB4_01990	JAB5_14350	JAB6_08850	JAB7_09220	JAB8_32540	JAB9_00170	Jab_2c19820	GJA_3486	JALI_07850	NC77_29165	Ga0058997_0713	Janthi_03349	BW37_02434	Ga0059270_101579	Ga0059271_00579	BN2497_3939	JANGC3DRAFT_0165	VM94_04761	mma_1512	Ga0066750_102200	FG13DRAFT_2169	H597DRAFT_02851
29	29	1	Ga0066743_2246	Ga0066744_101193	DUPY_46760	F460DRAFT_00889	JAB1_48850	JAB2_39410	JAB3_16270	JAB4_01940	JAB5_14300	JAB6_08890	JAB7_09300	JAB8_32490	JAB9_00120	Jab_2c19910	GJA_3494	JALI_07900	NC77_29190	Ga0058997_0708	Janthi_03352	BW37_02438	Ga0059270_101585	Ga0059271_00585	BN2497_3975	JANGC3DRAFT_0160	VM94_04766	mma_1511	Ga0066750_102205	FG13DRAFT_2174	H597DRAFT_02859
29	29	0.862	Ga0066743_2247	Ga0066744_101192	DUPY_46770	F460DRAFT_00890	JAB1_48840	JAB2_39420	JAB3_16260	JAB4_01930	JAB5_14290	JAB6_08900	JAB7_09310	JAB8_32480	JAB9_00110	Jab_2c19920	GJA_3495	JALI_07910	NC77_29195	Ga0058997_0707	Janthi_03353	BW37_02439	Ga0059270_101586	Ga0059271_00586	BN2497_3977	JANGC3DRAFT_0159	VM94_04767	mma_1510	Ga0066750_102206	FG13DRAFT_2175	H597DRAFT_02860
29	29	1	Ga0066743_2249	Ga0066744_101190	DUPY_46790	F460DRAFT_00892	JAB1_48820	JAB2_39440	JAB3_16240	JAB4_01910	JAB5_14270	JAB6_08920	JAB7_09330	JAB8_32460	JAB9_00090	Jab_2c19940	GJA_3497	JALI_07930	NC77_29205	Ga0058997_0705	Janthi_03355	BW37_02441	Ga0059270_101588	Ga0059271_00588	BN2497_3981	JANGC3DRAFT_0157	VM94_04769	mma_1508	Ga0066750_102208	FG13DRAFT_2177	H597DRAFT_02862
29	29	1	Ga0066743_2250	Ga0066744_101189	DUPY_46800	F460DRAFT_00893	JAB1_48810	JAB2_39450	JAB3_16230	JAB4_01900	JAB5_14260	JAB6_08930	JAB7_09340	JAB8_32450	JAB9_00080	Jab_2c19950	GJA_3498	JALI_07940	NC77_29210	Ga0058997_0704	Janthi_03356	BW37_02442	Ga0059270_101589	Ga0059271_00589	BN2497_3983	JANGC3DRAFT_0156	VM94_04770	mma_1507	Ga0066750_102209	FG13DRAFT_2178	H597DRAFT_02863
29	29	1	Ga0066743_2251	Ga0066744_101188	DUPY_46810	F460DRAFT_00894	JAB1_48800	JAB2_39460	JAB3_16220	JAB4_01890	JAB5_14250	JAB6_08940	JAB7_09350	JAB8_32440	JAB9_00070	Jab_2c19960	GJA_3499	JALI_07950	NC77_29215	Ga0058997_0703	Janthi_03357	BW37_02443	Ga0059270_101590	Ga0059271_00590	BN2497_3985	JANGC3DRAFT_0155	VM94_04771	mma_1506	Ga0066750_102210	FG13DRAFT_2179	H597DRAFT_02864
29	29	1	Ga0066743_2257	Ga0066744_101182	DUPY_46870	F460DRAFT_00900	JAB1_48740	JAB2_39520	JAB3_16160	JAB4_01830	JAB5_14190	JAB6_09000	JAB7_09430	JAB8_32380	JAB9_00010	Jab_2c20040	GJA_3505	JALI_08010	NC77_29250	Ga0058997_0697	Janthi_03363	BW37_02449	Ga0059270_101596	Ga0059271_00596	BN2497_3999	JANGC3DRAFT_0149	VM94_04776	mma_1500	Ga0066750_102216	FG13DRAFT_2185	H597DRAFT_02870
29	29	1	Ga0066743_2259	Ga0066744_101180	DUPY_46890	F460DRAFT_00901	JAB1_48730	JAB2_39530	JAB3_16150	JAB4_01820	JAB5_14180	JAB6_09010	JAB7_09440	JAB8_32370	JAB9_03570	Jab_2c20100	GJA_3506	JALI_08020	NC77_29255	Ga0058997_0696	Janthi_03364	BW37_02450	Ga0059270_101597	Ga0059271_00597	BN2497_4041	JANGC3DRAFT_0143	VM94_04777	mma_1499	Ga0066750_102217	FG13DRAFT_2186	H597DRAFT_02872
29	29	1	Ga0066743_2260	Ga0066744_101179	DUPY_46900	F460DRAFT_00902	JAB1_48720	JAB2_39540	JAB3_16140	JAB4_01810	JAB5_14170	JAB6_09020	JAB7_09450	JAB8_32360	JAB9_03560	Jab_2c20110	GJA_3507	JALI_08030	NC77_29260	Ga0058997_0695	Janthi_03365	BW37_02451	Ga0059270_101598	Ga0059271_00598	BN2497_4043	JANGC3DRAFT_0142	VM94_04778	mma_1498	Ga0066750_102218	FG13DRAFT_2187	H597DRAFT_02874
29	29	1	Ga0066743_2266	Ga0066744_101164	DUPY_46940	F460DRAFT_00908	JAB1_35480	JAB2_16630	JAB3_16040	JAB4_00410	JAB5_28860	JAB6_31110	JAB7_09550	JAB8_49690	JAB9_12120	Jab_2c20200	GJA_3669	JALI_56000	NC77_13510	Ga0058997_4089	Janthi_03476	BW37_01788	Ga0059270_101743	Ga0059271_00742	BN2497_4459	JANGC3DRAFT_4799	VM94_04941	mma_3555	Ga0066750_102378	FG13DRAFT_2423	H597DRAFT_05221
29	29	1	Ga0066743_2268	Ga0066744_101162	DUPY_46960	F460DRAFT_00910	JAB1_35460	JAB2_16650	JAB3_16020	JAB4_00430	JAB5_28840	JAB6_31130	JAB7_09570	JAB8_49670	JAB9_12140	Jab_2c20220	GJA_3666	JALI_55980	NC77_13520	Ga0058997_4087	Janthi_03474	BW37_01786	Ga0059270_101741	Ga0059271_00740	BN2497_4455	JANGC3DRAFT_4801	VM94_04939	mma_3553	Ga0066750_102376	FG13DRAFT_2421	H597DRAFT_05219
29	29	1	Ga0066743_2325	Ga0066744_101105	DUPY_08840	F460DRAFT_03021	JAB1_52320	JAB2_40020	JAB3_62490	JAB4_01330	JAB5_13690	JAB6_49070	JAB7_10500	JAB8_31870	JAB9_12990	Jab_2c21110	GJA_3556	JALI_57620	NC77_20880	Ga0058997_0612	Janthi_03396	BW37_01700	Ga0059270_101648	Ga0059271_00648	BN2497_4239	JANGC3DRAFT_0027	VM94_04849	mma_1312	Ga0066750_102287	FG13DRAFT_2323	H597DRAFT_04005
29	29	1	Ga0066743_2326	Ga0066744_101104	DUPY_08850	F460DRAFT_03022	JAB1_52330	JAB2_40030	JAB3_62480	JAB4_01320	JAB5_13680	JAB6_49060	JAB7_10510	JAB8_31860	JAB9_13000	Jab_2c21120	GJA_3557	JALI_57610	NC77_20875	Ga0058997_0611	Janthi_03397	BW37_01701	Ga0059270_101649	Ga0059271_00649	BN2497_4241	JANGC3DRAFT_0026	VM94_04850	mma_1311	Ga0066750_102288	FG13DRAFT_2324	H597DRAFT_04004
29	29	1	Ga0066743_2327	Ga0066744_101103	DUPY_08860	F460DRAFT_03023	JAB1_52340	JAB2_40040	JAB3_62470	JAB4_01310	JAB5_13670	JAB6_49050	JAB7_10520	JAB8_31850	JAB9_13010	Jab_2c21130	GJA_3558	JALI_57600	NC77_20870	Ga0058997_0610	Janthi_03398	BW37_01702	Ga0059270_101650	Ga0059271_00650	BN2497_4243	JANGC3DRAFT_0025	VM94_04851	mma_1310	Ga0066750_102289	FG13DRAFT_2325	H597DRAFT_04003
29	29	1	Ga0066743_2335	Ga0066744_10195	DUPY_08870	F460DRAFT_03024	JAB1_52410	JAB2_40110	JAB3_62390	JAB4_01240	JAB5_13600	JAB6_48980	JAB7_10600	JAB8_31780	JAB9_13080	Jab_2c21210	GJA_3565	JALI_57530	NC77_20835	Ga0058997_0603	Janthi_03405	BW37_01709	Ga0059270_101657	Ga0059271_00657	BN2497_4245	JANGC3DRAFT_0018	VM94_04858	mma_1309	Ga0066750_102296	FG13DRAFT_2332	H597DRAFT_04002
29	29	1	Ga0066743_2336	Ga0066744_10194	DUPY_08880	F460DRAFT_03025	JAB1_52420	JAB2_40120	JAB3_62380	JAB4_01230	JAB5_13590	JAB6_48970	JAB7_10610	JAB8_31770	JAB9_13090	Jab_2c21220	GJA_3566	JALI_57520	NC77_20830	Ga0058997_0602	Janthi_03406	BW37_01710	Ga0059270_101658	Ga0059271_00658	BN2497_4249	JANGC3DRAFT_0017	VM94_04859	mma_1308	Ga0066750_102297	FG13DRAFT_2333	H597DRAFT_04001
29	29	1	Ga0066743_2344	Ga0066744_10187	DUPY_08940	F460DRAFT_03032	JAB1_52500	JAB2_40190	JAB3_62270	JAB4_01160	JAB5_13520	JAB6_48910	JAB7_10740	JAB8_31700	JAB9_13160	Jab_2c21350	GJA_3583	JALI_57440	NC77_28185	Ga0058997_0596	Janthi_03409	BW37_01715	Ga0059270_101666	Ga0059271_00666	BN2497_6163	JANGC3DRAFT_0003	VM94_04865	mma_3526	Ga0066750_102302	FG13DRAFT_2344	H597DRAFT_03991
29	29	0.897	Ga0066743_2345	Ga0066744_10186	DUPY_08950	F460DRAFT_03033	JAB1_52510	JAB2_40200	JAB3_62260	JAB4_01150	JAB5_13510	JAB6_48900	JAB7_10750	JAB8_31690	JAB9_13170	Jab_2c21360	GJA_3584	JALI_57430	NC77_28190	Ga0058997_0595	Janthi_03410	BW37_01716	Ga0059270_101667	Ga0059271_00667	BN2497_6161	JANGC3DRAFT_0002	VM94_04866	mma_3525	Ga0066750_102303	FG13DRAFT_2345	H597DRAFT_03990
29	29	0.793	Ga0066743_2494	Ga0066744_1011196	DUPY_00850	F460DRAFT_02301	JAB1_55740	JAB2_33230	JAB3_31350	JAB4_27940	JAB5_17370	JAB6_35040	JAB7_20120	JAB8_31160	JAB9_28020	Jab_1c19800	GJA_3940	JALI_01940	NC77_10220	Ga0058997_3032	Janthi_01319	BW37_02083	Ga0059270_102165	Ga0059271_03057	BN2497_11359	JANGC3DRAFT_2482	VM94_01120	mma_0060	Ga0066750_108264	FG13DRAFT_5355	H597DRAFT_01133
29	29	1	Ga0066743_2500	Ga0066744_102470	DUPY_26450	F460DRAFT_03180	JAB1_36060	JAB2_43880	JAB3_33520	JAB4_16290	JAB5_38060	JAB6_30490	JAB7_54820	JAB8_16950	JAB9_46540	Jab_2c23220	GJA_1302	JALI_56590	NC77_25155	Ga0058997_4151	Janthi_03575	BW37_01850	Ga0059270_101815	Ga0059271_00814	BN2497_4629	JANGC3DRAFT_4708	VM94_05003	mma_1180	Ga0066750_102437	FG13DRAFT_2487	H597DRAFT_03881
29	29	1	Ga0066743_2501	Ga0066744_102469	DUPY_26440	F460DRAFT_03181	JAB1_36070	JAB2_43870	JAB3_33530	JAB4_16280	JAB5_38050	JAB6_30480	JAB7_54810	JAB8_16940	JAB9_46530	Jab_2c23230	GJA_1301	JALI_56600	NC77_25160	Ga0058997_4152	Janthi_03576	BW37_01851	Ga0059270_101816	Ga0059271_00815	BN2497_4631	JANGC3DRAFT_4707	VM94_05004	mma_1179	Ga0066750_102438	FG13DRAFT_2488	H597DRAFT_03880
29	29	1	Ga0066743_2502	Ga0066744_102468	DUPY_26430	F460DRAFT_03182	JAB1_36090	JAB2_43830	JAB3_33540	JAB4_16240	JAB5_38010	JAB6_30460	JAB7_54800	JAB8_16900	JAB9_46490	Jab_2c23240	GJA_1299	JALI_56620	NC77_25170	Ga0058997_4154	Janthi_03578	BW37_01853	Ga0059270_101818	Ga0059271_00817	BN2497_4633	JANGC3DRAFT_4706	VM94_05006	mma_1178	Ga0066750_102440	FG13DRAFT_2490	H597DRAFT_03879
29	29	1	Ga0066743_2503	Ga0066744_102467	DUPY_26420	F460DRAFT_03183	JAB1_36110	JAB2_43810	JAB3_33560	JAB4_16220	JAB5_37990	JAB6_30440	JAB7_54780	JAB8_16880	JAB9_46470	Jab_2c23260	GJA_1296	JALI_56640	NC77_25180	Ga0058997_4156	Janthi_03580	BW37_01855	Ga0059270_101820	Ga0059271_00819	BN2497_4637	JANGC3DRAFT_4704	VM94_05008	mma_2308	Ga0066750_102442	FG13DRAFT_2492	H597DRAFT_03877
29	29	0.828	Ga0066743_2511	Ga0066744_102456	DUPY_26300	F460DRAFT_03196	JAB1_36350	JAB2_43560	JAB3_33670	JAB4_15970	JAB5_37740	JAB6_30190	JAB7_54670	JAB8_16630	JAB9_26310	Jab_2c23370	GJA_1290	JALI_56880	NC77_25290	Ga0058997_4181	Janthi_03585	BW37_01880	Ga0059270_101845	Ga0059271_00844	BN2497_10697	JANGC3DRAFT_4700	VM94_05033	mma_2310	Ga0066750_102468	FG13DRAFT_2517	H597DRAFT_03864
29	29	1	Ga0066743_2512	Ga0066744_102455	DUPY_26290	F460DRAFT_03197	JAB1_36360	JAB2_43550	JAB3_33680	JAB4_15960	JAB5_37730	JAB6_30180	JAB7_54660	JAB8_16620	JAB9_26300	Jab_2c23380	GJA_1289	JALI_56890	NC77_25295	Ga0058997_4182	Janthi_03586	BW37_01881	Ga0059270_101846	Ga0059271_00845	BN2497_10695	JANGC3DRAFT_4699	VM94_05034	mma_2311	Ga0066750_102469	FG13DRAFT_2518	H597DRAFT_03863
29	29	1	Ga0066743_2513	Ga0066744_102454	DUPY_26280	F460DRAFT_03198	JAB1_36370	JAB2_43540	JAB3_33690	JAB4_15950	JAB5_37720	JAB6_30170	JAB7_54650	JAB8_16610	JAB9_26290	Jab_2c23390	GJA_1288	JALI_56900	NC77_25300	Ga0058997_4183	Janthi_03587	BW37_01882	Ga0059270_101847	Ga0059271_00846	BN2497_10693	JANGC3DRAFT_4698	VM94_05035	mma_2312	Ga0066750_102470	FG13DRAFT_2519	H597DRAFT_03862
29	29	1	Ga0066743_2514	Ga0066744_102453	DUPY_26270	F460DRAFT_03199	JAB1_36380	JAB2_43530	JAB3_33700	JAB4_15940	JAB5_37710	JAB6_30160	JAB7_54640	JAB8_16600	JAB9_26280	Jab_2c23400	GJA_1287	JALI_56910	NC77_25305	Ga0058997_4184	Janthi_03588	BW37_01883	Ga0059270_101848	Ga0059271_00847	BN2497_10691	JANGC3DRAFT_4697	VM94_05036	mma_0269	Ga0066750_102471	FG13DRAFT_2520	H597DRAFT_03861
29	29	1	Ga0066743_2517	Ga0066744_102450	DUPY_26250	F460DRAFT_03201	JAB1_36410	JAB2_43500	JAB3_33720	JAB4_15910	JAB5_37680	JAB6_30130	JAB7_54620	JAB8_16570	JAB9_26250	Jab_2c23420	GJA_1283	JALI_56940	NC77_25320	Ga0058997_4187	Janthi_03592	BW37_01886	Ga0059270_101851	Ga0059271_00850	BN2497_10675	JANGC3DRAFT_4694	VM94_05039	mma_2314	Ga0066750_102474	FG13DRAFT_2523	H597DRAFT_03859
29	29	1	Ga0066743_2526	Ga0066744_102440	DUPY_26190	F460DRAFT_03207	JAB1_36510	JAB2_43440	JAB3_33830	JAB4_15850	JAB5_37620	JAB6_32960	JAB7_54520	JAB8_16510	JAB9_26190	Jab_2c23510	GJA_1273	JALI_48960	NC77_25375	Ga0058997_4197	Janthi_03596	BW37_03468	Ga0059270_101857	Ga0059271_00856	BN2497_4645	JANGC3DRAFT_4685	VM94_05045	mma_1334	Ga0066750_102480	FG13DRAFT_2543	H597DRAFT_03846
29	29	1	Ga0066743_2527	Ga0066744_102439	DUPY_26180	F460DRAFT_03208	JAB1_36520	JAB2_43430	JAB3_33840	JAB4_15840	JAB5_37610	JAB6_32950	JAB7_54510	JAB8_16500	JAB9_26180	Jab_2c23520	GJA_1272	JALI_48970	NC77_25380	Ga0058997_4198	Janthi_03597	BW37_03469	Ga0059270_101858	Ga0059271_00857	BN2497_4647	JANGC3DRAFT_4684	VM94_05046	mma_1333	Ga0066750_102481	FG13DRAFT_2544	H597DRAFT_03845
29	29	1	Ga0066743_2529	Ga0066744_102438	DUPY_26170	F460DRAFT_03209	JAB1_36530	JAB2_43420	JAB3_33860	JAB4_15830	JAB5_37600	JAB6_32940	JAB7_54490	JAB8_16490	JAB9_26170	Jab_2c23530	GJA_1271	JALI_48980	NC77_25385	Ga0058997_4199	Janthi_03598	BW37_03470	Ga0059270_101859	Ga0059271_00858	BN2497_4653	JANGC3DRAFT_4683	VM94_05047	mma_1332	Ga0066750_102482	FG13DRAFT_2545	H597DRAFT_03842
29	29	1	Ga0066743_2532	Ga0066744_102435	DUPY_26160	F460DRAFT_03210	JAB1_36540	JAB2_43410	JAB3_33890	JAB4_15820	JAB5_37590	JAB6_32930	JAB7_54460	JAB8_16480	JAB9_26160	Jab_2c23560	GJA_1270	JALI_48990	NC77_25390	Ga0058997_4200	Janthi_03599	BW37_03471	Ga0059270_101860	Ga0059271_00859	BN2497_4659	JANGC3DRAFT_4680	VM94_05048	mma_1329	Ga0066750_102483	FG13DRAFT_2546	H597DRAFT_03839
29	29	1	Ga0066743_2537	Ga0066744_102430	DUPY_26130	F460DRAFT_03213	JAB1_36560	JAB2_43380	JAB3_33920	JAB4_15790	JAB5_37560	JAB6_32920	JAB7_54410	JAB8_16450	JAB9_26130	Jab_2c23610	GJA_1269	JALI_49010	NC77_25400	Ga0058997_4201	Janthi_03601	BW37_03472	Ga0059270_101861	Ga0059271_00860	BN2497_4661	JANGC3DRAFT_4675	VM94_05050	mma_1328	Ga0066750_102486	FG13DRAFT_2548	H597DRAFT_03835
29	29	1	Ga0066743_2538	Ga0066744_102429	DUPY_26120	F460DRAFT_03214	JAB1_36570	JAB2_43370	JAB3_33930	JAB4_15780	JAB5_37550	JAB6_32910	JAB7_54400	JAB8_16440	JAB9_26120	Jab_2c23620	GJA_1268	JALI_49020	NC77_25405	Ga0058997_4202	Janthi_03602	BW37_03473	Ga0059270_101862	Ga0059271_00861	BN2497_4663	JANGC3DRAFT_4674	VM94_05051	mma_1327	Ga0066750_102487	FG13DRAFT_2549	H597DRAFT_03834
29	29	1	Ga0066743_2539	Ga0066744_102428	DUPY_26110	F460DRAFT_03215	JAB1_36580	JAB2_43360	JAB3_33940	JAB4_15770	JAB5_37540	JAB6_32900	JAB7_54390	JAB8_16430	JAB9_26110	Jab_2c23630	GJA_1267	JALI_49030	NC77_25410	Ga0058997_4203	Janthi_03603	BW37_03474	Ga0059270_101863	Ga0059271_00862	BN2497_4665	JANGC3DRAFT_4673	VM94_05052	mma_1326	Ga0066750_102488	FG13DRAFT_2550	H597DRAFT_03833
29	29	1	Ga0066743_2545	Ga0066744_102423	DUPY_26030	F460DRAFT_03220	JAB1_36630	JAB2_43300	JAB3_34000	JAB4_15710	JAB5_37480	JAB6_32840	JAB7_54330	JAB8_16370	JAB9_26050	Jab_2c23700	GJA_1262	JALI_49090	NC77_25435	Ga0058997_4208	Janthi_03609	BW37_03480	Ga0059270_101869	Ga0059271_00868	BN2497_4705	JANGC3DRAFT_4667	VM94_05058	mma_1451	Ga0066750_102494	FG13DRAFT_2556	H597DRAFT_03827
29	29	0.103	Ga0066743_2548	Ga0066744_102420	DUPY_26000	F460DRAFT_03223	JAB1_36700	JAB2_43270	JAB3_34030	JAB4_15680	JAB5_37450	JAB6_32800	JAB7_54300	JAB8_16340	JAB9_26020	Jab_2c23730	GJA_1254	JALI_49150	NC77_25450	Ga0058997_4212	Janthi_03612	BW37_03484	Ga0059270_101872	Ga0059271_00871	BN2497_4741	JANGC3DRAFT_4666	VM94_05064	mma_1448	Ga0066750_102497	FG13DRAFT_2559	H597DRAFT_03824
29	29	1	Ga0066743_2549	Ga0066744_102419	DUPY_25990	F460DRAFT_03224	JAB1_36710	JAB2_43260	JAB3_34040	JAB4_15670	JAB5_37440	JAB6_32790	JAB7_54290	JAB8_16330	JAB9_26010	Jab_2c23740	GJA_1253	JALI_49160	NC77_25455	Ga0058997_4213	Janthi_03613	BW37_03485	Ga0059270_101873	Ga0059271_00872	BN2497_4743	JANGC3DRAFT_4663	VM94_05065	mma_1447	Ga0066750_102498	FG13DRAFT_2560	H597DRAFT_03823
29	29	0.586	Ga0066743_2550	Ga0066744_102418	DUPY_25980	F460DRAFT_03225	JAB1_36720	JAB2_43250	JAB3_34050	JAB4_15660	JAB5_37430	JAB6_32780	JAB7_54280	JAB8_16320	JAB9_26000	Jab_2c23750	GJA_1252	JALI_49170	NC77_25460	Ga0058997_4214	Janthi_03614	BW37_03486	Ga0059270_101874	Ga0059271_00873	BN2497_4745	JANGC3DRAFT_4662	VM94_05066	mma_1446	Ga0066750_102499	FG13DRAFT_2561	H597DRAFT_03822
29	29	1	Ga0066743_2552	Ga0066744_102416	DUPY_25960	F460DRAFT_03227	JAB1_36740	JAB2_43230	JAB3_64350	JAB4_15640	JAB5_37410	JAB6_32760	JAB7_62320	JAB8_16300	JAB9_25980	Jab_2c23770	GJA_1250	JALI_49190	NC77_25470	Ga0058997_4216	Janthi_03616	BW37_03488	Ga0059270_101876	Ga0059271_00875	BN2497_4749	JANGC3DRAFT_4660	VM94_05068	mma_1444	Ga0066750_102501	FG13DRAFT_2563	H597DRAFT_03820
29	29	1	Ga0066743_2553	Ga0066744_102415	DUPY_25950	F460DRAFT_03228	JAB1_36750	JAB2_43220	JAB3_64360	JAB4_15630	JAB5_37400	JAB6_32750	JAB7_62310	JAB8_16290	JAB9_25970	Jab_2c23780	GJA_1249	JALI_49200	NC77_25475	Ga0058997_4217	Janthi_03617	BW37_03489	Ga0059270_101877	Ga0059271_00876	BN2497_4751	JANGC3DRAFT_4659	VM94_05069	mma_1443	Ga0066750_102502	FG13DRAFT_2564	H597DRAFT_03819
29	29	1	Ga0066743_2554	Ga0066744_102414	DUPY_25920	F460DRAFT_03231	JAB1_36760	JAB2_43210	JAB3_64370	JAB4_15620	JAB5_37390	JAB6_32740	JAB7_62300	JAB8_16280	JAB9_25960	Jab_2c23790	GJA_1248	JALI_49210	NC77_25480	Ga0058997_4218	Janthi_03618	BW37_03490	Ga0059270_101878	Ga0059271_00877	BN2497_4759	JANGC3DRAFT_4655	VM94_05070	mma_1442	Ga0066750_102503	FG13DRAFT_2565	H597DRAFT_03818
29	29	1	Ga0066743_2556	Ga0066744_102412	DUPY_25900	F460DRAFT_03233	JAB1_36780	JAB2_43190	JAB3_64390	JAB4_15600	JAB5_37370	JAB6_32720	JAB7_62280	JAB8_16260	JAB9_25940	Jab_2c23810	GJA_1246	JALI_49230	NC77_25490	Ga0058997_4220	Janthi_03620	BW37_03492	Ga0059270_101880	Ga0059271_00879	BN2497_4763	JANGC3DRAFT_4653	VM94_05072	mma_1440	Ga0066750_102505	FG13DRAFT_2567	H597DRAFT_03816
29	29	0.862	Ga0066743_2557	Ga0066744_102411	DUPY_25890	F460DRAFT_03234	JAB1_36790	JAB2_43180	JAB3_64400	JAB4_15590	JAB5_37360	JAB6_32710	JAB7_62270	JAB8_16250	JAB9_25930	Jab_2c23820	GJA_1245	JALI_49240	NC77_25495	Ga0058997_4221	Janthi_03621	BW37_03493	Ga0059270_101881	Ga0059271_00880	BN2497_4765	JANGC3DRAFT_4652	VM94_05073	mma_1439	Ga0066750_102506	FG13DRAFT_2568	H597DRAFT_03815
29	29	1	Ga0066743_2558	Ga0066744_102410	DUPY_25880	F460DRAFT_03235	JAB1_36800	JAB2_12070	JAB3_64410	JAB4_15580	JAB5_21190	JAB6_32700	JAB7_62260	JAB8_16240	JAB9_25920	Jab_2c23830	GJA_1244	JALI_49250	NC77_25500	Ga0058997_4222	Janthi_03622	BW37_03494	Ga0059270_101882	Ga0059271_00881	BN2497_4767	JANGC3DRAFT_4651	VM94_05074	mma_1438	Ga0066750_102507	FG13DRAFT_2569	H597DRAFT_03814
29	29	1	Ga0066743_2559	Ga0066744_102409	DUPY_25870	F460DRAFT_03236	JAB1_36810	JAB2_12060	JAB3_64420	JAB4_15570	JAB5_21200	JAB6_32690	JAB7_62250	JAB8_16230	JAB9_25910	Jab_2c23840	GJA_1243	JALI_49260	NC77_25505	Ga0058997_4223	Janthi_03623	BW37_03495	Ga0059270_101883	Ga0059271_00882	BN2497_4769	JANGC3DRAFT_4650	VM94_05075	mma_1437	Ga0066750_102508	FG13DRAFT_2570	H597DRAFT_03813
29	29	1	Ga0066743_2561	Ga0066744_102407	DUPY_25850	F460DRAFT_03238	JAB1_36830	JAB2_12040	JAB3_64800	JAB4_15550	JAB5_21220	JAB6_32670	JAB7_62230	JAB8_16210	JAB9_25890	Jab_2c23860	GJA_1241	JALI_49280	NC77_25515	Ga0058997_4225	Janthi_03625	BW37_03497	Ga0059270_101885	Ga0059271_00884	BN2497_4775	JANGC3DRAFT_4648	VM94_05077	mma_1435	Ga0066750_102510	FG13DRAFT_2572	H597DRAFT_03811
29	29	1	Ga0066743_2562	Ga0066744_102406	DUPY_25840	F460DRAFT_03239	JAB1_36840	JAB2_12030	JAB3_64790	JAB4_15540	JAB5_21230	JAB6_32660	JAB7_62220	JAB8_16200	JAB9_25880	Jab_2c23870	GJA_1240	JALI_49290	NC77_25520	Ga0058997_4226	Janthi_03626	BW37_03498	Ga0059270_101886	Ga0059271_00885	BN2497_4777	JANGC3DRAFT_4647	VM94_05078	mma_1434	Ga0066750_102511	FG13DRAFT_2573	H597DRAFT_03810
29	29	1	Ga0066743_2563	Ga0066744_102405	DUPY_25830	F460DRAFT_03240	JAB1_36850	JAB2_12020	JAB3_64780	JAB4_15530	JAB5_21240	JAB6_32650	JAB7_62210	JAB8_16190	JAB9_25870	Jab_2c23880	GJA_1239	JALI_49300	NC77_25525	Ga0058997_4227	Janthi_03627	BW37_03499	Ga0059270_101887	Ga0059271_00886	BN2497_4779	JANGC3DRAFT_4646	VM94_05079	mma_1433	Ga0066750_102512	FG13DRAFT_2574	H597DRAFT_03809
29	29	1	Ga0066743_2566	Ga0066744_102402	DUPY_10710	F460DRAFT_03243	JAB1_36880	JAB2_11990	JAB3_22500	JAB4_15500	JAB5_21270	JAB6_32620	JAB7_62180	JAB8_16160	JAB9_25840	Jab_2c23910	GJA_1236	JALI_03970	NC77_25540	Ga0058997_4230	Janthi_03630	BW37_03502	Ga0059270_101890	Ga0059271_00889	BN2497_4785	JANGC3DRAFT_4643	VM94_05082	mma_1430	Ga0066750_102515	FG13DRAFT_2577	H597DRAFT_03806
29	29	1	Ga0066743_2567	Ga0066744_102401	DUPY_10700	F460DRAFT_03244	JAB1_36890	JAB2_11980	JAB3_22490	JAB4_15490	JAB5_21280	JAB6_32610	JAB7_62170	JAB8_16150	JAB9_25830	Jab_2c23920	GJA_1235	JALI_03960	NC77_25545	Ga0058997_4231	Janthi_03631	BW37_03503	Ga0059270_101891	Ga0059271_00890	BN2497_4787	JANGC3DRAFT_4642	VM94_05083	mma_1429	Ga0066750_102516	FG13DRAFT_2578	H597DRAFT_03805
29	29	1	Ga0066743_2569	Ga0066744_102399	DUPY_10680	F460DRAFT_03246	JAB1_36920	JAB2_11930	JAB3_22470	JAB4_15440	JAB5_21330	JAB6_32560	JAB7_59970	JAB8_16100	JAB9_28260	Jab_2c23940	GJA_1232	JALI_03930	NC77_25560	Ga0058997_4236	Janthi_03632	BW37_03508	Ga0059270_101894	Ga0059271_00893	BN2497_4809	JANGC3DRAFT_4641	VM94_05088	mma_1428	Ga0066750_102521	FG13DRAFT_2581	H597DRAFT_03804
29	29	1	Ga0066743_2570	Ga0066744_102398	DUPY_10670	F460DRAFT_03247	JAB1_36930	JAB2_11920	JAB3_22460	JAB4_15430	JAB5_21340	JAB6_32550	JAB7_59980	JAB8_16090	JAB9_28270	Jab_2c23950	GJA_1231	JALI_03920	NC77_25565	Ga0058997_4237	Janthi_03633	BW37_03509	Ga0059270_101895	Ga0059271_00894	BN2497_4811	JANGC3DRAFT_4640	VM94_05089	mma_1427	Ga0066750_102522	FG13DRAFT_2582	H597DRAFT_03803
29	29	0.863	Ga0066743_2571	Ga0066744_102397	DUPY_10660	F460DRAFT_03248	JAB1_36940	JAB2_11910	JAB3_22450	JAB4_15420	JAB5_21350	JAB6_32540	JAB7_59990	JAB8_16080	JAB9_28280	Jab_2c23960	GJA_1230	JALI_03910	NC77_25570	Ga0058997_4238	Janthi_03635	BW37_03510	Ga0059270_101896	Ga0059271_00895	BN2497_4813	JANGC3DRAFT_4639	VM94_05090	mma_1426	Ga0066750_102523	FG13DRAFT_2583	H597DRAFT_03802
29	29	1	Ga0066743_2572	Ga0066744_102396	DUPY_10650	F460DRAFT_03249	JAB1_36950	JAB2_11900	JAB3_22440	JAB4_15410	JAB5_21360	JAB6_32530	JAB7_60000	JAB8_16070	JAB9_28290	Jab_2c23970	GJA_1229	JALI_03900	NC77_25575	Ga0058997_4239	Janthi_03636	BW37_03511	Ga0059270_101897	Ga0059271_00896	BN2497_4815	JANGC3DRAFT_4638	VM94_05091	mma_1425	Ga0066750_102524	FG13DRAFT_2584	H597DRAFT_03801
29	29	1	Ga0066743_2573	Ga0066744_102395	DUPY_10640	F460DRAFT_03250	JAB1_36960	JAB2_11890	JAB3_22430	JAB4_15400	JAB5_21370	JAB6_32520	JAB7_60010	JAB8_16060	JAB9_28300	Jab_2c23980	GJA_1228	JALI_03890	NC77_25580	Ga0058997_4240	Janthi_03637	BW37_03512	Ga0059270_101898	Ga0059271_00897	BN2497_4817	JANGC3DRAFT_4637	VM94_05092	mma_1424	Ga0066750_102525	FG13DRAFT_2585	H597DRAFT_03800
29	29	1	Ga0066743_2574	Ga0066744_102394	DUPY_10630	F460DRAFT_03251	JAB1_36970	JAB2_11880	JAB3_22420	JAB4_15390	JAB5_21380	JAB6_32510	JAB7_60020	JAB8_16050	JAB9_28310	Jab_2c23990	GJA_1227	JALI_03880	NC77_25585	Ga0058997_4241	Janthi_03638	BW37_03513	Ga0059270_101899	Ga0059271_00898	BN2497_4819	JANGC3DRAFT_4636	VM94_05093	mma_1423	Ga0066750_102526	FG13DRAFT_2586	H597DRAFT_03799
29	29	1	Ga0066743_2575	Ga0066744_102393	DUPY_10620	F460DRAFT_03252	JAB1_36980	JAB2_11870	JAB3_22410	JAB4_15380	JAB5_21390	JAB6_32500	JAB7_60030	JAB8_16040	JAB9_28320	Jab_2c24000	GJA_1226	JALI_03870	NC77_25590	Ga0058997_4242	Janthi_03639	BW37_03514	Ga0059270_101900	Ga0059271_00899	BN2497_4821	JANGC3DRAFT_4635	VM94_05094	mma_1422	Ga0066750_102527	FG13DRAFT_2587	H597DRAFT_03790
29	29	1	Ga0066743_2577	Ga0066744_102391	DUPY_10600	F460DRAFT_03254	JAB1_37000	JAB2_38200	JAB3_22390	JAB4_15360	JAB5_21410	JAB6_32480	JAB7_60050	JAB8_16020	JAB9_28340	Jab_2c24020	GJA_1224	JALI_03850	NC77_25600	Ga0058997_4244	Janthi_03642	BW37_03516	Ga0059270_101902	Ga0059271_00901	BN2497_4825	JANGC3DRAFT_4633	VM94_05096	mma_1420	Ga0066750_102529	FG13DRAFT_2589	H597DRAFT_03788
29	29	1	Ga0066743_2578	Ga0066744_102390	DUPY_10590	F460DRAFT_03255	JAB1_37010	JAB2_38190	JAB3_22380	JAB4_15350	JAB5_21420	JAB6_32470	JAB7_60060	JAB8_16010	JAB9_28350	Jab_2c24030	GJA_1223	JALI_03840	NC77_25605	Ga0058997_4245	Janthi_03643	BW37_03517	Ga0059270_101903	Ga0059271_00902	BN2497_4827	JANGC3DRAFT_4632	VM94_05097	mma_1419	Ga0066750_102530	FG13DRAFT_2590	H597DRAFT_03787
29	29	1	Ga0066743_2580	Ga0066744_102388	DUPY_10570	F460DRAFT_03257	JAB1_37030	JAB2_38170	JAB3_22360	JAB4_15330	JAB5_21440	JAB6_32450	JAB7_60080	JAB8_15990	JAB9_28370	Jab_2c24050	GJA_1220	JALI_03820	NC77_25615	Ga0058997_4247	Janthi_03645	BW37_03519	Ga0059270_101905	Ga0059271_00904	BN2497_4831	JANGC3DRAFT_4630	VM94_05099	mma_1417	Ga0066750_102532	FG13DRAFT_2592	H597DRAFT_03785
29	29	0.759	Ga0066743_2581	Ga0066744_102387	DUPY_10560	F460DRAFT_03258	JAB1_37040	JAB2_38160	JAB3_22350	JAB4_15320	JAB5_21450	JAB6_32440	JAB7_60090	JAB8_15980	JAB9_28380	Jab_2c24060	GJA_1219	JALI_03810	NC77_25620	Ga0058997_4248	Janthi_03646	BW37_03520	Ga0059270_101906	Ga0059271_00905	BN2497_4833	JANGC3DRAFT_4629	VM94_05100	mma_1416	Ga0066750_102533	FG13DRAFT_2593	H597DRAFT_03784
29	29	1	Ga0066743_2582	Ga0066744_102386	DUPY_10550	F460DRAFT_03259	JAB1_37050	JAB2_38150	JAB3_22340	JAB4_15310	JAB5_21460	JAB6_32430	JAB7_60100	JAB8_15970	JAB9_28390	Jab_2c24070	GJA_1218	JALI_03800	NC77_25625	Ga0058997_4249	Janthi_03647	BW37_03521	Ga0059270_101907	Ga0059271_00906	BN2497_4835	JANGC3DRAFT_4628	VM94_05101	mma_1415	Ga0066750_102534	FG13DRAFT_2594	H597DRAFT_03783
29	29	1	Ga0066743_2583	Ga0066744_102385	DUPY_10540	F460DRAFT_03260	JAB1_37080	JAB2_38110	JAB3_22330	JAB4_15270	JAB5_21500	JAB6_32390	JAB7_60110	JAB8_15930	JAB9_28430	Jab_2c24080	GJA_1217	JALI_03770	NC77_25640	Ga0058997_4254	Janthi_03649	BW37_03525	Ga0059270_101912	Ga0059271_00911	BN2497_4847	JANGC3DRAFT_4627	VM94_05106	mma_2081	Ga0066750_102540	FG13DRAFT_2597	H597DRAFT_03781
29	29	1	Ga0066743_2586	Ga0066744_102382	DUPY_10510	F460DRAFT_03263	JAB1_37100	JAB2_38080	JAB3_22300	JAB4_15240	JAB5_21530	JAB6_32360	JAB7_60140	JAB8_15900	JAB9_28460	Jab_2c24110	GJA_1214	JALI_03740	NC77_20795	Ga0058997_4257	Janthi_03652	BW37_03528	Ga0059270_101915	Ga0059271_00914	BN2497_4853	JANGC3DRAFT_4624	VM94_05109	mma_2084	Ga0066750_102543	FG13DRAFT_2600	H597DRAFT_03778
29	29	1	Ga0066743_2587	Ga0066744_102381	DUPY_10500	F460DRAFT_03264	JAB1_37110	JAB2_38070	JAB3_22290	JAB4_15230	JAB5_21540	JAB6_32350	JAB7_60150	JAB8_15890	JAB9_28470	Jab_2c24120	GJA_1213	JALI_03730	NC77_20790	Ga0058997_4258	Janthi_03653	BW37_03529	Ga0059270_101916	Ga0059271_00915	BN2497_4855	JANGC3DRAFT_4623	VM94_05110	mma_2085	Ga0066750_102544	FG13DRAFT_2601	H597DRAFT_03777
29	29	1	Ga0066743_2589	Ga0066744_102379	DUPY_10480	F460DRAFT_03266	JAB1_37120	JAB2_38060	JAB3_22270	JAB4_15220	JAB5_21550	JAB6_32340	JAB7_60170	JAB8_15880	JAB9_28480	Jab_2c24140	GJA_1212	JALI_03720	NC77_20785	Ga0058997_4259	Janthi_03654	BW37_03530	Ga0059270_101917	Ga0059271_00916	BN2497_4859	JANGC3DRAFT_4622	VM94_05111	mma_2086	Ga0066750_102545	FG13DRAFT_2602	H597DRAFT_03776
29	29	1	Ga0066743_2590	Ga0066744_102378	DUPY_10470	F460DRAFT_03267	JAB1_37130	JAB2_38050	JAB3_22260	JAB4_15210	JAB5_21560	JAB6_32330	JAB7_60180	JAB8_15870	JAB9_28490	Jab_2c24150	GJA_1211	JALI_03710	NC77_20780	Ga0058997_4260	Janthi_03655	BW37_03531	Ga0059270_101918	Ga0059271_00917	BN2497_4861	JANGC3DRAFT_4621	VM94_05112	mma_2087	Ga0066750_102546	FG13DRAFT_2603	H597DRAFT_03775
29	29	1	Ga0066743_2592	Ga0066744_102376	DUPY_10460	F460DRAFT_03268	JAB1_37150	JAB2_38030	JAB3_22240	JAB4_15190	JAB5_21580	JAB6_32310	JAB7_60200	JAB8_15850	JAB9_28510	Jab_2c24170	GJA_1209	JALI_03690	NC77_20770	Ga0058997_4262	Janthi_03657	BW37_03533	Ga0059270_101920	Ga0059271_00919	BN2497_4867	JANGC3DRAFT_4600	VM94_05114	mma_1950	Ga0066750_102548	FG13DRAFT_2605	H597DRAFT_03771
29	29	1	Ga0066743_2594	Ga0066744_102374	DUPY_10440	F460DRAFT_03270	JAB1_37170	JAB2_38010	JAB3_22220	JAB4_15170	JAB5_21600	JAB6_32290	JAB7_60220	JAB8_15830	JAB9_28530	Jab_2c24190	GJA_1207	JALI_03670	NC77_20760	Ga0058997_4264	Janthi_03659	BW37_03535	Ga0059270_101922	Ga0059271_00921	BN2497_4875	JANGC3DRAFT_4598	VM94_05116	mma_1350	Ga0066750_102550	FG13DRAFT_2607	H597DRAFT_03769
29	29	1	Ga0066743_2595	Ga0066744_102373	DUPY_10430	F460DRAFT_03271	JAB1_37180	JAB2_38000	JAB3_22210	JAB4_15160	JAB5_21610	JAB6_32280	JAB7_60230	JAB8_15820	JAB9_28540	Jab_2c24200	GJA_1206	JALI_03660	NC77_20755	Ga0058997_4265	Janthi_03660	BW37_03536	Ga0059270_101923	Ga0059271_00922	BN2497_4877	JANGC3DRAFT_4597	VM94_05117	mma_1349	Ga0066750_102551	FG13DRAFT_2608	H597DRAFT_03768
29	29	1	Ga0066743_2596	Ga0066744_102372	DUPY_10420	F460DRAFT_03272	JAB1_37190	JAB2_37990	JAB3_22200	JAB4_15150	JAB5_21620	JAB6_32270	JAB7_60240	JAB8_15810	JAB9_28550	Jab_2c24210	GJA_1205	JALI_03650	NC77_20750	Ga0058997_4266	Janthi_03661	BW37_03537	Ga0059270_101924	Ga0059271_00923	BN2497_4879	JANGC3DRAFT_4596	VM94_05118	mma_1348	Ga0066750_102552	FG13DRAFT_2609	H597DRAFT_03767
29	29	1	Ga0066743_2597	Ga0066744_102371	DUPY_10410	F460DRAFT_03273	JAB1_37200	JAB2_37980	JAB3_22190	JAB4_15140	JAB5_21630	JAB6_32260	JAB7_60250	JAB8_15800	JAB9_28560	Jab_2c24220	GJA_1204	JALI_03640	NC77_20745	Ga0058997_4267	Janthi_03662	BW37_03538	Ga0059270_101925	Ga0059271_00924	BN2497_4881	JANGC3DRAFT_4595	VM94_05119	mma_1347	Ga0066750_102553	FG13DRAFT_2610	H597DRAFT_03766
29	29	1	Ga0066743_2599	Ga0066744_102362	DUPY_10390	F460DRAFT_03275	JAB1_37230	JAB2_49650	JAB3_22170	JAB4_15040	JAB5_52740	JAB6_32230	JAB7_46240	JAB8_15700	JAB9_28660	Jab_2c24240	GJA_1201	JALI_03610	NC77_20725	Ga0058997_4270	Janthi_03665	BW37_03541	Ga0059270_101928	Ga0059271_00927	BN2497_4887	JANGC3DRAFT_4592	VM94_05122	mma_1977	Ga0066750_102556	FG13DRAFT_2613	H597DRAFT_03763
29	29	1	Ga0066743_2600	Ga0066744_102361	DUPY_10380	F460DRAFT_03276	JAB1_37240	JAB2_49640	JAB3_22160	JAB4_15030	JAB5_52730	JAB6_32220	JAB7_46250	JAB8_15690	JAB9_28670	Jab_2c24250	GJA_1200	JALI_03600	NC77_20720	Ga0058997_4271	Janthi_03666	BW37_03542	Ga0059270_101929	Ga0059271_00928	BN2497_4891	JANGC3DRAFT_4591	VM94_05123	mma_1979	Ga0066750_102557	FG13DRAFT_2614	H597DRAFT_03762
29	29	1	Ga0066743_2605	Ga0066744_102357	DUPY_10370	F460DRAFT_03277	JAB1_37260	JAB2_10060	JAB3_22100	JAB4_15000	JAB5_52700	JAB6_32190	JAB7_46310	JAB8_15660	JAB9_28700	Jab_2c24310	GJA_1199	JALI_03580	NC77_20710	Ga0058997_4274	Janthi_03668	BW37_03544	Ga0059270_101931	Ga0059271_00930	BN2497_4895	JANGC3DRAFT_4588	VM94_05126	mma_1344	Ga0066750_102561	FG13DRAFT_2617	H597DRAFT_03760
29	29	1	Ga0066743_2606	Ga0066744_102356	DUPY_10360	F460DRAFT_03278	JAB1_37270	JAB2_10070	JAB3_22090	JAB4_14990	JAB5_52690	JAB6_32180	JAB7_46320	JAB8_15650	JAB9_28710	Jab_2c24320	GJA_1198	JALI_03570	NC77_20705	Ga0058997_4275	Janthi_03669	BW37_03545	Ga0059270_101932	Ga0059271_00931	BN2497_4897	JANGC3DRAFT_4587	VM94_05127	mma_1343	Ga0066750_102562	FG13DRAFT_2618	H597DRAFT_03759
29	29	1	Ga0066743_2610	Ga0066744_102352	DUPY_10310	F460DRAFT_03283	JAB1_37340	JAB2_10140	JAB3_22050	JAB4_14920	JAB5_52620	JAB6_32110	JAB7_46360	JAB8_15580	JAB9_28780	Jab_2c24360	GJA_1194	JALI_03500	NC77_20670	Ga0058997_4282	Janthi_03673	BW37_03552	Ga0059270_101939	Ga0059271_00938	BN2497_4907	JANGC3DRAFT_4583	VM94_05134	mma_1342	Ga0066750_102569	FG13DRAFT_2625	H597DRAFT_03756
29	29	1	Ga0066743_2611	Ga0066744_102351	DUPY_10300	F460DRAFT_03284	JAB1_37350	JAB2_10150	JAB3_22040	JAB4_14910	JAB5_52610	JAB6_32100	JAB7_46370	JAB8_15570	JAB9_28790	Jab_2c24370	GJA_1193	JALI_03490	NC77_20665	Ga0058997_4283	Janthi_03674	BW37_03553	Ga0059270_101940	Ga0059271_00939	BN2497_4909	JANGC3DRAFT_4582	VM94_05135	mma_1581	Ga0066750_102570	FG13DRAFT_2626	H597DRAFT_03755
29	29	1	Ga0066743_2620	Ga0066744_102342	DUPY_10200	F460DRAFT_03293	JAB1_37440	JAB2_10240	JAB3_21950	JAB4_14820	JAB5_52520	JAB6_32010	JAB7_46460	JAB8_15480	JAB9_28880	Jab_2c24460	GJA_1180	JALI_03400	NC77_20620	Ga0058997_4292	Janthi_03683	BW37_03562	Ga0059270_101949	Ga0059271_00948	BN2497_4929	JANGC3DRAFT_4573	VM94_05144	mma_0829	Ga0066750_102579	FG13DRAFT_2635	H597DRAFT_03746
29	29	1	Ga0066743_2622	Ga0066744_102340	DUPY_10180	F460DRAFT_03295	JAB1_37460	JAB2_10260	JAB3_21930	JAB4_14800	JAB5_52500	JAB6_31990	JAB7_46480	JAB8_15460	JAB9_28900	Jab_2c24480	GJA_1178	JALI_03380	NC77_20610	Ga0058997_4294	Janthi_03685	BW37_03564	Ga0059270_101951	Ga0059271_00950	BN2497_4933	JANGC3DRAFT_4571	VM94_05146	mma_0827	Ga0066750_102581	FG13DRAFT_2637	H597DRAFT_03744
29	29	1	Ga0066743_2623	Ga0066744_102339	DUPY_10170	F460DRAFT_03296	JAB1_37470	JAB2_10270	JAB3_21920	JAB4_14790	JAB5_52490	JAB6_31980	JAB7_46490	JAB8_15450	JAB9_28910	Jab_2c24490	GJA_1177	JALI_03370	NC77_20605	Ga0058997_4295	Janthi_03686	BW37_03565	Ga0059270_101952	Ga0059271_00951	BN2497_4935	JANGC3DRAFT_4570	VM94_05147	mma_0826	Ga0066750_102582	FG13DRAFT_2638	H597DRAFT_03743
29	29	1	Ga0066743_2624	Ga0066744_102338	DUPY_10160	F460DRAFT_03297	JAB1_37480	JAB2_10280	JAB3_21910	JAB4_14780	JAB5_52480	JAB6_31970	JAB7_46500	JAB8_15440	JAB9_28920	Jab_2c24500	GJA_1176	JALI_03360	NC77_20600	Ga0058997_4296	Janthi_03687	BW37_03566	Ga0059270_101953	Ga0059271_00952	BN2497_4937	JANGC3DRAFT_4569	VM94_05148	mma_0825	Ga0066750_102583	FG13DRAFT_2639	H597DRAFT_03742
29	29	1	Ga0066743_2625	Ga0066744_102337	DUPY_10150	F460DRAFT_03298	JAB1_37490	JAB2_10290	JAB3_21900	JAB4_14770	JAB5_52470	JAB6_31960	JAB7_46510	JAB8_15430	JAB9_28930	Jab_2c24510	GJA_1174	JALI_03350	NC77_20595	Ga0058997_4297	Janthi_03688	BW37_03567	Ga0059270_101954	Ga0059271_00953	BN2497_4939	JANGC3DRAFT_4568	VM94_05149	mma_0824	Ga0066750_102584	FG13DRAFT_2640	H597DRAFT_03741
29	29	1	Ga0066743_2636	Ga0066744_102328	DUPY_32700	F460DRAFT_03305	JAB1_37630	JAB2_10390	JAB3_21780	JAB4_14670	JAB5_52370	JAB6_08220	JAB7_46640	JAB8_29920	JAB9_38490	Jab_2c24620	GJA_1167	JALI_26940	NC77_20530	Ga0058997_4313	Janthi_03699	BW37_00873	Ga0059270_101968	Ga0059271_00967	BN2497_4955	JANGC3DRAFT_4554	VM94_05163	mma_2500	Ga0066750_102597	FG13DRAFT_2656	H597DRAFT_03734
29	29	1	Ga0066743_2637	Ga0066744_102327	DUPY_32710	F460DRAFT_03306	JAB1_37640	JAB2_10400	JAB3_21770	JAB4_14660	JAB5_52360	JAB6_08210	JAB7_46650	JAB8_29910	JAB9_38500	Jab_2c24630	GJA_1166	JALI_26950	NC77_20525	Ga0058997_4314	Janthi_03701	BW37_00872	Ga0059270_101969	Ga0059271_00968	BN2497_4957	JANGC3DRAFT_4553	VM94_05164	mma_2511	Ga0066750_102598	FG13DRAFT_2657	H597DRAFT_03733
29	29	1	Ga0066743_2638	Ga0066744_102326	DUPY_32720	F460DRAFT_03307	JAB1_37650	JAB2_10410	JAB3_21760	JAB4_14650	JAB5_52350	JAB6_08200	JAB7_46660	JAB8_29900	JAB9_38510	Jab_2c24640	GJA_1165	JALI_26960	NC77_20520	Ga0058997_4315	Janthi_03702	BW37_00871	Ga0059270_101970	Ga0059271_00969	BN2497_4959	JANGC3DRAFT_4552	VM94_05165	mma_2512	Ga0066750_102599	FG13DRAFT_2658	H597DRAFT_03732
29	29	1	Ga0066743_2639	Ga0066744_102325	DUPY_32730	F460DRAFT_03308	JAB1_37670	JAB2_09910	JAB3_21750	JAB4_14630	JAB5_52330	JAB6_08180	JAB7_46670	JAB8_18340	JAB9_38530	Jab_2c24650	GJA_1164	JALI_26980	NC77_20510	Ga0058997_4317	Janthi_03704	BW37_00869	Ga0059270_101972	Ga0059271_00971	BN2497_4961	JANGC3DRAFT_4551	VM94_05167	mma_2513	Ga0066750_102601	FG13DRAFT_2660	H597DRAFT_03731
29	29	1	Ga0066743_2648	Ga0066744_102316	DUPY_32800	F460DRAFT_03315	JAB1_37770	JAB2_09770	JAB3_21660	JAB4_14490	JAB5_52190	JAB6_08070	JAB7_46760	JAB8_18200	JAB9_38630	Jab_2c24740	GJA_1157	JALI_27080	NC77_20460	Ga0058997_4328	Janthi_03712	BW37_00858	Ga0059270_101983	Ga0059271_00982	BN2497_4993	JANGC3DRAFT_4543	VM94_05179	mma_3379	Ga0066750_102612	FG13DRAFT_2670	H597DRAFT_03716
29	29	1	Ga0066743_2651	Ga0066744_102313	DUPY_32820	F460DRAFT_03318	JAB1_37800	JAB2_09740	JAB3_21630	JAB4_14460	JAB5_52160	JAB6_08040	JAB7_46790	JAB8_18170	JAB9_38660	Jab_2c24770	GJA_1154	JALI_27110	NC77_20445	Ga0058997_4331	Janthi_03715	BW37_00855	Ga0059270_101986	Ga0059271_00985	BN2497_4997	JANGC3DRAFT_4540	VM94_05182	mma_0734	Ga0066750_102615	FG13DRAFT_2673	H597DRAFT_03713
29	29	1	Ga0066743_2652	Ga0066744_102312	DUPY_32830	F460DRAFT_03319	JAB1_37810	JAB2_09730	JAB3_21620	JAB4_14450	JAB5_52150	JAB6_08030	JAB7_46800	JAB8_18160	JAB9_38670	Jab_2c24780	GJA_1153	JALI_27120	NC77_20440	Ga0058997_4332	Janthi_03716	BW37_00854	Ga0059270_101987	Ga0059271_00986	BN2497_4999	JANGC3DRAFT_4539	VM94_05183	mma_0733	Ga0066750_102616	FG13DRAFT_2674	H597DRAFT_03712
29	29	1	Ga0066743_2656	Ga0066744_102308	DUPY_32870	F460DRAFT_03323	JAB1_37850	JAB2_09690	JAB3_21580	JAB4_14410	JAB5_52110	JAB6_07990	JAB7_46840	JAB8_18120	JAB9_38710	Jab_2c24820	GJA_1149	JALI_27160	NC77_20420	Ga0058997_4336	Janthi_03721	BW37_00850	Ga0059270_101991	Ga0059271_00990	BN2497_5009	JANGC3DRAFT_4535	VM94_05187	mma_0729	Ga0066750_102620	FG13DRAFT_2678	H597DRAFT_03709
29	29	1	Ga0066743_2661	Ga0066744_102303	DUPY_32920	F460DRAFT_03332	JAB1_37900	JAB2_09640	JAB3_21530	JAB4_14360	JAB5_52060	JAB6_07940	JAB7_46890	JAB8_18070	JAB9_38760	Jab_2c24870	GJA_1143	JALI_27210	NC77_20390	Ga0058997_4341	Janthi_03726	BW37_00845	Ga0059270_101996	Ga0059271_00995	BN2497_5019	JANGC3DRAFT_4523	VM94_05192	mma_2549	Ga0066750_102625	FG13DRAFT_2683	H597DRAFT_03698
29	29	1	Ga0066743_2662	Ga0066744_102302	DUPY_32930	F460DRAFT_03333	JAB1_37910	JAB2_09630	JAB3_21520	JAB4_14350	JAB5_52050	JAB6_07930	JAB7_46900	JAB8_18060	JAB9_38770	Jab_2c24880	GJA_1142	JALI_27220	NC77_20385	Ga0058997_4342	Janthi_03727	BW37_00844	Ga0059270_101997	Ga0059271_00996	BN2497_5021	JANGC3DRAFT_4522	VM94_05193	mma_2550	Ga0066750_102626	FG13DRAFT_2684	H597DRAFT_03697
29	29	0.931	Ga0066743_2665	Ga0066744_102300	DUPY_32960	F460DRAFT_03336	JAB1_37940	JAB2_09610	JAB3_21500	JAB4_14330	JAB5_52030	JAB6_07900	JAB7_46920	JAB8_17880	JAB9_38790	Jab_2c24900	GJA_1139	JALI_27250	NC77_20325	Ga0058997_4345	Janthi_03729	BW37_00841	Ga0059270_1011000	Ga0059271_00999	BN2497_5027	JANGC3DRAFT_4520	VM94_05196	mma_2552	Ga0066750_102628	FG13DRAFT_2687	H597DRAFT_03694
29	29	1	Ga0066743_2666	Ga0066744_102299	DUPY_32970	F460DRAFT_03337	JAB1_37950	JAB2_09600	JAB3_21490	JAB4_14320	JAB5_52020	JAB6_07890	JAB7_46930	JAB8_17870	JAB9_38800	Jab_2c24910	GJA_1138	JALI_27260	NC77_20320	Ga0058997_4346	Janthi_03730	BW37_00840	Ga0059270_1011001	Ga0059271_01000	BN2497_5029	JANGC3DRAFT_4519	VM94_05197	mma_2553	Ga0066750_102629	FG13DRAFT_2688	H597DRAFT_03693
29	29	1	Ga0066743_2670	Ga0066744_102297	DUPY_32990	F460DRAFT_03339	JAB1_37980	JAB2_09580	JAB3_21460	JAB4_14300	JAB5_52000	JAB6_07870	JAB7_46960	JAB8_17850	JAB9_38820	Jab_2c24940	GJA_1136	JALI_27280	NC77_20310	Ga0058997_4348	Janthi_03732	BW37_00838	Ga0059270_1011003	Ga0059271_01002	BN2497_5035	JANGC3DRAFT_4516	VM94_05199	mma_2568	Ga0066750_102631	FG13DRAFT_2690	H597DRAFT_03690
29	29	1	Ga0066743_2671	Ga0066744_102296	DUPY_33000	F460DRAFT_03340	JAB1_37990	JAB2_09570	JAB3_21450	JAB4_14290	JAB5_51990	JAB6_07860	JAB7_46970	JAB8_17840	JAB9_38830	Jab_2c24950	GJA_1135	JALI_27290	NC77_20305	Ga0058997_4349	Janthi_03733	BW37_00837	Ga0059270_1011004	Ga0059271_01003	BN2497_5037	JANGC3DRAFT_4515	VM94_05200	mma_2569	Ga0066750_102632	FG13DRAFT_2691	H597DRAFT_03689
29	29	1	Ga0066743_2672	Ga0066744_102295	DUPY_33010	F460DRAFT_03341	JAB1_38000	JAB2_09560	JAB3_21440	JAB4_14280	JAB5_51980	JAB6_07850	JAB7_46980	JAB8_17830	JAB9_38840	Jab_2c24960	GJA_1134	JALI_27300	NC77_20300	Ga0058997_4350	Janthi_03734	BW37_00836	Ga0059270_1011005	Ga0059271_01004	BN2497_5039	JANGC3DRAFT_4514	VM94_05201	mma_2570	Ga0066750_102633	FG13DRAFT_2692	H597DRAFT_03688
29	29	1	Ga0066743_2673	Ga0066744_102294	DUPY_33020	F460DRAFT_03342	JAB1_38010	JAB2_09550	JAB3_21430	JAB4_14270	JAB5_51970	JAB6_07840	JAB7_46990	JAB8_17820	JAB9_38850	Jab_2c24970	GJA_1133	JALI_27310	NC77_20295	Ga0058997_4351	Janthi_03735	BW37_00835	Ga0059270_1011006	Ga0059271_01005	BN2497_5041	JANGC3DRAFT_4513	VM94_05202	mma_2571	Ga0066750_102634	FG13DRAFT_2693	H597DRAFT_03687
29	29	1	Ga0066743_2675	Ga0066744_102290	DUPY_33040	F460DRAFT_03344	JAB1_38030	JAB2_09530	JAB3_21410	JAB4_14250	JAB5_51950	JAB6_07820	JAB7_47010	JAB8_17800	JAB9_38870	Jab_2c24990	GJA_1130	JALI_27330	NC77_20285	Ga0058997_4353	Janthi_03737	BW37_00833	Ga0059270_1011008	Ga0059271_01007	BN2497_5045	JANGC3DRAFT_2642	VM94_05204	mma_0689	Ga0066750_102636	FG13DRAFT_2695	H597DRAFT_03685
29	29	1	Ga0066743_2705	Ga0066744_102260	DUPY_33310	F460DRAFT_03371	JAB1_38270	JAB2_09310	JAB3_20950	JAB4_14030	JAB5_34900	JAB6_07610	JAB7_39190	JAB8_17580	JAB9_22150	Jab_2c25400	GJA_1101	JALI_39550	NC77_24405	Ga0058997_4374	Janthi_03752	BW37_00812	Ga0059270_1011029	Ga0059271_01028	BN2497_5133	JANGC3DRAFT_2673	VM94_05225	mma_0673	Ga0066750_1063	FG13DRAFT_2716	H597DRAFT_03655
29	29	1	Ga0066743_2706	Ga0066744_102259	DUPY_33320	F460DRAFT_03372	JAB1_38280	JAB2_09300	JAB3_20940	JAB4_14020	JAB5_34890	JAB6_07600	JAB7_39200	JAB8_17570	JAB9_22140	Jab_2c25410	GJA_1099	JALI_39560	NC77_24400	Ga0058997_4375	Janthi_03753	BW37_00811	Ga0059270_1011030	Ga0059271_01029	BN2497_5135	JANGC3DRAFT_2674	VM94_05226	mma_0672	Ga0066750_1064	FG13DRAFT_2717	H597DRAFT_03649
29	29	1	Ga0066743_2707	Ga0066744_102258	DUPY_33330	F460DRAFT_03373	JAB1_38290	JAB2_09290	JAB3_20930	JAB4_14010	JAB5_34880	JAB6_07590	JAB7_39210	JAB8_17560	JAB9_22130	Jab_2c25420	GJA_1098	JALI_39570	NC77_24395	Ga0058997_4376	Janthi_03754	BW37_00810	Ga0059270_1011031	Ga0059271_01030	BN2497_5137	JANGC3DRAFT_2675	VM94_05227	mma_0671	Ga0066750_1065	FG13DRAFT_2718	H597DRAFT_03648
29	29	1	Ga0066743_2708	Ga0066744_102257	DUPY_33340	F460DRAFT_03374	JAB1_38300	JAB2_09280	JAB3_20910	JAB4_14000	JAB5_34870	JAB6_07580	JAB7_39230	JAB8_17550	JAB9_22120	Jab_2c25440	GJA_1096	JALI_39580	NC77_24390	Ga0058997_4377	Janthi_03755	BW37_00809	Ga0059270_1011032	Ga0059271_01031	BN2497_5141	JANGC3DRAFT_2677	VM94_05228	mma_0669	Ga0066750_1066	FG13DRAFT_2719	H597DRAFT_03646
29	29	0.343	Ga0066743_2709	Ga0066744_102256	DUPY_33350	F460DRAFT_03375	JAB1_38310	JAB2_09270	JAB3_20900	JAB4_13990	JAB5_34860	JAB6_07570	JAB7_39240	JAB8_17540	JAB9_22110	Jab_2c25450	GJA_1095	JALI_39590	NC77_24385	Ga0058997_4378	Janthi_03756	BW37_00808	Ga0059270_1011033	Ga0059271_01032	BN2497_5143	JANGC3DRAFT_2678	VM94_05229	mma_0668	Ga0066750_1067	FG13DRAFT_2720	H597DRAFT_03645
29	29	1	Ga0066743_2713	Ga0066744_102252	DUPY_33400	F460DRAFT_03378	JAB1_38360	JAB2_09220	JAB3_20860	JAB4_13940	JAB5_34810	JAB6_07520	JAB7_39280	JAB8_17490	JAB9_22060	Jab_2c25490	GJA_1088	JALI_39640	NC77_24360	Ga0058997_4383	Janthi_03759	BW37_00803	Ga0059270_1011038	Ga0059271_01037	BN2497_5153	JANGC3DRAFT_2685	VM94_05234	mma_0652	Ga0066750_10612	FG13DRAFT_2725	H597DRAFT_03640
29	29	1	Ga0066743_2715	Ga0066744_102250	DUPY_33420	F460DRAFT_03380	JAB1_38380	JAB2_09200	JAB3_20840	JAB4_13920	JAB5_34790	JAB6_07500	JAB7_39300	JAB8_17470	JAB9_22040	Jab_2c25510	GJA_1086	JALI_39660	NC77_24350	Ga0058997_4385	Janthi_03761	BW37_00801	Ga0059270_1011040	Ga0059271_01039	BN2497_5157	JANGC3DRAFT_2687	VM94_05236	mma_0650	Ga0066750_10614	FG13DRAFT_2727	H597DRAFT_03638
29	29	1	Ga0066743_2718	Ga0066744_102247	DUPY_33440	F460DRAFT_03383	JAB1_38410	JAB2_09180	JAB3_20800	JAB4_13900	JAB5_34770	JAB6_07470	JAB7_39320	JAB8_17450	JAB9_22020	Jab_2c25530	GJA_1078	JALI_39690	NC77_24335	Ga0058997_4389	Janthi_03764	BW37_00787	Ga0059270_1011043	Ga0059271_01042	BN2497_5165	JANGC3DRAFT_2696	VM94_05239	mma_0627	Ga0066750_10618	FG13DRAFT_2732	H597DRAFT_03631
29	29	0.411	Ga0066743_2719	Ga0066744_102246	DUPY_33450	F460DRAFT_03384	JAB1_38420	JAB2_09170	JAB3_20790	JAB4_13890	JAB5_34760	JAB6_07460	JAB7_39330	JAB8_17440	JAB9_22010	Jab_2c25540	GJA_1077	JALI_39700	NC77_24330	Ga0058997_4390	Janthi_03765	BW37_00786	Ga0059270_1011044	Ga0059271_01043	BN2497_5167	JANGC3DRAFT_2697	VM94_05240	mma_0626	Ga0066750_10619	FG13DRAFT_2733	H597DRAFT_03630
29	29	1	Ga0066743_2728	Ga0066744_102233	DUPY_33530	F460DRAFT_03392	JAB1_38450	JAB2_09140	JAB3_20650	JAB4_13860	JAB5_34730	JAB6_07430	JAB7_39480	JAB8_17410	JAB9_21980	Jab_2c25690	GJA_1074	JALI_39730	NC77_24315	Ga0058997_4393	Janthi_03768	BW37_00783	Ga0059270_1011047	Ga0059271_01046	BN2497_5171	JANGC3DRAFT_2699	VM94_05243	mma_2652	Ga0066750_10622	FG13DRAFT_2736	H597DRAFT_03620
29	29	1	Ga0066743_2788	Ga0066744_102191	DUPY_34000	F460DRAFT_03441	JAB1_38860	JAB2_34800	JAB3_20210	JAB4_13470	JAB5_51080	JAB6_06970	JAB7_39900	JAB8_17020	JAB9_04000	Jab_2c26120	GJA_1038	JALI_13300	NC77_24120	Ga0058997_4439	Janthi_03793	BW37_00739	Ga0059270_1011087	Ga0059271_01086	BN2497_5289	JANGC3DRAFT_2728	VM94_05286	mma_2924	Ga0066750_10662	FG13DRAFT_2781	H597DRAFT_03570
29	29	1	Ga0066743_2835	Ga0066744_102143	DUPY_41570	F460DRAFT_03499	JAB1_39210	JAB2_10660	JAB3_19490	JAB4_12630	JAB5_50930	JAB6_06600	JAB7_53740	JAB8_01450	JAB9_03640	Jab_2c26780	GJA_990	JALI_10330	NC77_23945	Ga0058997_4478	Janthi_03815	BW37_00701	Ga0059270_1011109	Ga0059271_01108	BN2497_5383	JANGC3DRAFT_2766	VM94_05323	mma_0554	Ga0066750_106138	FG13DRAFT_2824	H597DRAFT_03491
29	29	1	Ga0066743_2836	Ga0066744_102142	DUPY_41560	F460DRAFT_03500	JAB1_39220	JAB2_10670	JAB3_19480	JAB4_12620	JAB5_50920	JAB6_06590	JAB7_53730	JAB8_01440	JAB9_03630	Jab_2c26790	GJA_989	JALI_10340	NC77_23940	Ga0058997_4479	Janthi_03816	BW37_00700	Ga0059270_1011110	Ga0059271_01109	BN2497_5385	JANGC3DRAFT_2767	VM94_05324	mma_0553	Ga0066750_106139	FG13DRAFT_2825	H597DRAFT_03490
29	29	0.862	Ga0066743_2837	Ga0066744_102141	DUPY_41550	F460DRAFT_03501	JAB1_39230	JAB2_10680	JAB3_19470	JAB4_12610	JAB5_50910	JAB6_06580	JAB7_53720	JAB8_01430	JAB9_03620	Jab_2c26800	GJA_988	JALI_10350	NC77_23935	Ga0058997_4480	Janthi_03817	BW37_00699	Ga0059270_1011111	Ga0059271_01110	BN2497_5389	JANGC3DRAFT_2768	VM94_05325	mma_0552	Ga0066750_106140	FG13DRAFT_2826	H597DRAFT_03489
29	29	1	Ga0066743_2845	Ga0066744_102133	DUPY_04050	F460DRAFT_03507	JAB1_39290	JAB2_17640	JAB3_19380	JAB4_12550	JAB5_50850	JAB6_06520	JAB7_53630	JAB8_01370	JAB9_05670	Jab_2c26880	GJA_983	JALI_10410	NC77_23910	Ga0058997_4485	Janthi_03823	BW37_00693	Ga0059270_1011117	Ga0059271_01116	BN2497_5399	JANGC3DRAFT_2773	VM94_05331	mma_0544	Ga0066750_106145	FG13DRAFT_2831	H597DRAFT_03474
29	29	1	Ga0066743_2846	Ga0066744_102132	DUPY_04040	F460DRAFT_03508	JAB1_39300	JAB2_17630	JAB3_19370	JAB4_12540	JAB5_50840	JAB6_06510	JAB7_53620	JAB8_01360	JAB9_05680	Jab_2c26890	GJA_982	JALI_10420	NC77_23905	Ga0058997_4486	Janthi_03824	BW37_00692	Ga0059270_1011118	Ga0059271_01117	BN2497_5401	JANGC3DRAFT_2774	VM94_05332	mma_0543	Ga0066750_106146	FG13DRAFT_2832	H597DRAFT_03473
29	29	1	Ga0066743_2847	Ga0066744_102131	DUPY_04030	F460DRAFT_03509	JAB1_39350	JAB2_17600	JAB3_19360	JAB4_12510	JAB5_50810	JAB6_06480	JAB7_53610	JAB8_01330	JAB9_05710	Jab_2c26900	GJA_980	JALI_10470	NC77_23885	Ga0058997_4489	Janthi_03825	BW37_00689	Ga0059270_1011120	Ga0059271_01119	BN2497_5403	JANGC3DRAFT_2775	VM94_05337	mma_0542	Ga0066750_106149	FG13DRAFT_2837	H597DRAFT_03472
29	29	1	Ga0066743_2848	Ga0066744_102130	DUPY_04020	F460DRAFT_03510	JAB1_39360	JAB2_17590	JAB3_19350	JAB4_12500	JAB5_50800	JAB6_06470	JAB7_53600	JAB8_01320	JAB9_05720	Jab_2c26910	GJA_979	JALI_10480	NC77_23880	Ga0058997_4490	Janthi_03826	BW37_00688	Ga0059270_1011121	Ga0059271_01120	BN2497_5405	JANGC3DRAFT_2776	VM94_05338	mma_0541	Ga0066750_106150	FG13DRAFT_2838	H597DRAFT_03471
29	29	1	Ga0066743_2849	Ga0066744_102129	DUPY_04010	F460DRAFT_03511	JAB1_39370	JAB2_17580	JAB3_19340	JAB4_12490	JAB5_50790	JAB6_06460	JAB7_53590	JAB8_01310	JAB9_05730	Jab_2c26920	GJA_978	JALI_10490	NC77_23875	Ga0058997_4491	Janthi_03827	BW37_00687	Ga0059270_1011122	Ga0059271_01121	BN2497_5407	JANGC3DRAFT_2777	VM94_05339	mma_0540	Ga0066750_106151	FG13DRAFT_2839	H597DRAFT_03470
29	29	1	Ga0066743_2850	Ga0066744_102128	DUPY_04000	F460DRAFT_03512	JAB1_39380	JAB2_17570	JAB3_19330	JAB4_12480	JAB5_50780	JAB6_06450	JAB7_53580	JAB8_01300	JAB9_05740	Jab_2c26930	GJA_977	JALI_10500	NC77_23870	Ga0058997_4492	Janthi_03828	BW37_00686	Ga0059270_1011123	Ga0059271_01122	BN2497_5409	JANGC3DRAFT_2778	VM94_05340	mma_0539	Ga0066750_106152	FG13DRAFT_2840	H597DRAFT_03469
29	29	1	Ga0066743_2851	Ga0066744_102127	DUPY_03990	F460DRAFT_03513	JAB1_39390	JAB2_17560	JAB3_19320	JAB4_12470	JAB5_50770	JAB6_06440	JAB7_53570	JAB8_01290	JAB9_05750	Jab_2c26940	GJA_976	JALI_10510	NC77_23865	Ga0058997_4493	Janthi_03829	BW37_00685	Ga0059270_1011124	Ga0059271_01123	BN2497_5411	JANGC3DRAFT_2779	VM94_05341	mma_0538	Ga0066750_106153	FG13DRAFT_2841	H597DRAFT_03468
29	29	1	Ga0066743_2852	Ga0066744_102125	DUPY_03980	F460DRAFT_03514	JAB1_39400	JAB2_17550	JAB3_19310	JAB4_12460	JAB5_50760	JAB6_06430	JAB7_53560	JAB8_01280	JAB9_05760	Jab_2c26950	GJA_975	JALI_10520	NC77_23860	Ga0058997_4494	Janthi_03830	BW37_00684	Ga0059270_1011125	Ga0059271_01124	BN2497_5413	JANGC3DRAFT_2780	VM94_05342	mma_0537	Ga0066750_106154	FG13DRAFT_2842	H597DRAFT_03467
29	29	1	Ga0066743_2887	Ga0066744_10286	DUPY_04320	F460DRAFT_05260	JAB1_39580	JAB2_17370	JAB3_34140	JAB4_12280	JAB5_50580	JAB6_06090	JAB7_60470	JAB8_01100	JAB9_05940	Jab_2c27130	GJA_949	JALI_10700	NC77_04895	Ga0058997_4511	Janthi_03839	BW37_00667	Ga0059270_1011142	Ga0059271_01141	BN2497_5449	JANGC3DRAFT_2797	VM94_05362	mma_0534	Ga0066750_106189	FG13DRAFT_2859	H597DRAFT_03453
29	29	1	Ga0066743_2908	Ga0066744_10262	DUPY_41930	F460DRAFT_05239	JAB1_39790	JAB2_17180	JAB3_34430	JAB4_12090	JAB5_50390	JAB6_05910	JAB7_51740	JAB8_00850	JAB9_06130	Jab_2c27380	GJA_923	JALI_10900	NC77_04990	Ga0058997_4055	Janthi_03863	BW37_00652	Ga0059270_1011160	Ga0059271_01159	BN2497_5517	JANGC3DRAFT_2812	VM94_05377	mma_0528	Ga0066750_106215	FG13DRAFT_2879	H597DRAFT_03450
29	29	1	Ga0066743_2927	Ga0066744_10231	DUPY_07020	F460DRAFT_05025	JAB1_39910	JAB2_16990	JAB3_34800	JAB4_42690	JAB5_41800	JAB6_05770	JAB7_51540	JAB8_00710	JAB9_06270	Jab_2c27560	GJA_890	JALI_11010	NC77_05045	Ga0058997_4036	Janthi_03879	BW37_00639	Ga0059270_1011169	Ga0059271_01168	BN2497_5585	JANGC3DRAFT_2839	VM94_05387	mma_0493	Ga0066750_106236	FG13DRAFT_2896	H597DRAFT_03416
29	29	1	Ga0066743_2928	Ga0066744_10230	DUPY_07030	F460DRAFT_05026	JAB1_39920	JAB2_16980	JAB3_34810	JAB4_42700	JAB5_41790	JAB6_05760	JAB7_51520	JAB8_00700	JAB9_06280	Jab_2c27570	GJA_889	JALI_11020	NC77_05050	Ga0058997_4035	Janthi_03880	BW37_00638	Ga0059270_1011170	Ga0059271_01169	BN2497_5587	JANGC3DRAFT_2840	VM94_05388	mma_0492	Ga0066750_106237	FG13DRAFT_2897	H597DRAFT_03415
29	29	1	Ga0066743_2929	Ga0066744_10229	DUPY_07040	F460DRAFT_05027	JAB1_39930	JAB2_16970	JAB3_34820	JAB4_42710	JAB5_41780	JAB6_05750	JAB7_51510	JAB8_00690	JAB9_06290	Jab_2c27580	GJA_888	JALI_11030	NC77_05055	Ga0058997_4034	Janthi_03881	BW37_00637	Ga0059270_1011171	Ga0059271_01170	BN2497_5589	JANGC3DRAFT_2841	VM94_05389	mma_0491	Ga0066750_106238	FG13DRAFT_2898	H597DRAFT_03414
29	29	1	Ga0066743_2930	Ga0066744_10228	DUPY_07050	F460DRAFT_05028	JAB1_39940	JAB2_16960	JAB3_34830	JAB4_42720	JAB5_41770	JAB6_05740	JAB7_51500	JAB8_00680	JAB9_06300	Jab_2c27590	GJA_887	JALI_11040	NC77_05060	Ga0058997_4033	Janthi_03882	BW37_00636	Ga0059270_1011172	Ga0059271_01171	BN2497_5591	JANGC3DRAFT_2842	VM94_05390	mma_0490	Ga0066750_106239	FG13DRAFT_2899	H597DRAFT_03413
29	29	1	Ga0066743_2931	Ga0066744_10227	DUPY_07060	F460DRAFT_05029	JAB1_39960	JAB2_16950	JAB3_34840	JAB4_42730	JAB5_41760	JAB6_05730	JAB7_51490	JAB8_00670	JAB9_06310	Jab_2c27600	GJA_884	JALI_11060	NC77_05070	Ga0058997_4032	Janthi_03883	BW37_00635	Ga0059270_1011173	Ga0059271_01172	BN2497_5593	JANGC3DRAFT_2843	VM94_05391	mma_0488	Ga0066750_106240	FG13DRAFT_2900	H597DRAFT_03412
29	29	1	Ga0066743_2932	Ga0066744_10226	DUPY_07070	F460DRAFT_05030	JAB1_39970	JAB2_16940	JAB3_34850	JAB4_42740	JAB5_41750	JAB6_05720	JAB7_51480	JAB8_00660	JAB9_06320	Jab_2c27610	GJA_883	JALI_11070	NC77_05075	Ga0058997_4031	Janthi_03884	BW37_00634	Ga0059270_1011174	Ga0059271_01173	BN2497_5599	JANGC3DRAFT_2844	VM94_05392	mma_0486	Ga0066750_106241	FG13DRAFT_2901	H597DRAFT_03411
29	29	1	Ga0066743_2935	Ga0066744_10223	DUPY_07100	F460DRAFT_05033	JAB1_40010	JAB2_16900	JAB3_34880	JAB4_42780	JAB5_41710	JAB6_05670	JAB7_51450	JAB8_00620	JAB9_06360	Jab_2c27640	GJA_876	JALI_11110	NC77_05095	Ga0058997_4027	Janthi_03887	BW37_00630	Ga0059270_1011179	Ga0059271_01178	BN2497_5613	JANGC3DRAFT_2854	VM94_05396	mma_0478	Ga0066750_106245	FG13DRAFT_2905	H597DRAFT_03408
29	29	1	Ga0066743_2943	Ga0066744_10214	DUPY_07170	F460DRAFT_05040	JAB1_40210	JAB2_16700	JAB3_34970	JAB4_42980	JAB5_41510	JAB6_05470	JAB7_51360	JAB8_00420	JAB9_29720	Jab_2c27730	GJA_866	JALI_11310	NC77_05195	Ga0058997_4007	Janthi_03906	BW37_00610	Ga0059270_1011202	Ga0059271_01201	BN2497_14371	JANGC3DRAFT_2878	VM94_05417	mma_0477	Ga0066750_106265	FG13DRAFT_2925	H597DRAFT_03400
29	29	1	Ga0066743_2944	Ga0066744_10213	DUPY_07180	F460DRAFT_05041	JAB1_40220	JAB2_16690	JAB3_34980	JAB4_42990	JAB5_41500	JAB6_05460	JAB7_51350	JAB8_00410	JAB9_29730	Jab_2c27740	GJA_865	JALI_11320	NC77_05200	Ga0058997_4006	Janthi_03907	BW37_00609	Ga0059270_1011203	Ga0059271_01202	BN2497_14367	JANGC3DRAFT_2879	VM94_05418	mma_0476	Ga0066750_106266	FG13DRAFT_2926	H597DRAFT_03399
29	29	1	Ga0066743_2945	Ga0066744_10212	DUPY_07190	F460DRAFT_05042	JAB1_40230	JAB2_16680	JAB3_34990	JAB4_43000	JAB5_41490	JAB6_05450	JAB7_51340	JAB8_00400	JAB9_29740	Jab_2c27750	GJA_864	JALI_11330	NC77_05205	Ga0058997_4005	Janthi_03908	BW37_00608	Ga0059270_1011204	Ga0059271_01203	BN2497_14365	JANGC3DRAFT_2880	VM94_05419	mma_0475	Ga0066750_106267	FG13DRAFT_2927	H597DRAFT_03398
29	29	0.897	Ga0066743_2997	Ga0066744_103503	DUPY_23810	F460DRAFT_01762	JAB1_40770	JAB2_49370	JAB3_35430	JAB4_43680	JAB5_26150	JAB6_04910	JAB7_55100	JAB8_30330	JAB9_02540	Jab_2c28220	GJA_805	JALI_32260	NC77_05470	Ga0058997_3950	Janthi_03947	BW37_00553	Ga0059270_10488	Ga0059271_01267	BN2497_14287	JANGC3DRAFT_2918	VM94_03077	mma_0565	Ga0066750_10328	FG13DRAFT_2980	H597DRAFT_03359
29	29	1	Ga0066743_2998	Ga0066744_103502	DUPY_23820	F460DRAFT_01761	JAB1_40780	JAB2_49360	JAB3_35440	JAB4_43690	JAB5_26160	JAB6_04900	JAB7_55110	JAB8_30340	JAB9_02530	Jab_2c28230	GJA_804	JALI_32250	NC77_05475	Ga0058997_3949	Janthi_03948	BW37_00552	Ga0059270_10489	Ga0059271_01268	BN2497_14285	JANGC3DRAFT_2919	VM94_03078	mma_0564	Ga0066750_10329	FG13DRAFT_2981	H597DRAFT_03358
29	29	1	Ga0066743_3001	Ga0066744_103499	DUPY_23840	F460DRAFT_01759	JAB1_40810	JAB2_49330	JAB3_35480	JAB4_43720	JAB5_26190	JAB6_04870	JAB7_55150	JAB8_30370	JAB9_02500	Jab_2c28270	GJA_801	JALI_32220	NC77_05490	Ga0058997_3946	Janthi_03952	BW37_00549	Ga0059270_10492	Ga0059271_01271	BN2497_14279	JANGC3DRAFT_2922	VM94_03081	mma_0430	Ga0066750_10332	FG13DRAFT_2984	H597DRAFT_03354
29	29	1	Ga0066743_3002	Ga0066744_103498	DUPY_23850	F460DRAFT_01758	JAB1_40820	JAB2_49320	JAB3_35490	JAB4_43730	JAB5_26200	JAB6_04860	JAB7_55160	JAB8_30380	JAB9_02490	Jab_2c28280	GJA_800	JALI_32210	NC77_05495	Ga0058997_3945	Janthi_03953	BW37_00548	Ga0059270_10493	Ga0059271_01272	BN2497_14277	JANGC3DRAFT_2923	VM94_03082	mma_0429	Ga0066750_10333	FG13DRAFT_2985	H597DRAFT_03353
29	29	1	Ga0066743_3003	Ga0066744_103497	DUPY_23860	F460DRAFT_01757	JAB1_40840	JAB2_49300	JAB3_35510	JAB4_43750	JAB5_26220	JAB6_04840	JAB7_55180	JAB8_30400	JAB9_02470	Jab_2c28300	GJA_797	JALI_32190	NC77_05505	Ga0058997_3943	Janthi_03955	BW37_00546	Ga0059270_10495	Ga0059271_01274	BN2497_14269	JANGC3DRAFT_2925	VM94_03084	mma_0428	Ga0066750_10335	FG13DRAFT_2987	H597DRAFT_03349
29	29	1	Ga0066743_3004	Ga0066744_103496	DUPY_23870	F460DRAFT_01756	JAB1_40850	JAB2_49290	JAB3_35520	JAB4_43760	JAB5_26230	JAB6_04830	JAB7_55190	JAB8_30410	JAB9_02460	Jab_2c28310	GJA_796	JALI_32180	NC77_05510	Ga0058997_3942	Janthi_03956	BW37_00545	Ga0059270_10496	Ga0059271_01275	BN2497_14267	JANGC3DRAFT_2926	VM94_03085	mma_0427	Ga0066750_10336	FG13DRAFT_2988	H597DRAFT_03348
29	29	1	Ga0066743_3005	Ga0066744_103495	DUPY_23880	F460DRAFT_01755	JAB1_40860	JAB2_49280	JAB3_35530	JAB4_43770	JAB5_26240	JAB6_04820	JAB7_55200	JAB8_30420	JAB9_02450	Jab_2c28320	GJA_795	JALI_32170	NC77_05515	Ga0058997_3941	Janthi_03957	BW37_00544	Ga0059270_10497	Ga0059271_01276	BN2497_14265	JANGC3DRAFT_2927	VM94_03086	mma_0426	Ga0066750_10337	FG13DRAFT_2989	H597DRAFT_03346
29	29	1	Ga0066743_3006	Ga0066744_103494	DUPY_23890	F460DRAFT_01754	JAB1_40870	JAB2_49270	JAB3_35540	JAB4_43780	JAB5_26250	JAB6_04810	JAB7_55210	JAB8_30430	JAB9_02440	Jab_2c28330	GJA_794	JALI_32160	NC77_05520	Ga0058997_3940	Janthi_03958	BW37_00543	Ga0059270_10498	Ga0059271_01277	BN2497_14263	JANGC3DRAFT_2928	VM94_03087	mma_0425	Ga0066750_10338	FG13DRAFT_2990	H597DRAFT_03345
29	29	1	Ga0066743_3008	Ga0066744_103492	DUPY_23910	F460DRAFT_01752	JAB1_40890	JAB2_49250	JAB3_35560	JAB4_43800	JAB5_26270	JAB6_04790	JAB7_55230	JAB8_30450	JAB9_02420	Jab_2c28350	GJA_792	JALI_32140	NC77_05530	Ga0058997_3938	Janthi_03960	BW37_00541	Ga0059270_104100	Ga0059271_01279	BN2497_14259	JANGC3DRAFT_2930	VM94_03089	mma_0423	Ga0066750_10340	FG13DRAFT_2992	H597DRAFT_03343
29	29	1	Ga0066743_3009	Ga0066744_103491	DUPY_23920	F460DRAFT_01751	JAB1_40900	JAB2_49240	JAB3_35570	JAB4_43810	JAB5_26280	JAB6_04780	JAB7_55240	JAB8_30460	JAB9_02410	Jab_2c28360	GJA_791	JALI_22600	NC77_05535	Ga0058997_3937	Janthi_03961	BW37_00540	Ga0059270_104101	Ga0059271_01280	BN2497_14257	JANGC3DRAFT_2931	VM94_03090	mma_0422	Ga0066750_10341	FG13DRAFT_2993	H597DRAFT_03342
29	29	1	Ga0066743_3010	Ga0066744_103488	DUPY_23950	F460DRAFT_01749	JAB1_40910	JAB2_49230	JAB3_35610	JAB4_43820	JAB5_26290	JAB6_04770	JAB7_55290	JAB8_30470	JAB9_02400	Jab_2c28410	GJA_790	JALI_22610	NC77_05545	Ga0058997_3936	Janthi_03962	BW37_00539	Ga0059270_104102	Ga0059271_01281	BN2497_14253	JANGC3DRAFT_2932	VM94_03093	mma_2942	Ga0066750_10342	FG13DRAFT_2995	H597DRAFT_03337
29	29	1	Ga0066743_3018	Ga0066744_103481	DUPY_24040	F460DRAFT_01740	JAB1_40950	JAB2_50650	JAB3_35700	JAB4_07130	JAB5_35960	JAB6_04720	JAB7_55380	JAB8_30510	JAB9_02360	Jab_2c28500	GJA_786	JALI_22650	NC77_05565	Ga0058997_3932	Janthi_03966	BW37_00535	Ga0059270_104107	Ga0059271_01286	BN2497_14235	JANGC3DRAFT_2940	VM94_03097	mma_2944	Ga0066750_10347	FG13DRAFT_2999	H597DRAFT_03331
29	29	1	Ga0066743_3019	Ga0066744_103480	DUPY_24050	F460DRAFT_01739	JAB1_41020	JAB2_50720	JAB3_35710	JAB4_07200	JAB5_36030	JAB6_04650	JAB7_55390	JAB8_30580	JAB9_02290	Jab_2c28510	GJA_779	JALI_22720	NC77_05600	Ga0058997_3925	Janthi_03973	BW37_00528	Ga0059270_104114	Ga0059271_01293	BN2497_14233	JANGC3DRAFT_2941	VM94_03104	mma_2945	Ga0066750_10354	FG13DRAFT_3006	H597DRAFT_03329
29	29	1	Ga0066743_3020	Ga0066744_103479	DUPY_24060	F460DRAFT_01738	JAB1_41030	JAB2_50730	JAB3_35720	JAB4_07210	JAB5_36040	JAB6_04640	JAB7_55400	JAB8_30590	JAB9_02280	Jab_2c28520	GJA_778	JALI_22730	NC77_05605	Ga0058997_3924	Janthi_03974	BW37_00527	Ga0059270_104115	Ga0059271_01294	BN2497_14231	JANGC3DRAFT_2942	VM94_03105	mma_2946	Ga0066750_10355	FG13DRAFT_3007	H597DRAFT_03328
29	29	1	Ga0066743_3021	Ga0066744_103478	DUPY_24070	F460DRAFT_01737	JAB1_41040	JAB2_50740	JAB3_35730	JAB4_07220	JAB5_36050	JAB6_04630	JAB7_55410	JAB8_30600	JAB9_02270	Jab_2c28530	GJA_777	JALI_22740	NC77_05610	Ga0058997_3923	Janthi_03975	BW37_00526	Ga0059270_104116	Ga0059271_01295	BN2497_14229	JANGC3DRAFT_2943	VM94_03106	mma_2947	Ga0066750_10356	FG13DRAFT_3008	H597DRAFT_03327
29	29	1	Ga0066743_3023	Ga0066744_103476	DUPY_24090	F460DRAFT_01735	JAB1_41060	JAB2_50760	JAB3_35750	JAB4_07240	JAB5_36070	JAB6_04610	JAB7_55430	JAB8_30620	JAB9_02250	Jab_2c28550	GJA_775	JALI_22760	NC77_05620	Ga0058997_3921	Janthi_03977	BW37_00524	Ga0059270_104118	Ga0059271_01297	BN2497_14225	JANGC3DRAFT_2945	VM94_03108	mma_2949	Ga0066750_10358	FG13DRAFT_3010	H597DRAFT_03325
29	29	1	Ga0066743_3024	Ga0066744_103475	DUPY_24100	F460DRAFT_01734	JAB1_41070	JAB2_50770	JAB3_35760	JAB4_07250	JAB5_36080	JAB6_04600	JAB7_55440	JAB8_30630	JAB9_02240	Jab_2c28560	GJA_774	JALI_22770	NC77_05625	Ga0058997_3920	Janthi_03978	BW37_00523	Ga0059270_104119	Ga0059271_01298	BN2497_14223	JANGC3DRAFT_2946	VM94_03109	mma_2950	Ga0066750_10359	FG13DRAFT_3011	H597DRAFT_03324
29	29	1	Ga0066743_3025	Ga0066744_103474	DUPY_24110	F460DRAFT_01733	JAB1_41080	JAB2_50780	JAB3_35770	JAB4_07260	JAB5_36090	JAB6_04590	JAB7_55450	JAB8_30640	JAB9_02230	Jab_2c28570	GJA_772	JALI_22780	NC77_05630	Ga0058997_3919	Janthi_03979	BW37_00522	Ga0059270_104120	Ga0059271_01299	BN2497_14221	JANGC3DRAFT_2947	VM94_03110	mma_2951	Ga0066750_10360	FG13DRAFT_3012	H597DRAFT_03323
29	29	1	Ga0066743_3027	Ga0066744_103472	DUPY_24130	F460DRAFT_01731	JAB1_41110	JAB2_50800	JAB3_35850	JAB4_07280	JAB5_36110	JAB6_04570	JAB7_55530	JAB8_30660	JAB9_02210	Jab_2c28660	GJA_771	JALI_22810	NC77_05645	Ga0058997_3917	Janthi_03981	BW37_00520	Ga0059270_104122	Ga0059271_01301	BN2497_14217	JANGC3DRAFT_2949	VM94_03112	mma_2953	Ga0066750_10362	FG13DRAFT_3015	H597DRAFT_03319
29	29	1	Ga0066743_3029	Ga0066744_103470	DUPY_39250	F460DRAFT_01729	JAB1_41130	JAB2_37680	JAB3_35870	JAB4_07300	JAB5_36130	JAB6_04550	JAB7_55550	JAB8_30680	JAB9_02190	Jab_2c28680	GJA_769	JALI_22830	NC77_05655	Ga0058997_3915	Janthi_03983	BW37_00518	Ga0059270_104124	Ga0059271_01303	BN2497_14213	JANGC3DRAFT_2951	VM94_03114	mma_2955	Ga0066750_10364	FG13DRAFT_3017	H597DRAFT_03317
29	29	1	Ga0066743_3030	Ga0066744_103469	DUPY_39240	F460DRAFT_01728	JAB1_41140	JAB2_37670	JAB3_35880	JAB4_07310	JAB5_36140	JAB6_04540	JAB7_55560	JAB8_30690	JAB9_02180	Jab_2c28690	GJA_768	JALI_22840	NC77_05660	Ga0058997_3914	Janthi_03984	BW37_00517	Ga0059270_104125	Ga0059271_01304	BN2497_14211	JANGC3DRAFT_2952	VM94_03115	mma_2956	Ga0066750_10365	FG13DRAFT_3018	H597DRAFT_03316
29	29	1	Ga0066743_3032	Ga0066744_103467	DUPY_39220	F460DRAFT_01726	JAB1_41150	JAB2_37660	JAB3_35900	JAB4_07320	JAB5_36150	JAB6_04530	JAB7_55580	JAB8_30700	JAB9_02170	Jab_2c28710	GJA_766	JALI_22850	NC77_05670	Ga0058997_3912	Janthi_03985	BW37_00516	Ga0059270_104126	Ga0059271_01305	BN2497_14207	JANGC3DRAFT_2954	VM94_03116	mma_2958	Ga0066750_10366	FG13DRAFT_3020	H597DRAFT_03314
29	29	1	Ga0066743_3033	Ga0066744_103466	DUPY_39210	F460DRAFT_01725	JAB1_41160	JAB2_37650	JAB3_35910	JAB4_07330	JAB5_36160	JAB6_04520	JAB7_55590	JAB8_30710	JAB9_02160	Jab_2c28720	GJA_765	JALI_22860	NC77_05675	Ga0058997_3911	Janthi_03986	BW37_00515	Ga0059270_104127	Ga0059271_01306	BN2497_14205	JANGC3DRAFT_2955	VM94_03117	mma_2959	Ga0066750_10367	FG13DRAFT_3021	H597DRAFT_03313
29	29	1	Ga0066743_3037	Ga0066744_103462	DUPY_39160	F460DRAFT_01720	JAB1_41180	JAB2_37630	JAB3_35970	JAB4_07350	JAB5_36180	JAB6_04500	JAB7_38910	JAB8_30730	JAB9_02140	Jab_2c28780	GJA_760	JALI_22880	NC77_05685	Ga0058997_3909	Janthi_03988	BW37_00513	Ga0059270_104129	Ga0059271_01308	BN2497_14201	JANGC3DRAFT_2972	VM94_03119	mma_2960	Ga0066750_10369	FG13DRAFT_3023	H597DRAFT_03307
29	29	1	Ga0066743_3038	Ga0066744_103461	DUPY_39150	F460DRAFT_01719	JAB1_41190	JAB2_37620	JAB3_35990	JAB4_07360	JAB5_36190	JAB6_04490	JAB7_38890	JAB8_30740	JAB9_02130	Jab_2c28800	GJA_759	JALI_22890	NC77_05690	Ga0058997_3908	Janthi_03989	BW37_00512	Ga0059270_104130	Ga0059271_01309	BN2497_14197	JANGC3DRAFT_2974	VM94_03120	mma_2961	Ga0066750_10370	FG13DRAFT_3024	H597DRAFT_03305
29	29	1	Ga0066743_3040	Ga0066744_103459	DUPY_39130	F460DRAFT_01717	JAB1_41210	JAB2_37600	JAB3_36010	JAB4_07380	JAB5_36210	JAB6_04470	JAB7_38870	JAB8_30760	JAB9_02110	Jab_2c28820	GJA_757	JALI_22910	NC77_05700	Ga0058997_3906	Janthi_03991	BW37_00510	Ga0059270_104132	Ga0059271_01311	BN2497_14193	JANGC3DRAFT_2976	VM94_03122	mma_2963	Ga0066750_10372	FG13DRAFT_3026	H597DRAFT_03303
29	29	1	Ga0066743_3041	Ga0066744_103458	DUPY_39120	F460DRAFT_03535	JAB1_41220	JAB2_37590	JAB3_36020	JAB4_07390	JAB5_36220	JAB6_04460	JAB7_38860	JAB8_30770	JAB9_02100	Jab_2c28830	GJA_755	JALI_22920	NC77_05705	Ga0058997_3905	Janthi_03992	BW37_00509	Ga0059270_104133	Ga0059271_01312	BN2497_14191	JANGC3DRAFT_2977	VM94_03123	mma_2964	Ga0066750_10373	FG13DRAFT_3027	H597DRAFT_03302
29	29	1	Ga0066743_3042	Ga0066744_103457	DUPY_39110	F460DRAFT_03536	JAB1_41230	JAB2_37580	JAB3_36030	JAB4_07400	JAB5_36230	JAB6_04450	JAB7_38850	JAB8_30780	JAB9_02090	Jab_2c28840	GJA_754	JALI_22930	NC77_05710	Ga0058997_3904	Janthi_03993	BW37_00508	Ga0059270_104134	Ga0059271_01313	BN2497_14189	JANGC3DRAFT_2978	VM94_03124	mma_2965	Ga0066750_10374	FG13DRAFT_3028	H597DRAFT_03301
29	29	1	Ga0066743_3043	Ga0066744_103456	DUPY_39100	F460DRAFT_03537	JAB1_41240	JAB2_37570	JAB3_36040	JAB4_07410	JAB5_36240	JAB6_04440	JAB7_38840	JAB8_30790	JAB9_02080	Jab_2c28850	GJA_753	JALI_22940	NC77_05715	Ga0058997_3903	Janthi_03994	BW37_00507	Ga0059270_104135	Ga0059271_01314	BN2497_14187	JANGC3DRAFT_2979	VM94_03125	mma_2966	Ga0066750_10375	FG13DRAFT_3029	H597DRAFT_03300
29	29	1	Ga0066743_3044	Ga0066744_103455	DUPY_39090	F460DRAFT_03538	JAB1_41250	JAB2_37560	JAB3_36050	JAB4_07420	JAB5_36250	JAB6_04430	JAB7_38830	JAB8_30800	JAB9_02070	Jab_2c28860	GJA_752	JALI_22950	NC77_05720	Ga0058997_3902	Janthi_03995	BW37_00506	Ga0059270_104136	Ga0059271_01315	BN2497_14185	JANGC3DRAFT_2980	VM94_03126	mma_2967	Ga0066750_10376	FG13DRAFT_3030	H597DRAFT_03299
29	29	1	Ga0066743_3045	Ga0066744_103454	DUPY_39080	F460DRAFT_03539	JAB1_41260	JAB2_37550	JAB3_36060	JAB4_07430	JAB5_36260	JAB6_04420	JAB7_38820	JAB8_30810	JAB9_02060	Jab_2c28870	GJA_751	JALI_22960	NC77_05725	Ga0058997_3901	Janthi_03997	BW37_00505	Ga0059270_104137	Ga0059271_01316	BN2497_14183	JANGC3DRAFT_2981	VM94_03127	mma_2968	Ga0066750_10377	FG13DRAFT_3031	H597DRAFT_03298
29	29	1	Ga0066743_3046	Ga0066744_103453	DUPY_39070	F460DRAFT_03540	JAB1_41270	JAB2_37540	JAB3_36070	JAB4_07440	JAB5_36270	JAB6_04410	JAB7_38810	JAB8_30820	JAB9_02050	Jab_2c28880	GJA_750	JALI_22970	NC77_05730	Ga0058997_3900	Janthi_03998	BW37_00504	Ga0059270_104138	Ga0059271_01317	BN2497_14181	JANGC3DRAFT_2982	VM94_03128	mma_2969	Ga0066750_10378	FG13DRAFT_3032	H597DRAFT_03297
29	29	1	Ga0066743_3048	Ga0066744_103451	DUPY_39050	F460DRAFT_03542	JAB1_41290	JAB2_37520	JAB3_36090	JAB4_07460	JAB5_36290	JAB6_04390	JAB7_38790	JAB8_30840	JAB9_02030	Jab_2c28900	GJA_748	JALI_22990	NC77_05740	Ga0058997_3898	Janthi_04000	BW37_00502	Ga0059270_104140	Ga0059271_01319	BN2497_14177	JANGC3DRAFT_2984	VM94_03130	mma_2971	Ga0066750_10380	FG13DRAFT_3034	H597DRAFT_03295
29	29	1	Ga0066743_3049	Ga0066744_103450	DUPY_39040	F460DRAFT_03543	JAB1_41300	JAB2_37510	JAB3_36100	JAB4_07470	JAB5_36300	JAB6_04380	JAB7_38780	JAB8_30850	JAB9_02020	Jab_2c28910	GJA_747	JALI_23000	NC77_05745	Ga0058997_3897	Janthi_04001	BW37_00501	Ga0059270_104141	Ga0059271_01320	BN2497_14175	JANGC3DRAFT_2985	VM94_03131	mma_2972	Ga0066750_10381	FG13DRAFT_3035	H597DRAFT_03294
29	29	1	Ga0066743_3050	Ga0066744_103449	DUPY_39030	F460DRAFT_03544	JAB1_41310	JAB2_37500	JAB3_36110	JAB4_07480	JAB5_36310	JAB6_04370	JAB7_38770	JAB8_30860	JAB9_02010	Jab_2c28920	GJA_745	JALI_23010	NC77_05750	Ga0058997_3896	Janthi_04002	BW37_00500	Ga0059270_104142	Ga0059271_01321	BN2497_14173	JANGC3DRAFT_2986	VM94_03132	mma_2973	Ga0066750_10382	FG13DRAFT_3036	H597DRAFT_03293
29	29	1	Ga0066743_3052	Ga0066744_103447	DUPY_39010	F460DRAFT_03546	JAB1_41330	JAB2_37480	JAB3_36130	JAB4_07500	JAB5_36330	JAB6_04350	JAB7_38750	JAB8_30880	JAB9_01990	Jab_2c28940	GJA_743	JALI_23030	NC77_05760	Ga0058997_3894	Janthi_04004	BW37_00498	Ga0059270_104144	Ga0059271_01323	BN2497_14169	JANGC3DRAFT_2988	VM94_03134	mma_2975	Ga0066750_10384	FG13DRAFT_3038	H597DRAFT_03291
29	29	1	Ga0066743_3053	Ga0066744_103446	DUPY_39000	F460DRAFT_03547	JAB1_41340	JAB2_37470	JAB3_36140	JAB4_07510	JAB5_36340	JAB6_04340	JAB7_38740	JAB8_30890	JAB9_01980	Jab_2c28970	GJA_739	JALI_23040	NC77_05765	Ga0058997_3893	Janthi_04005	BW37_00497	Ga0059270_104145	Ga0059271_01324	BN2497_14163	JANGC3DRAFT_2990	VM94_03135	mma_2976	Ga0066750_10385	FG13DRAFT_3039	H597DRAFT_03289
29	29	1	Ga0066743_3058	Ga0066744_103441	DUPY_45560	F460DRAFT_03552	JAB1_41390	JAB2_43950	JAB3_36160	JAB4_07530	JAB5_07550	JAB6_04300	JAB7_38710	JAB8_08020	JAB9_01960	Jab_2c29000	GJA_734	JALI_23100	NC77_05790	Ga0058997_3889	Janthi_04007	BW37_00493	Ga0059270_104147	Ga0059271_01326	BN2497_14151	JANGC3DRAFT_2991	VM94_03137	mma_2978	Ga0066750_10388	FG13DRAFT_3041	H597DRAFT_03277
29	29	1	Ga0066743_3059	Ga0066744_103440	DUPY_45550	F460DRAFT_03553	JAB1_41400	JAB2_43960	JAB3_36170	JAB4_07540	JAB5_07560	JAB6_04290	JAB7_38700	JAB8_08030	JAB9_01950	Jab_2c29010	GJA_733	JALI_23110	NC77_05795	Ga0058997_3888	Janthi_04009	BW37_00492	Ga0059270_104148	Ga0059271_01327	BN2497_14149	JANGC3DRAFT_2992	VM94_03138	mma_2979	Ga0066750_10389	FG13DRAFT_3042	H597DRAFT_03276
29	29	1	Ga0066743_3064	Ga0066744_103435	DUPY_45500	F460DRAFT_03558	JAB1_41440	JAB2_44000	JAB3_54390	JAB4_07580	JAB5_07600	JAB6_04250	JAB7_38650	JAB8_08070	JAB9_01910	Jab_2c29060	GJA_728	JALI_23150	NC77_05815	Ga0058997_3884	Janthi_04013	BW37_00488	Ga0059270_104152	Ga0059271_01331	BN2497_14139	JANGC3DRAFT_2997	VM94_03142	mma_2984	Ga0066750_10393	FG13DRAFT_3046	H597DRAFT_03272
29	29	1	Ga0066743_3070	Ga0066744_103429	DUPY_45440	F460DRAFT_03566	JAB1_41540	JAB2_44110	JAB3_54310	JAB4_07690	JAB5_07710	JAB6_04140	JAB7_38580	JAB8_08180	JAB9_01800	Jab_2c29130	GJA_719	JALI_23250	NC77_05865	Ga0058997_3873	Janthi_04019	BW37_00477	Ga0059270_104163	Ga0059271_01342	BN2497_14125	JANGC3DRAFT_3002	VM94_03153	mma_2985	Ga0066750_103103	FG13DRAFT_3063	H597DRAFT_03267
29	29	1	Ga0066743_3072	Ga0066744_103427	DUPY_45420	F460DRAFT_03569	JAB1_41570	JAB2_44130	JAB3_54290	JAB4_07710	JAB5_07730	JAB6_04120	JAB7_38560	JAB8_08200	JAB9_01780	Jab_2c29150	GJA_717	JALI_23280	NC77_05875	Ga0058997_3871	Janthi_04021	BW37_00475	Ga0059270_104165	Ga0059271_01344	BN2497_14103	JANGC3DRAFT_3004	VM94_03155	mma_2987	Ga0066750_103105	FG13DRAFT_3065	H597DRAFT_03260
29	29	1	Ga0066743_3073	Ga0066744_103426	DUPY_45410	F460DRAFT_03570	JAB1_41580	JAB2_44140	JAB3_54280	JAB4_07720	JAB5_07740	JAB6_04110	JAB7_38550	JAB8_08210	JAB9_01770	Jab_2c29160	GJA_716	JALI_23290	NC77_05880	Ga0058997_3870	Janthi_04022	BW37_00474	Ga0059270_104166	Ga0059271_01345	BN2497_14101	JANGC3DRAFT_3005	VM94_03156	mma_2988	Ga0066750_103106	FG13DRAFT_3066	H597DRAFT_03259
29	29	1	Ga0066743_3074	Ga0066744_103425	DUPY_45400	F460DRAFT_03571	JAB1_41590	JAB2_44150	JAB3_54270	JAB4_07730	JAB5_07750	JAB6_04100	JAB7_38540	JAB8_08220	JAB9_01760	Jab_2c29170	GJA_715	JALI_23300	NC77_05885	Ga0058997_3869	Janthi_04023	BW37_00473	Ga0059270_104167	Ga0059271_01346	BN2497_14099	JANGC3DRAFT_3006	VM94_03157	mma_2989	Ga0066750_103107	FG13DRAFT_3067	H597DRAFT_03258
29	29	1	Ga0066743_3076	Ga0066744_103424	DUPY_45390	F460DRAFT_03572	JAB1_41620	JAB2_44170	JAB3_54260	JAB4_07750	JAB5_07770	JAB6_04080	JAB7_38530	JAB8_08240	JAB9_01740	Jab_2c29180	GJA_711	JALI_23330	NC77_05900	Ga0058997_3867	Janthi_04026	BW37_00471	Ga0059270_104170	Ga0059271_01349	BN2497_14097	JANGC3DRAFT_3007	VM94_03159	mma_0714	Ga0066750_103109	FG13DRAFT_3069	H597DRAFT_03257
29	29	1	Ga0066743_3081	Ga0066744_103419	DUPY_45340	F460DRAFT_03578	JAB1_41740	JAB2_44260	JAB3_54210	JAB4_07840	JAB5_07860	JAB6_03960	JAB7_38480	JAB8_08330	JAB9_01650	Jab_2c29230	GJA_704	JALI_23420	NC77_05960	Ga0058997_3856	Janthi_04031	BW37_00459	Ga0059270_104178	Ga0059271_01357	BN2497_14081	JANGC3DRAFT_3013	VM94_03168	mma_0709	Ga0066750_103118	FG13DRAFT_3078	H597DRAFT_03245
29	29	1	Ga0066743_3112	Ga0066744_103397	DUPY_45080	F460DRAFT_03601	JAB1_42190	JAB2_19670	JAB3_53970	JAB4_08290	JAB5_49520	JAB6_03510	JAB7_38240	JAB8_08780	JAB9_18890	Jab_2c29550	GJA_663	JALI_23880	NC77_06180	Ga0058997_3815	Janthi_04071	BW37_00414	Ga0059270_104220	Ga0059271_01399	BN2497_14041	JANGC3DRAFT_3051	VM94_03213	mma_1138	Ga0066750_103160	FG13DRAFT_3123	H597DRAFT_03224
29	29	1	Ga0066743_3131	Ga0066744_103378	DUPY_44860	F460DRAFT_03624	JAB1_42590	JAB2_20070	JAB3_53590	JAB4_08690	JAB5_49120	JAB6_03130	JAB7_37860	JAB8_38910	JAB9_19290	Jab_2c29890	GJA_631	JALI_14390	NC77_06380	Ga0058997_3777	Janthi_04096	BW37_00376	Ga0059270_104262	Ga0059271_01441	BN2497_13985	JANGC3DRAFT_3111	VM94_03251	mma_1134	Ga0066750_103201	FG13DRAFT_3162	H597DRAFT_04098
29	29	1	Ga0066743_3132	Ga0066744_103377	DUPY_44850	F460DRAFT_03625	JAB1_42600	JAB2_20080	JAB3_53570	JAB4_08700	JAB5_49110	JAB6_03120	JAB7_37850	JAB8_38900	JAB9_19300	Jab_2c29900	GJA_630	JALI_14400	NC77_06385	Ga0058997_3776	Janthi_04097	BW37_00375	Ga0059270_104263	Ga0059271_01442	BN2497_13981	JANGC3DRAFT_3112	VM94_03252	mma_1133	Ga0066750_103202	FG13DRAFT_3163	H597DRAFT_04099
29	29	1	Ga0066743_3133	Ga0066744_103376	DUPY_44840	F460DRAFT_03626	JAB1_42610	JAB2_20090	JAB3_53560	JAB4_08710	JAB5_49100	JAB6_03110	JAB7_37840	JAB8_38890	JAB9_19310	Jab_2c29910	GJA_629	JALI_14410	NC77_06390	Ga0058997_3775	Janthi_04098	BW37_00374	Ga0059270_104264	Ga0059271_01443	BN2497_13979	JANGC3DRAFT_3113	VM94_03253	mma_1132	Ga0066750_103203	FG13DRAFT_3164	H597DRAFT_04100
29	29	1	Ga0066743_3134	Ga0066744_103375	DUPY_44830	F460DRAFT_03627	JAB1_42620	JAB2_20100	JAB3_53550	JAB4_08720	JAB5_49090	JAB6_03100	JAB7_37830	JAB8_38880	JAB9_19320	Jab_2c29920	GJA_628	JALI_14420	NC77_06395	Ga0058997_3774	Janthi_04099	BW37_00373	Ga0059270_104265	Ga0059271_01444	BN2497_13977	JANGC3DRAFT_3114	VM94_03254	mma_1131	Ga0066750_103204	FG13DRAFT_3165	H597DRAFT_04101
29	29	1	Ga0066743_3144	Ga0066744_103365	DUPY_44720	F460DRAFT_03638	JAB1_42710	JAB2_20190	JAB3_58530	JAB4_08810	JAB5_49000	JAB6_03010	JAB7_37720	JAB8_38790	JAB9_19410	Jab_2c30030	GJA_620	JALI_14510	NC77_06440	Ga0058997_3765	Janthi_04107	BW37_00364	Ga0059270_104273	Ga0059271_01452	BN2497_13941	JANGC3DRAFT_3125	VM94_03263	mma_1980	Ga0066750_103213	FG13DRAFT_3174	H597DRAFT_04118
29	29	1	Ga0066743_3149	Ga0066744_103358	DUPY_44680	F460DRAFT_03643	JAB1_42740	JAB2_20210	JAB3_58450	JAB4_08830	JAB5_48980	JAB6_02990	JAB7_37620	JAB8_38770	JAB9_19430	Jab_2c30110	GJA_615	JALI_14540	NC77_06455	Ga0058997_3763	Janthi_04109	BW37_00362	Ga0059270_104284	Ga0059271_01463	BN2497_13921	JANGC3DRAFT_3135	VM94_03265	mma_0690	Ga0066750_103215	FG13DRAFT_3177	H597DRAFT_04137
29	29	1	Ga0066743_3171	Ga0066744_103338	DUPY_27780	F460DRAFT_03661	JAB1_42970	JAB2_20510	JAB3_58230	JAB4_09130	JAB5_48680	JAB6_02760	JAB7_61350	JAB8_38490	JAB9_19710	Jab_2c30330	GJA_595	JALI_14790	NC77_06560	Ga0058997_3741	Janthi_04131	BW37_00339	Ga0059270_104309	Ga0059271_01488	BN2497_13883	JANGC3DRAFT_3155	VM94_03288	mma_0623	Ga0066750_103237	FG13DRAFT_3201	H597DRAFT_04165
29	29	1	Ga0066743_3172	Ga0066744_103337	DUPY_27790	F460DRAFT_03662	JAB1_42980	JAB2_20520	JAB3_58220	JAB4_09140	JAB5_48670	JAB6_02750	JAB7_61340	JAB8_38480	JAB9_19720	Jab_2c30340	GJA_594	JALI_14800	NC77_06565	Ga0058997_3740	Janthi_04132	BW37_00338	Ga0059270_104310	Ga0059271_01489	BN2497_13881	JANGC3DRAFT_3156	VM94_03289	mma_0622	Ga0066750_103238	FG13DRAFT_3202	H597DRAFT_04166
29	29	1	Ga0066743_3173	Ga0066744_103336	DUPY_27800	F460DRAFT_03663	JAB1_42990	JAB2_20530	JAB3_58210	JAB4_09150	JAB5_48660	JAB6_02740	JAB7_61330	JAB8_38470	JAB9_19730	Jab_2c30350	GJA_593	JALI_14810	NC77_06570	Ga0058997_3739	Janthi_04133	BW37_00337	Ga0059270_104311	Ga0059271_01490	BN2497_13879	JANGC3DRAFT_3157	VM94_03290	mma_0620	Ga0066750_103239	FG13DRAFT_3203	H597DRAFT_04167
29	29	1	Ga0066743_3174	Ga0066744_103335	DUPY_27810	F460DRAFT_03664	JAB1_43000	JAB2_20540	JAB3_58200	JAB4_09160	JAB5_48650	JAB6_02730	JAB7_61320	JAB8_38460	JAB9_19740	Jab_2c30360	GJA_592	JALI_14820	NC77_06575	Ga0058997_3738	Janthi_04134	BW37_00336	Ga0059270_104312	Ga0059271_01491	BN2497_13877	JANGC3DRAFT_3158	VM94_03291	mma_0619	Ga0066750_103240	FG13DRAFT_3204	H597DRAFT_04168
29	29	1	Ga0066743_3231	Ga0066744_103303	DUPY_27990	F460DRAFT_04257	JAB1_43180	JAB2_49740	JAB3_57940	JAB4_09310	JAB5_22220	JAB6_02540	JAB7_16380	JAB8_37790	JAB9_19880	Jab_2c30610	GJA_561	JALI_15000	NC77_06660	Ga0058997_3724	Janthi_04147	BW37_00322	Ga0059270_104333	Ga0059271_01512	BN2497_13833	JANGC3DRAFT_3176	VM94_03306	mma_0611	Ga0066750_103256	FG13DRAFT_3219	H597DRAFT_04180
29	29	1	Ga0066743_3233	Ga0066744_103301	DUPY_28000	F460DRAFT_04256	JAB1_43240	JAB2_49680	JAB3_57920	JAB4_09370	JAB5_22280	JAB6_02480	JAB7_16400	JAB8_37730	JAB9_19940	Jab_2c30630	GJA_556	JALI_15060	NC77_06690	Ga0058997_3718	Janthi_04156	BW37_00316	Ga0059270_104338	Ga0059271_01517	BN2497_13821	JANGC3DRAFT_3181	VM94_03311	mma_0609	Ga0066750_103261	FG13DRAFT_3224	H597DRAFT_04182
29	29	1	Ga0066743_3242	Ga0066744_103292	DUPY_28100	F460DRAFT_04247	JAB1_43390	JAB2_55920	JAB3_38110	JAB4_09520	JAB5_22430	JAB6_02330	JAB7_16580	JAB8_37580	JAB9_20090	Jab_2c30790	GJA_542	JALI_15210	NC77_06765	Ga0058997_3703	Janthi_04170	BW37_00300	Ga0059270_104353	Ga0059271_01532	BN2497_13791	JANGC3DRAFT_3205	VM94_03326	mma_2837	Ga0066750_103276	FG13DRAFT_3239	H597DRAFT_04200
29	29	1	Ga0066743_3245	Ga0066744_103291	DUPY_28110	F460DRAFT_04246	JAB1_43400	JAB2_55930	JAB3_38100	JAB4_09530	JAB5_22440	JAB6_02320	JAB7_16590	JAB8_37570	JAB9_20100	Jab_2c30800	GJA_540	JALI_15220	NC77_06770	Ga0058997_3702	Janthi_04171	BW37_00299	Ga0059270_104354	Ga0059271_01533	BN2497_13789	JANGC3DRAFT_3206	VM94_03327	mma_2836	Ga0066750_103277	FG13DRAFT_3240	H597DRAFT_04201
29	29	0.138	Ga0066743_3250	Ga0066744_103286	DUPY_28170	F460DRAFT_04241	JAB1_43440	JAB2_55970	JAB3_38030	JAB4_09570	JAB5_22480	JAB6_02280	JAB7_16660	JAB8_37530	JAB9_20140	Jab_2c30870	GJA_536	JALI_15260	NC77_06790	Ga0058997_3698	Janthi_04174	BW37_00295	Ga0059270_104358	Ga0059271_01537	BN2497_13765	JANGC3DRAFT_3211	VM94_03331	mma_0028	Ga0066750_103281	FG13DRAFT_3244	H597DRAFT_04224
29	29	1	Ga0066743_3253	Ga0066744_103283	DUPY_28190	F460DRAFT_04239	JAB1_43460	JAB2_55990	JAB3_38000	JAB4_09590	JAB5_22500	JAB6_02260	JAB7_16690	JAB8_37510	JAB9_20160	Jab_2c30900	GJA_534	JALI_15280	NC77_06800	Ga0058997_3696	Janthi_04176	BW37_00293	Ga0059270_104360	Ga0059271_01539	BN2497_13759	JANGC3DRAFT_5075	VM94_03333	mma_2842	Ga0066750_103283	FG13DRAFT_3246	H597DRAFT_04227
29	29	1	Ga0066743_3254	Ga0066744_103282	DUPY_28200	F460DRAFT_04238	JAB1_43470	JAB2_56000	JAB3_37990	JAB4_09600	JAB5_22510	JAB6_02250	JAB7_16700	JAB8_37500	JAB9_20170	Jab_2c30910	GJA_533	JALI_15290	NC77_06805	Ga0058997_3695	Janthi_04177	BW37_00292	Ga0059270_104361	Ga0059271_01540	BN2497_13757	JANGC3DRAFT_5076	VM94_03334	mma_2843	Ga0066750_103284	FG13DRAFT_3247	H597DRAFT_04228
29	29	1	Ga0066743_3255	Ga0066744_103281	DUPY_28210	F460DRAFT_04237	JAB1_43480	JAB2_56010	JAB3_37980	JAB4_09610	JAB5_22520	JAB6_02240	JAB7_16710	JAB8_37490	JAB9_20180	Jab_2c30920	GJA_532	JALI_15300	NC77_06810	Ga0058997_3694	Janthi_04178	BW37_00291	Ga0059270_104362	Ga0059271_01541	BN2497_13755	JANGC3DRAFT_5077	VM94_03335	mma_2844	Ga0066750_103285	FG13DRAFT_3248	H597DRAFT_04229
29	29	1	Ga0066743_3256	Ga0066744_103280	DUPY_28220	F460DRAFT_04236	JAB1_43490	JAB2_56020	JAB3_37970	JAB4_09620	JAB5_22530	JAB6_02230	JAB7_16720	JAB8_37480	JAB9_20190	Jab_2c30930	GJA_531	JALI_15310	NC77_06815	Ga0058997_3693	Janthi_04179	BW37_00290	Ga0059270_104363	Ga0059271_01542	BN2497_13753	JANGC3DRAFT_5078	VM94_03336	mma_2845	Ga0066750_103286	FG13DRAFT_3249	H597DRAFT_04230
29	29	1	Ga0066743_3257	Ga0066744_103279	DUPY_28230	F460DRAFT_04235	JAB1_43500	JAB2_56030	JAB3_37960	JAB4_09630	JAB5_22540	JAB6_02220	JAB7_16730	JAB8_37470	JAB9_20200	Jab_2c30940	GJA_530	JALI_15320	NC77_06820	Ga0058997_3692	Janthi_04180	BW37_00289	Ga0059270_104364	Ga0059271_01543	BN2497_13749	JANGC3DRAFT_5079	VM94_03337	mma_2846	Ga0066750_103287	FG13DRAFT_3250	H597DRAFT_04231
29	29	1	Ga0066743_3259	Ga0066744_103277	DUPY_28250	F460DRAFT_04233	JAB1_43520	JAB2_56050	JAB3_37940	JAB4_09650	JAB5_22560	JAB6_02200	JAB7_16750	JAB8_37450	JAB9_20220	Jab_2c30960	GJA_528	JALI_15340	NC77_06830	Ga0058997_3690	Janthi_04182	BW37_00287	Ga0059270_104366	Ga0059271_01545	BN2497_13743	JANGC3DRAFT_5081	VM94_03339	mma_2847	Ga0066750_103289	FG13DRAFT_3252	H597DRAFT_04233
29	29	1	Ga0066743_3262	Ga0066744_103274	DUPY_28280	F460DRAFT_04230	JAB1_43550	JAB2_56080	JAB3_37910	JAB4_09680	JAB5_22590	JAB6_02170	JAB7_16780	JAB8_37420	JAB9_20250	Jab_2c30990	GJA_524	JALI_15370	NC77_06845	Ga0058997_3687	Janthi_04185	BW37_00284	Ga0059270_104369	Ga0059271_01548	BN2497_13737	JANGC3DRAFT_5084	VM94_03342	mma_2849	Ga0066750_103292	FG13DRAFT_3255	H597DRAFT_04240
29	29	1	Ga0066743_3263	Ga0066744_103273	DUPY_28290	F460DRAFT_04229	JAB1_43560	JAB2_56090	JAB3_37900	JAB4_09690	JAB5_22600	JAB6_02160	JAB7_16790	JAB8_37410	JAB9_20260	Jab_2c31000	GJA_523	JALI_15380	NC77_06850	Ga0058997_3686	Janthi_04186	BW37_00283	Ga0059270_104370	Ga0059271_01549	BN2497_13735	JANGC3DRAFT_5085	VM94_03343	mma_2850	Ga0066750_103293	FG13DRAFT_3256	H597DRAFT_04241
29	29	1	Ga0066743_3265	Ga0066744_103271	DUPY_28310	F460DRAFT_04227	JAB1_43580	JAB2_56110	JAB3_37880	JAB4_09710	JAB5_22620	JAB6_02140	JAB7_16810	JAB8_37390	JAB9_20280	Jab_2c31020	GJA_521	JALI_15400	NC77_06860	Ga0058997_3684	Janthi_04188	BW37_00281	Ga0059270_104372	Ga0059271_01551	BN2497_13731	JANGC3DRAFT_5087	VM94_03345	mma_2852	Ga0066750_103295	FG13DRAFT_3258	H597DRAFT_04243
29	29	1	Ga0066743_3266	Ga0066744_103270	DUPY_28320	F460DRAFT_04226	JAB1_43590	JAB2_56120	JAB3_37870	JAB4_09720	JAB5_22630	JAB6_02130	JAB7_16820	JAB8_37380	JAB9_20290	Jab_2c31030	GJA_520	JALI_15410	NC77_06865	Ga0058997_3683	Janthi_04189	BW37_00280	Ga0059270_104373	Ga0059271_01552	BN2497_13727	JANGC3DRAFT_5088	VM94_03346	mma_2853	Ga0066750_103296	FG13DRAFT_3259	H597DRAFT_04244
29	29	1	Ga0066743_3267	Ga0066744_103269	DUPY_28330	F460DRAFT_04225	JAB1_43600	JAB2_56130	JAB3_37860	JAB4_09730	JAB5_22640	JAB6_02120	JAB7_16830	JAB8_37370	JAB9_20300	Jab_2c31040	GJA_519	JALI_15420	NC77_06870	Ga0058997_3682	Janthi_04190	BW37_00279	Ga0059270_104374	Ga0059271_01553	BN2497_13725	JANGC3DRAFT_5089	VM94_03347	mma_2854	Ga0066750_103297	FG13DRAFT_3260	H597DRAFT_04245
29	29	1	Ga0066743_3271	Ga0066744_103263	DUPY_28370	F460DRAFT_04220	JAB1_43640	JAB2_56170	JAB3_37770	JAB4_09770	JAB5_22680	JAB6_02080	JAB7_16870	JAB8_37330	JAB9_20340	Jab_2c31080	GJA_516	JALI_15480	NC77_28250	Ga0058997_3678	Janthi_04193	BW37_00275	Ga0059270_104378	Ga0059271_01557	BN2497_13687	JANGC3DRAFT_5092	VM94_03351	mma_0391	Ga0066750_103301	FG13DRAFT_3264	H597DRAFT_04255
29	29	1	Ga0066743_3272	Ga0066744_103262	DUPY_28380	F460DRAFT_04219	JAB1_43650	JAB2_56180	JAB3_37760	JAB4_09780	JAB5_22690	JAB6_02070	JAB7_16880	JAB8_37320	JAB9_20350	Jab_2c31090	GJA_515	JALI_15490	NC77_28255	Ga0058997_3677	Janthi_04194	BW37_00274	Ga0059270_104379	Ga0059271_01558	BN2497_13685	JANGC3DRAFT_5093	VM94_03352	mma_0390	Ga0066750_103302	FG13DRAFT_3265	H597DRAFT_04256
29	29	1	Ga0066743_3273	Ga0066744_103261	DUPY_28390	F460DRAFT_04218	JAB1_43670	JAB2_56210	JAB3_37740	JAB4_09810	JAB5_22720	JAB6_02040	JAB7_16900	JAB8_37290	JAB9_20380	Jab_2c31110	GJA_512	JALI_15510	NC77_28270	Ga0058997_3674	Janthi_04196	BW37_00271	Ga0059270_104381	Ga0059271_01560	BN2497_5975	JANGC3DRAFT_5095	VM94_03355	mma_2860	Ga0066750_103305	FG13DRAFT_3268	H597DRAFT_04260
29	29	1	Ga0066743_3274	Ga0066744_103260	DUPY_28400	F460DRAFT_04217	JAB1_43680	JAB2_56220	JAB3_37730	JAB4_09820	JAB5_22730	JAB6_02030	JAB7_16910	JAB8_37280	JAB9_20390	Jab_2c31120	GJA_511	JALI_15520	NC77_28275	Ga0058997_3673	Janthi_04197	BW37_00270	Ga0059270_104382	Ga0059271_01561	BN2497_5977	JANGC3DRAFT_5096	VM94_03356	mma_2861	Ga0066750_103306	FG13DRAFT_3269	H597DRAFT_04261
29	29	0.819	Ga0066743_3277	Ga0066744_103257	DUPY_28430	F460DRAFT_04214	JAB1_43710	JAB2_56250	JAB3_37700	JAB4_09850	JAB5_22760	JAB6_02000	JAB7_16940	JAB8_37250	JAB9_20420	Jab_2c31150	GJA_508	JALI_15550	NC77_28290	Ga0058997_3670	Janthi_04200	BW37_00267	Ga0059270_104385	Ga0059271_01564	BN2497_5983	JANGC3DRAFT_5099	VM94_03359	mma_2865	Ga0066750_103309	FG13DRAFT_3272	H597DRAFT_04264
29	29	1	Ga0066743_3278	Ga0066744_103256	DUPY_28440	F460DRAFT_04213	JAB1_43720	JAB2_56260	JAB3_37690	JAB4_09860	JAB5_22770	JAB6_01990	JAB7_16950	JAB8_37240	JAB9_20430	Jab_2c31160	GJA_507	JALI_15560	NC77_28295	Ga0058997_3669	Janthi_04202	BW37_00266	Ga0059270_104386	Ga0059271_01565	BN2497_5985	JANGC3DRAFT_5100	VM94_03360	mma_2866	Ga0066750_103310	FG13DRAFT_3273	H597DRAFT_04265
29	29	1	Ga0066743_3282	Ga0066744_103251	DUPY_28480	F460DRAFT_04207	JAB1_43770	JAB2_56310	JAB3_37630	JAB4_09910	JAB5_22820	JAB6_01930	JAB7_17100	JAB8_37170	JAB9_20500	Jab_2c31250	GJA_503	JALI_15610	NC77_28320	Ga0058997_3663	Janthi_04211	BW37_00259	Ga0059270_104394	Ga0059271_01573	BN2497_6005	JANGC3DRAFT_5103	VM94_03366	mma_2871	Ga0066750_103315	FG13DRAFT_3278	H597DRAFT_04275
29	29	1	Ga0066743_3284	Ga0066744_103249	DUPY_28490	F460DRAFT_04206	JAB1_43790	JAB2_56330	JAB3_37610	JAB4_09930	JAB5_22840	JAB6_01910	JAB7_17120	JAB8_37150	JAB9_20520	Jab_2c31270	GJA_501	JALI_15630	NC77_28330	Ga0058997_3661	Janthi_04209	BW37_00257	Ga0059270_104396	Ga0059271_01575	BN2497_6007	JANGC3DRAFT_5105	VM94_03368	mma_2872	Ga0066750_103317	FG13DRAFT_3280	H597DRAFT_04278
29	29	1	Ga0066743_3285	Ga0066744_103248	DUPY_28500	F460DRAFT_04205	JAB1_43800	JAB2_56340	JAB3_37600	JAB4_09940	JAB5_22850	JAB6_01900	JAB7_17130	JAB8_37140	JAB9_20530	Jab_2c31280	GJA_500	JALI_15640	NC77_28335	Ga0058997_3660	Janthi_04208	BW37_00256	Ga0059270_104397	Ga0059271_01576	BN2497_6009	JANGC3DRAFT_5106	VM94_03369	mma_2873	Ga0066750_103318	FG13DRAFT_3281	H597DRAFT_04279
29	29	1	Ga0066743_3286	Ga0066744_103247	DUPY_28510	F460DRAFT_04204	JAB1_43810	JAB2_56350	JAB3_37590	JAB4_09950	JAB5_22860	JAB6_01890	JAB7_17140	JAB8_37130	JAB9_20540	Jab_2c31290	GJA_499	JALI_15650	NC77_28340	Ga0058997_3659	Janthi_04207	BW37_00255	Ga0059270_104398	Ga0059271_01577	BN2497_6011	JANGC3DRAFT_5107	VM94_03370	mma_2874	Ga0066750_103319	FG13DRAFT_3282	H597DRAFT_04280
29	29	1	Ga0066743_3287	Ga0066744_103246	DUPY_28520	F460DRAFT_04203	JAB1_43820	JAB2_56360	JAB3_37580	JAB4_09960	JAB5_22870	JAB6_01880	JAB7_17150	JAB8_37120	JAB9_20550	Jab_2c31300	GJA_498	JALI_15660	NC77_28345	Ga0058997_3658	Janthi_04206	BW37_00254	Ga0059270_104399	Ga0059271_01578	BN2497_6013	JANGC3DRAFT_5108	VM94_03371	mma_2875	Ga0066750_103320	FG13DRAFT_3283	H597DRAFT_04281
29	29	1	Ga0066743_3288	Ga0066744_103245	DUPY_28530	F460DRAFT_04202	JAB1_43830	JAB2_56370	JAB3_37570	JAB4_09970	JAB5_22880	JAB6_01870	JAB7_17160	JAB8_37110	JAB9_20560	Jab_2c31310	GJA_497	JALI_15670	NC77_28350	Ga0058997_3657	Janthi_04205	BW37_00253	Ga0059270_104400	Ga0059271_01579	BN2497_6017	JANGC3DRAFT_5109	VM94_03372	mma_2878	Ga0066750_103321	FG13DRAFT_3284	H597DRAFT_04283
29	29	1	Ga0066743_3318	Ga0066744_103216	DUPY_28770	F460DRAFT_04174	JAB1_44040	JAB2_56610	JAB3_37230	JAB4_10210	JAB5_23120	JAB6_01510	JAB7_17510	JAB8_36870	JAB9_20800	Jab_2c31640	GJA_472	JALI_15880	NC77_28455	Ga0058997_3634	Janthi_04223	BW37_00230	Ga0059270_104420	Ga0059271_01599	BN2497_6059	JANGC3DRAFT_5148	VM94_03395	mma_2882	Ga0066750_103343	FG13DRAFT_3307	H597DRAFT_04308
29	29	1	Ga0066743_3319	Ga0066744_103215	DUPY_28780	F460DRAFT_04173	JAB1_44050	JAB2_56620	JAB3_37220	JAB4_10220	JAB5_23130	JAB6_01500	JAB7_17520	JAB8_36860	JAB9_20810	Jab_2c31650	GJA_471	JALI_15890	NC77_28460	Ga0058997_3633	Janthi_04224	BW37_00229	Ga0059270_104421	Ga0059271_01600	BN2497_6063	JANGC3DRAFT_5149	VM94_03396	mma_2883	Ga0066750_103344	FG13DRAFT_3308	H597DRAFT_04309
29	29	1	Ga0066743_3320	Ga0066744_103214	DUPY_28790	F460DRAFT_04172	JAB1_44060	JAB2_56630	JAB3_37210	JAB4_10230	JAB5_23140	JAB6_01490	JAB7_17530	JAB8_36850	JAB9_20820	Jab_2c31670	GJA_470	JALI_15900	NC77_28465	Ga0058997_3632	Janthi_04225	BW37_00228	Ga0059270_104422	Ga0059271_01601	BN2497_6065	JANGC3DRAFT_5150	VM94_03397	mma_2884	Ga0066750_103345	FG13DRAFT_3309	H597DRAFT_04310
29	29	1	Ga0066743_3321	Ga0066744_103213	DUPY_28800	F460DRAFT_04171	JAB1_44070	JAB2_56640	JAB3_37190	JAB4_10240	JAB5_23150	JAB6_01480	JAB7_17550	JAB8_36840	JAB9_20830	Jab_2c31690	GJA_468	JALI_15910	NC77_28470	Ga0058997_3631	Janthi_04226	BW37_00227	Ga0059270_104423	Ga0059271_01602	BN2497_6069	JANGC3DRAFT_5152	VM94_03398	mma_2885	Ga0066750_103346	FG13DRAFT_3310	H597DRAFT_04311
29	29	1	Ga0066743_3322	Ga0066744_103209	DUPY_28810	F460DRAFT_04170	JAB1_44080	JAB2_56650	JAB3_37180	JAB4_10250	JAB5_23160	JAB6_01470	JAB7_17560	JAB8_36830	JAB9_20840	Jab_2c31700	GJA_467	JALI_15920	NC77_28475	Ga0058997_3630	Janthi_04227	BW37_00226	Ga0059270_104424	Ga0059271_01603	BN2497_6071	JANGC3DRAFT_5159	VM94_03399	mma_2886	Ga0066750_103347	FG13DRAFT_3311	H597DRAFT_04312
29	29	1	Ga0066743_3323	Ga0066744_103208	DUPY_28820	F460DRAFT_04169	JAB1_44090	JAB2_56660	JAB3_37170	JAB4_10260	JAB5_23170	JAB6_01460	JAB7_17570	JAB8_36820	JAB9_20850	Jab_2c31710	GJA_466	JALI_15930	NC77_28480	Ga0058997_3629	Janthi_04228	BW37_00225	Ga0059270_104425	Ga0059271_01604	BN2497_6073	JANGC3DRAFT_5160	VM94_03400	mma_2887	Ga0066750_103348	FG13DRAFT_3312	H597DRAFT_04313
29	29	1	Ga0066743_3332	Ga0066744_103200	DUPY_28890	F460DRAFT_04161	JAB1_44170	JAB2_56740	JAB3_37100	JAB4_10340	JAB5_23250	JAB6_01380	JAB7_17650	JAB8_36740	JAB9_20930	Jab_2c31780	GJA_458	JALI_16000	NC77_28515	Ga0058997_3621	Janthi_04234	BW37_00217	Ga0059270_104433	Ga0059271_01612	BN2497_6095	JANGC3DRAFT_5166	VM94_03408	mma_2933	Ga0066750_103356	FG13DRAFT_3320	H597DRAFT_04323
29	29	1	Ga0066743_3333	Ga0066744_103199	DUPY_28900	F460DRAFT_04160	JAB1_44180	JAB2_56750	JAB3_37090	JAB4_10350	JAB5_23260	JAB6_01370	JAB7_17660	JAB8_36730	JAB9_20940	Jab_2c31790	GJA_457	JALI_16010	NC77_28520	Ga0058997_3620	Janthi_04235	BW37_00216	Ga0059270_104434	Ga0059271_01613	BN2497_6097	JANGC3DRAFT_5167	VM94_03409	mma_2932	Ga0066750_103357	FG13DRAFT_3321	H597DRAFT_04324
29	29	1	Ga0066743_3449	Ga0066744_103148	DUPY_29040	F460DRAFT_04145	JAB1_44240	JAB2_56870	JAB3_36820	JAB4_10470	JAB5_23380	JAB6_23430	JAB7_18140	JAB8_36610	JAB9_21060	Jab_2c32070	GJA_436	JALI_16080	NC77_21950	Ga0058997_3614	Janthi_04241	BW37_00210	Ga0059270_104441	Ga0059271_01620	BN2497_6265	JANGC3DRAFT_5181	VM94_03415	mma_2930	Ga0066750_103363	FG13DRAFT_3328	H597DRAFT_04332
29	29	1	Ga0066743_3450	Ga0066744_103147	DUPY_29050	F460DRAFT_04144	JAB1_44250	JAB2_56880	JAB3_36810	JAB4_10480	JAB5_23390	JAB6_23420	JAB7_18150	JAB8_36600	JAB9_21070	Jab_2c32080	GJA_435	JALI_16090	NC77_21945	Ga0058997_3613	Janthi_04242	BW37_00209	Ga0059270_104442	Ga0059271_01621	BN2497_6267	JANGC3DRAFT_5182	VM94_03416	mma_2929	Ga0066750_103364	FG13DRAFT_3329	H597DRAFT_04333
29	29	1	Ga0066743_3456	Ga0066744_103141	DUPY_29100	F460DRAFT_04139	JAB1_44300	JAB2_56930	JAB3_36690	JAB4_10530	JAB5_23440	JAB6_23370	JAB7_18250	JAB8_36550	JAB9_21120	Jab_2c32220	GJA_425	JALI_16140	NC77_21915	Ga0058997_3607	Janthi_04246	BW37_00204	Ga0059270_104447	Ga0059271_01626	BN2497_6273	JANGC3DRAFT_5187	VM94_03425	mma_2928	Ga0066750_103369	FG13DRAFT_3334	H597DRAFT_04340
29	29	1	Ga0066743_3489	Ga0066744_103114	DUPY_29820	F460DRAFT_04112	JAB1_44960	JAB2_57020	JAB3_36400	JAB4_10620	JAB5_23530	JAB6_23160	JAB7_18560	JAB8_36460	JAB9_21380	Jab_2c32510	GJA_411	JALI_16420	NC77_02610	Ga0058997_0011	Janthi_04256	BW37_00131	Ga0059270_112126	Ga0059271_04932	BN2497_6313	JANGC3DRAFT_5250	VM94_03442	mma_2906	Ga0066750_103375	FG13DRAFT_3359	H597DRAFT_05174
29	29	1	Ga0066743_3490	Ga0066744_103113	DUPY_29830	F460DRAFT_04111	JAB1_44970	JAB2_57030	JAB3_36390	JAB4_10630	JAB5_23540	JAB6_23150	JAB7_18570	JAB8_36450	JAB9_21390	Jab_2c32520	GJA_410	JALI_16430	NC77_02615	Ga0058997_0012	Janthi_04257	BW37_00130	Ga0059270_112125	Ga0059271_04933	BN2497_6315	JANGC3DRAFT_5251	VM94_03443	mma_2902	Ga0066750_103376	FG13DRAFT_3360	H597DRAFT_05173
29	29	1	Ga0066743_3491	Ga0066744_103112	DUPY_29840	F460DRAFT_04110	JAB1_44990	JAB2_57050	JAB3_36370	JAB4_10650	JAB5_23560	JAB6_23130	JAB7_18590	JAB8_36430	JAB9_21410	Jab_2c32540	GJA_408	JALI_16450	NC77_02625	Ga0058997_0014	Janthi_04259	BW37_00128	Ga0059270_112123	Ga0059271_04935	BN2497_6319	JANGC3DRAFT_5253	VM94_03445	mma_2900	Ga0066750_103378	FG13DRAFT_3362	H597DRAFT_05172
29	29	1	Ga0066743_3492	Ga0066744_103111	DUPY_29850	F460DRAFT_04109	JAB1_45000	JAB2_57060	JAB3_36340	JAB4_10660	JAB5_23570	JAB6_23120	JAB7_18600	JAB8_36420	JAB9_21420	Jab_2c32550	GJA_407	JALI_16460	NC77_02630	Ga0058997_0015	Janthi_04260	BW37_00127	Ga0059270_112122	Ga0059271_04936	BN2497_6321	JANGC3DRAFT_5254	VM94_03446	mma_2899	Ga0066750_103379	FG13DRAFT_3363	H597DRAFT_05171
29	29	1	Ga0066743_3493	Ga0066744_103110	DUPY_29860	F460DRAFT_04108	JAB1_45010	JAB2_57070	JAB3_36330	JAB4_10670	JAB5_23580	JAB6_23110	JAB7_18610	JAB8_36410	JAB9_21430	Jab_2c32560	GJA_406	JALI_16470	NC77_02635	Ga0058997_0016	Janthi_04261	BW37_00126	Ga0059270_112121	Ga0059271_04937	BN2497_6323	JANGC3DRAFT_5255	VM94_03447	mma_2898	Ga0066750_103380	FG13DRAFT_3364	H597DRAFT_05170
29	29	1	Ga0066743_3494	Ga0066744_103109	DUPY_29870	F460DRAFT_04107	JAB1_45020	JAB2_57080	JAB3_36320	JAB4_10680	JAB5_23590	JAB6_23100	JAB7_18620	JAB8_36400	JAB9_21440	Jab_2c32570	GJA_405	JALI_16480	NC77_02640	Ga0058997_0017	Janthi_04262	BW37_00125	Ga0059270_112120	Ga0059271_04938	BN2497_6325	JANGC3DRAFT_5256	VM94_03448	mma_2897	Ga0066750_103381	FG13DRAFT_3365	H597DRAFT_05169
29	29	1	Ga0066743_3495	Ga0066744_103108	DUPY_29880	F460DRAFT_04106	JAB1_45030	JAB2_57090	JAB3_36310	JAB4_10690	JAB5_23600	JAB6_23090	JAB7_18630	JAB8_36390	JAB9_21450	Jab_2c32580	GJA_404	JALI_16490	NC77_02645	Ga0058997_0018	Janthi_04263	BW37_00124	Ga0059270_112119	Ga0059271_04939	BN2497_6327	JANGC3DRAFT_5257	VM94_03449	mma_2896	Ga0066750_103382	FG13DRAFT_3366	H597DRAFT_05168
29	29	1	Ga0066743_3499	Ga0066744_103102	DUPY_29940	F460DRAFT_04101	JAB1_45090	JAB2_57150	JAB3_36270	JAB4_10750	JAB5_23660	JAB6_23030	JAB7_18670	JAB8_36330	JAB9_21510	Jab_2c32630	GJA_400	JALI_16550	NC77_02675	Ga0058997_0024	Janthi_04268	BW37_00118	Ga0059270_112113	Ga0059271_04945	BN2497_6339	JANGC3DRAFT_5258	VM94_03455	mma_2895	Ga0066750_103388	FG13DRAFT_3372	H597DRAFT_05161
29	29	1	Ga0066743_3502	Ga0066744_10399	DUPY_29970	F460DRAFT_04098	JAB1_45100	JAB2_57160	JAB3_36240	JAB4_10760	JAB5_23670	JAB6_23020	JAB7_18700	JAB8_36320	JAB9_21520	Jab_2c32660	GJA_397	JALI_16560	NC77_02680	Ga0058997_0025	Janthi_04269	BW37_00117	Ga0059270_112112	Ga0059271_04946	BN2497_6345	JANGC3DRAFT_5261	VM94_03456	mma_2892	Ga0066750_103389	FG13DRAFT_3373	H597DRAFT_05158
29	29	1	Ga0066743_3505	Ga0066744_10396	DUPY_30000	F460DRAFT_04095	JAB1_45130	JAB2_57190	JAB3_36210	JAB4_10790	JAB5_23700	JAB6_22990	JAB7_18730	JAB8_36290	JAB9_21550	Jab_2c32690	GJA_394	JALI_16590	NC77_02695	Ga0058997_0028	Janthi_04272	BW37_00114	Ga0059270_112109	Ga0059271_04949	BN2497_6351	JANGC3DRAFT_5264	VM94_03459	mma_2889	Ga0066750_103392	FG13DRAFT_3376	H597DRAFT_05155
29	29	1	Ga0066743_3510	Ga0066744_10392	DUPY_30040	F460DRAFT_04091	JAB1_45310	JAB2_57370	JAB3_52520	JAB4_10970	JAB5_23880	JAB6_22810	JAB7_18780	JAB8_36110	JAB9_21730	Jab_2c32740	GJA_376	JALI_16770	NC77_02785	Ga0058997_0046	Janthi_04290	BW37_00096	Ga0059270_11291	Ga0059271_04967	BN2497_6367	JANGC3DRAFT_5267	VM94_03477	mma_0420	Ga0066750_103410	FG13DRAFT_3393	H597DRAFT_05151
29	29	1	Ga0066743_3512	Ga0066744_10390	DUPY_30060	F460DRAFT_04089	JAB1_45330	JAB2_57390	JAB3_52500	JAB4_10990	JAB5_23900	JAB6_22790	JAB7_18800	JAB8_36090	JAB9_21750	Jab_2c32760	GJA_374	JALI_16790	NC77_02795	Ga0058997_0048	Janthi_04292	BW37_00094	Ga0059270_11289	Ga0059271_04969	BN2497_6371	JANGC3DRAFT_5269	VM94_03479	mma_0418	Ga0066750_103412	FG13DRAFT_3395	H597DRAFT_05149
29	29	1	Ga0066743_3513	Ga0066744_10389	DUPY_30070	F460DRAFT_04088	JAB1_45340	JAB2_57400	JAB3_52490	JAB4_11000	JAB5_23910	JAB6_22780	JAB7_18810	JAB8_36080	JAB9_21760	Jab_2c32770	GJA_373	JALI_16800	NC77_02800	Ga0058997_0049	Janthi_04293	BW37_00093	Ga0059270_11288	Ga0059271_04970	BN2497_6373	JANGC3DRAFT_5270	VM94_03480	mma_0417	Ga0066750_103413	FG13DRAFT_3396	H597DRAFT_05148
29	29	1	Ga0066743_3514	Ga0066744_10388	DUPY_30080	F460DRAFT_04087	JAB1_45350	JAB2_57430	JAB3_52470	JAB4_11030	JAB5_23940	JAB6_22770	JAB7_18830	JAB8_36070	JAB9_21780	Jab_2c32780	GJA_372	JALI_16820	NC77_02805	Ga0058997_0050	Janthi_04294	BW37_00092	Ga0059270_11287	Ga0059271_04971	BN2497_6375	JANGC3DRAFT_5271	VM94_03482	mma_0416	Ga0066750_103417	FG13DRAFT_3397	H597DRAFT_05147
29	29	1	Ga0066743_3515	Ga0066744_10387	DUPY_30090	F460DRAFT_04086	JAB1_45360	JAB2_57440	JAB3_52460	JAB4_11040	JAB5_23950	JAB6_22760	JAB7_18840	JAB8_36060	JAB9_21790	Jab_2c32790	GJA_371	JALI_16830	NC77_02810	Ga0058997_0051	Janthi_04295	BW37_00091	Ga0059270_11286	Ga0059271_04972	BN2497_6377	JANGC3DRAFT_5272	VM94_03483	mma_0415	Ga0066750_103418	FG13DRAFT_3398	H597DRAFT_05146
29	29	1	Ga0066743_3517	Ga0066744_10385	DUPY_30110	F460DRAFT_04084	JAB1_45380	JAB2_57460	JAB3_52440	JAB4_11060	JAB5_23970	JAB6_22740	JAB7_18860	JAB8_36040	JAB9_21810	Jab_2c32810	GJA_369	JALI_16850	NC77_02820	Ga0058997_0053	Janthi_04297	BW37_00089	Ga0059270_11284	Ga0059271_04974	BN2497_6381	JANGC3DRAFT_5274	VM94_03485	mma_0413	Ga0066750_103420	FG13DRAFT_3400	H597DRAFT_05144
29	29	1	Ga0066743_3522	Ga0066744_10380	DUPY_30150	F460DRAFT_04080	JAB1_45430	JAB2_57510	JAB3_52390	JAB4_11110	JAB5_24020	JAB6_22690	JAB7_18920	JAB8_35990	JAB9_17080	Jab_2c32860	GJA_365	JALI_16900	NC77_02845	Ga0058997_0058	Janthi_04302	BW37_00084	Ga0059270_11279	Ga0059271_04979	BN2497_6393	JANGC3DRAFT_5279	VM94_03490	mma_0374	Ga0066750_103425	FG13DRAFT_3405	H597DRAFT_05139
29	29	1	Ga0066743_3523	Ga0066744_10379	DUPY_30160	F460DRAFT_04079	JAB1_45440	JAB2_57520	JAB3_52380	JAB4_11120	JAB5_24030	JAB6_22680	JAB7_18930	JAB8_35980	JAB9_17090	Jab_2c32870	GJA_364	JALI_16910	NC77_02850	Ga0058997_0059	Janthi_04303	BW37_00083	Ga0059270_11278	Ga0059271_04980	BN2497_6395	JANGC3DRAFT_5280	VM94_03491	mma_0373	Ga0066750_103426	FG13DRAFT_3406	H597DRAFT_05138
29	29	1	Ga0066743_3525	Ga0066744_10377	DUPY_30180	F460DRAFT_04077	JAB1_45460	JAB2_57540	JAB3_52360	JAB4_11140	JAB5_24050	JAB6_22660	JAB7_18950	JAB8_35960	JAB9_17110	Jab_2c32890	GJA_361	JALI_16930	NC77_02860	Ga0058997_0061	Janthi_04306	BW37_00081	Ga0059270_11276	Ga0059271_04982	BN2497_6401	JANGC3DRAFT_5282	VM94_03493	mma_0162	Ga0066750_103428	FG13DRAFT_3408	H597DRAFT_05136
29	29	1	Ga0066743_3531	Ga0066744_10373	DUPY_30230	F460DRAFT_04069	JAB1_45560	JAB2_57610	JAB3_52300	JAB4_11210	JAB5_24120	JAB6_22580	JAB7_19010	JAB8_35890	JAB9_17180	Jab_2c32980	GJA_347	JALI_17030	NC77_02905	Ga0058997_0069	Janthi_04314	BW37_00073	Ga0059270_11268	Ga0059271_04990	BN2497_6413	JANGC3DRAFT_5287	VM94_03501	mma_1835	Ga0066750_103436	FG13DRAFT_3418	H597DRAFT_05128
29	29	0.793	Ga0066743_3533	Ga0066744_10371	DUPY_30250	F460DRAFT_04067	JAB1_45580	JAB2_57630	JAB3_52280	JAB4_11230	JAB5_24140	JAB6_22560	JAB7_19030	JAB8_35870	JAB9_17200	Jab_2c33000	GJA_344	JALI_17050	NC77_02915	Ga0058997_0071	Janthi_04316	BW37_00071	Ga0059270_11266	Ga0059271_04992	BN2497_6417	JANGC3DRAFT_5290	VM94_03503	mma_0366	Ga0066750_103438	FG13DRAFT_3420	H597DRAFT_05126
29	29	1	Ga0066743_3543	Ga0066744_10366	DUPY_30350	F460DRAFT_04057	JAB1_45670	JAB2_57720	JAB3_52170	JAB4_11320	JAB5_24230	JAB6_22470	JAB7_19140	JAB8_35820	JAB9_17290	Jab_2c33110	GJA_333	JALI_17140	NC77_02965	Ga0058997_0080	Janthi_04321	BW37_00062	Ga0059270_11261	Ga0059271_04997	BN2497_6437	JANGC3DRAFT_5314	VM94_03513	mma_0359	Ga0066750_103447	FG13DRAFT_3429	H597DRAFT_05117
29	29	1	Ga0066743_3545	Ga0066744_10364	DUPY_30370	F460DRAFT_04055	JAB1_45690	JAB2_57740	JAB3_52150	JAB4_11340	JAB5_24250	JAB6_22450	JAB7_19160	JAB8_35800	JAB9_17310	Jab_2c33130	GJA_331	JALI_17160	NC77_02975	Ga0058997_0082	Janthi_04323	BW37_00060	Ga0059270_11259	Ga0059271_04999	BN2497_6447	JANGC3DRAFT_5316	VM94_03515	mma_0357	Ga0066750_103449	FG13DRAFT_3431	H597DRAFT_05115
[truncated: 10 more rows]
